# Supplementary material for: Subtyping children with asthma by clustering analysis of mRNA expression data
Source: Front Genet. 2022 Sep 9;13:974936. doi: 10.3389/fgene.2022.974936 (PMC9500203; doi:10.3389/fgene.2022.974936)
Supplement: Supplementary file 1 [file Table2.xlsx]

## Sheet: differential expressed genes 2-
Tag	logFC	AveExpr	t	P.Value	adj.P.Val	B
ENKUR	1.35278	7.90528	10.299	1.46227e-12	1.40818e-08	18.449
ANKUB1	1.32778	6.975	10.1795	2.03128e-12	1.40818e-08	18.1362
CCDC30	1.12222	5.70444	9.77712	6.23267e-12	2.88053e-08	17.0672
MORN5	1.49389	9.93139	9.45048	1.5725e-11	5.45067e-08	16.1826
WDR96	1.10917	6.15486	9.33026	2.21825e-11	5.50836e-08	15.8532
C4orf22	1.31778	7.15667	9.2918	2.47725e-11	5.50836e-08	15.7474
LOC283485	1.505	7.36194	9.21945	3.05091e-11	5.50836e-08	15.5479
SLC7A2	1.545	8.04083	9.20527	3.17828e-11	5.50836e-08	15.5087
ARMC3	1.32806	8.98181	9.07641	4.6144e-11	7.10874e-08	15.1512
LRTOMT	1.22472	7.40903	8.97337	6.22631e-11	8.63277e-08	14.8638
WDR16	1.5	8.28611	8.89715	7.77769e-11	9.80343e-08	14.6502
TSPAN19	1.33778	8.18611	8.84696	9.00819e-11	1.04082e-07	14.5092
WDR63	1.25667	7.42278	8.73774	1.24142e-10	1.32403e-07	14.2011
DNAH2	1.48944	9.80917	8.64524	1.63068e-10	1.61496e-07	13.939
FLJ23152	1.31333	6.27222	8.60496	1.83691e-10	1.67377e-07	13.8245
INHBB	1.42833	7.72472	8.57281	2.02031e-10	1.67377e-07	13.7329
RABL2A	1.07167	8.80361	8.56752	2.05223e-10	1.67377e-07	13.7179
ENPP3	1.28944	6.08417	8.48591	2.61468e-10	1.93951e-07	13.4849
C1orf88	1.20444	6.57556	8.48041	2.65782e-10	1.93951e-07	13.4691
TMEM190	1.71	12.2494	8.41724	3.20778e-10	2.12188e-07	13.2881
EFCAB10	1.14667	7.18833	8.41661	3.2138e-10	2.12188e-07	13.2863
LOC728196	1.26833	6.5525	8.37104	3.68176e-10	2.21946e-07	13.1555
PLEKHB1	1.44278	9.85028	8.30832	4.44115e-10	2.46306e-07	12.9749
CCDC146	1.27	9.18944	8.27121	4.96333e-10	2.54876e-07	12.8679
WDR65	1.03917	5.86125	8.25285	5.24425e-10	2.59684e-07	12.8148
MS4A8B	1.53556	7.245	8.18439	6.44132e-10	2.97696e-07	12.6168
CDHR3	1.34167	6.88833	8.12919	7.60569e-10	3.40171e-07	12.4567
TPPP3	1.32389	10.7525	8.11844	7.85616e-10	3.40393e-07	12.4254
MORN3	1.00917	6.95319	8.07159	9.04877e-10	3.58461e-07	12.2892
RGS22	1.51111	6.80833	8.04448	9.82105e-10	3.71711e-07	12.2103
WDR78	1.00694	7.06764	8.00094	1.12036e-09	3.88346e-07	12.0833
C13orf26	1.23556	5.77889	7.95837	1.27455e-09	3.92068e-07	11.9589
CAPS	1.36222	11.6989	7.94468	1.3286e-09	3.92068e-07	11.9189
PCDP1	1.22167	6.08528	7.929	1.39332e-09	3.92068e-07	11.873
C4orf47	1.31556	7.155	7.91891	1.43664e-09	3.92068e-07	11.8435
C1orf87	1.47167	7.52972	7.91808	1.44028e-09	3.92068e-07	11.841
ECT2L	1.08944	5.68083	7.90765	1.4866e-09	3.92068e-07	11.8105
CETN2	1.12722	9.04806	7.90554	1.49617e-09	3.92068e-07	11.8043
CNN1	1.17667	6.04667	7.897	1.53548e-09	3.92068e-07	11.7793
C9orf171	1.26889	10.7056	7.8945	1.54721e-09	3.92068e-07	11.772
C1orf173	1.29444	7.23611	7.89072	1.56508e-09	3.92068e-07	11.7609
TTC29	1.15028	7.31236	7.88885	1.57399e-09	3.92068e-07	11.7554
RSPH1	1.30389	11.0086	7.88686	1.58354e-09	3.92068e-07	11.7496
NAT14	1.16111	8.045	7.86216	1.70705e-09	4.15232e-07	11.6771
NHLRC4	1.08056	6.67333	7.77998	2.19256e-09	5.15252e-07	11.4356
NME5	1.05667	8.40333	7.72226	2.61505e-09	5.93706e-07	11.2656
CCDC60	1.06611	8.09528	7.71526	2.6716e-09	5.93706e-07	11.2449
C20orf26	1.33833	7.34306	7.65361	3.22614e-09	6.76432e-07	11.0629
TTC25	1.255	9.8025	7.64933	3.26873e-09	6.76432e-07	11.0502
FANK1	1.14889	7.615	7.63927	3.37104e-09	6.87346e-07	11.0204
FAM164A	1.06722	7.95417	7.59729	3.83405e-09	7.53624e-07	10.8962
FAM166B	1.28444	8.38222	7.59516	3.85916e-09	7.53624e-07	10.8899
DZIP3	1.04667	7.15778	7.57191	4.14473e-09	7.98149e-07	10.8209
CCL15	1.18222	7.61333	7.56275	4.26289e-09	8.09657e-07	10.7938
NWD1	1.35611	6.27306	7.55035	4.42841e-09	8.29729e-07	10.757
FBXO15	1.25722	8.5025	7.5194	4.87041e-09	8.72171e-07	10.6651
SLIT1	1.02667	5.23333	7.51844	4.88478e-09	8.72171e-07	10.6623
DNAH5	1.15194	6.75875	7.50727	5.05558e-09	8.72171e-07	10.6291
PACRG	1.27556	8.23167	7.49228	5.29412e-09	8.72171e-07	10.5846
C2orf73	1.48611	7.23694	7.49149	5.30713e-09	8.72171e-07	10.5822
CCDC33	1.06222	6.52278	7.48718	5.37799e-09	8.72171e-07	10.5694
PIH1D2	1.15222	7.75944	7.48317	5.44472e-09	8.72171e-07	10.5575
LOC643037	1.35278	9.8625	7.47788	5.53423e-09	8.72171e-07	10.5417
CROCC	1.09	8.255	7.46497	5.75862e-09	8.97116e-07	10.5033
CAPSL	1.19389	9.69194	7.44613	6.10275e-09	9.38264e-07	10.4473
C6orf97	1.15278	8.50889	7.40658	6.89438e-09	1.03429e-06	10.3295
HYDIN	1.04167	6.04056	7.40456	6.93752e-09	1.03429e-06	10.3234
C6orf103	1.02	6.02778	7.38175	7.44347e-09	1.08636e-06	10.2554
FILIP1	1.00139	5.79292	7.37608	7.57508e-09	1.09405e-06	10.2385
ARMC2	1.05389	6.04917	7.34444	8.35277e-09	1.16981e-06	10.1441
LOC728392	1.32667	7.53222	7.33785	8.5247e-09	1.18195e-06	10.1244
TTC18	1.24278	7.3225	7.30399	9.46593e-09	1.28372e-06	10.0232
LRRC48	1.24333	8.005	7.30351	9.48019e-09	1.28372e-06	10.0217
ZBBX	1.14667	6.48	7.29221	9.81734e-09	1.30424e-06	9.98798
AK8	1.22333	7.49889	7.29026	9.87702e-09	1.30424e-06	9.98212
CCDC153	1.19111	9.18556	7.28535	1.00282e-08	1.31171e-06	9.96744
SPAG8	1.145	7.69194	7.27683	1.02961e-08	1.33417e-06	9.94196
LCA5	1.03111	5.97778	7.2722	1.04451e-08	1.34094e-06	9.92808
CCDC42B	1.06444	7.26611	7.2078	1.27525e-08	1.551e-06	9.73519
DNAH10	1.16861	6.37236	7.2016	1.30004e-08	1.55388e-06	9.71659
EFHC2	1.05833	6.93361	7.19239	1.33771e-08	1.56654e-06	9.68898
TRIP13	1.18167	7.35361	7.19193	1.33962e-08	1.56654e-06	9.6876
LOC145694	1.12833	6.22361	7.16346	1.46345e-08	1.67693e-06	9.60214
SRD5A2	1.35167	8.08528	7.1602	1.47832e-08	1.68008e-06	9.59237
LRRC71	1.20556	6.42944	7.10189	1.77209e-08	1.9656e-06	9.41718
C11orf70	1.03278	7.31361	7.09899	1.78815e-08	1.96768e-06	9.40845
CXorf41	1.14333	6.935	7.095	1.81047e-08	1.97185e-06	9.39646
GRIN3B	1.18833	7.35139	7.09325	1.82039e-08	1.97185e-06	9.39118
C20orf195	1.33222	7.04056	7.08172	1.88686e-08	2.02801e-06	9.35651
DCDC5	1.10889	6.12944	7.0725	1.94182e-08	2.07103e-06	9.32875
DYNC2H1	1.18389	6.9875	7.05261	2.0659e-08	2.18655e-06	9.26888
DNAH9	1.57444	8.49111	7.03274	2.19779e-08	2.30851e-06	9.20905
MNS1	1.09778	7.42722	7.0283	2.22842e-08	2.31918e-06	9.19567
KLHL6	1.13583	7.43486	7.02405	2.25813e-08	2.31918e-06	9.18286
CCDC13	1.18389	6.89694	7.00421	2.40215e-08	2.39873e-06	9.12309
DCDC2B	1.47611	9.6975	7.00386	2.40479e-08	2.39873e-06	9.12203
PPP1R32	1.265	6.69972	7.00032	2.43149e-08	2.40804e-06	9.11135
C9orf24	1.25111	13.8544	6.99793	2.44965e-08	2.40883e-06	9.10416
C10orf107	1.13611	7.94528	6.97351	2.64356e-08	2.52966e-06	9.0305
AK7	1.03944	7.35528	6.96983	2.67406e-08	2.52966e-06	9.01941
RIIAD1	1.24444	10.5128	6.9389	2.94518e-08	2.75912e-06	8.92604
ZMYND12	1.23611	7.44028	6.91707	3.15295e-08	2.93393e-06	8.86013
C1orf189	1.12778	6.61056	6.88316	3.5054e-08	3.24015e-06	8.75767
C9orf117	1.24778	6.61806	6.86077	3.75967e-08	3.4069e-06	8.68995
FRMPD2	1.08722	5.7475	6.85934	3.77645e-08	3.4069e-06	8.68565
C5orf45	1.11944	8.63472	6.85745	3.79888e-08	3.4069e-06	8.67992
LRRC46	1.29056	9.42083	6.83105	4.12595e-08	3.59788e-06	8.60006
SPAG17	1.35	7.03444	6.81467	4.34312e-08	3.74021e-06	8.55045
LDLRAD1	1.36306	9.42597	6.78852	4.71369e-08	4.00953e-06	8.47127
FAM81B	1.12778	9.27889	6.76713	5.04038e-08	4.23545e-06	8.40647
FAM47E	1.01833	6.87306	6.74479	5.40598e-08	4.46155e-06	8.33876
DEFB124	1.29556	6.17778	6.73056	5.65263e-08	4.6375e-06	8.29561
RFX2	1.02278	8.88917	6.71244	5.9832e-08	4.87983e-06	8.24065
CCDC19	1.105	9.27194	6.69925	6.23588e-08	4.96007e-06	8.20065
C3orf32	1.63111	6.13167	6.6884	6.45185e-08	5.08266e-06	8.16772
CCDC78	1.21944	10.2547	6.65242	7.22344e-08	5.59514e-06	8.05847
DNAH11	1.07222	6.56667	6.64653	7.35812e-08	5.6678e-06	8.04061
WFDC6	1.03833	6.2125	6.64074	7.49322e-08	5.73997e-06	8.02301
SPATA18	1.01444	8.29333	6.63571	7.61246e-08	5.79927e-06	8.00774
CCDC37	1.34611	7.61861	6.61875	8.02928e-08	6.05033e-06	7.95619
CACNG6	1.52556	9.26444	6.56492	9.50953e-08	6.86717e-06	7.79255
WDR66	1.02722	8.01833	6.54854	1.00122e-07	7.15565e-06	7.74273
LOC388780	1.21278	9.26583	6.54301	1.0188e-07	7.2439e-06	7.72591
C1orf158	1.18889	8.28667	6.50764	1.13872e-07	7.97395e-06	7.61828
DNAJB13	1.08167	8.07139	6.50043	1.16487e-07	8.11603e-06	7.59633
WDR86	1.03222	6.11	6.46719	1.29338e-07	8.83387e-06	7.49512
DNAI2	1.0925	8.73431	6.45343	1.35066e-07	9.17982e-06	7.45322
MAP6	1.08667	7.42694	6.43852	1.41561e-07	9.39149e-06	7.40779
GPR162	1.16	10.165	6.4385	1.41567e-07	9.39149e-06	7.40775
KCNRG	1.18389	7.0275	6.38646	1.66797e-07	1.07005e-05	7.24915
EFCAB1	1.07833	8.74972	6.3666	1.77578e-07	1.12941e-05	7.18858
C20orf85	1.185	13.0853	6.36181	1.8028e-07	1.13617e-05	7.17398
DYDC2	1.16944	7.49306	6.35386	1.84854e-07	1.15338e-05	7.14975
DNAI1	1.18556	8.04361	6.30008	2.19032e-07	1.32038e-05	6.9857
FOXJ1	1.03278	10.9369	6.29335	2.23733e-07	1.33136e-05	6.96516
ID1	-1.20278	10.6392	-6.26196	2.47036e-07	1.44521e-05	6.86935
CCDC151	1.09722	7.21139	6.24815	2.58043e-07	1.49534e-05	6.8272
MYCBPAP	1.38611	7.56861	6.23598	2.68149e-07	1.52999e-05	6.79006
C9orf116	1.06417	10.151	6.22807	2.74929e-07	1.55588e-05	6.76591
CCDC164	1.26556	9.67111	6.21661	2.8506e-07	1.58978e-05	6.73092
DNAH7	1.19444	6.53167	6.20626	2.94535e-07	1.62231e-05	6.69931
FAM92B	1.1	8.32111	6.20466	2.96029e-07	1.62231e-05	6.69442
LOC730202	1.195	7.10083	6.20079	2.99666e-07	1.63577e-05	6.68261
TCTEX1D4	1.22472	9.85625	6.15201	3.49585e-07	1.82693e-05	6.53364
C1orf228	1.04056	7.07861	6.15119	3.50497e-07	1.82693e-05	6.53112
OXTR	1.485	6.1125	6.14586	3.56453e-07	1.85102e-05	6.51483
LRRC34	1.12944	7.94972	6.13296	3.71279e-07	1.89257e-05	6.47544
DNALI1	1.02889	8.645	6.11386	3.9437e-07	1.9956e-05	6.41711
SPAG6	1.07222	7.20833	6.10596	4.04343e-07	2.03604e-05	6.39296
WDR38	1.25389	8.47194	6.02213	5.27034e-07	2.53726e-05	6.1368
DLEC1	1.29944	8.48861	5.99087	5.81784e-07	2.74698e-05	6.04128
RRAD	1.09056	10.3192	5.99049	5.82483e-07	2.74698e-05	6.04012
SNTN	1.06167	8.23583	5.9823	5.97759e-07	2.79997e-05	6.0151
OVOL1	-1.135	6.62694	-5.95751	6.46501e-07	2.9486e-05	5.93934
TEKT2	1.12	10	5.82303	9.89141e-07	4.10362e-05	5.52844
RAB36	1.00667	9.74833	5.82228	9.915e-07	4.10362e-05	5.52614
AGBL2	1.10889	7.53167	5.78778	1.10581e-06	4.42252e-05	5.42073
DNAH12	1.07722	6.91472	5.78749	1.10683e-06	4.42252e-05	5.41984
CASC1	1.05556	7.22722	5.77346	1.15703e-06	4.60985e-05	5.37699
C16orf93	1.03667	7.18556	5.76623	1.18378e-06	4.68948e-05	5.35492
GP1BB	1.01444	7.9225	5.75805	1.21481e-06	4.77297e-05	5.32993
ARMC4	1.15889	7.25778	5.7342	1.30994e-06	5.04261e-05	5.25711
IGFBP7	1.28778	10.2983	5.73348	1.31293e-06	5.04261e-05	5.25491
FABP5	-1.02944	9.23472	-5.71084	1.41035e-06	5.35567e-05	5.18579
FABP6	1.51167	8.6225	5.64961	1.71148e-06	6.27598e-05	4.99893
WDR69	1.05	7.50667	5.64869	1.71648e-06	6.27598e-05	4.99612
C16orf71	1.01667	7.35333	5.5343	2.46361e-06	8.5449e-05	4.64733
CTXN1	1.05611	9.90972	5.50291	2.72019e-06	9.19889e-05	4.55174
ZNF295-AS1	1.41944	6.48083	5.40581	3.69509e-06	0.000119145	4.25628
BEST4	1.42389	7.65861	5.38593	3.93406e-06	0.000123161	4.19585
C15orf26	1.00667	7.53111	5.35171	4.38201e-06	0.000134417	4.09188
C19orf51	1.03056	8.47306	5.31364	4.94017e-06	0.000146671	3.97632
AMY1C	1.42472	7.69292	5.29605	5.22133e-06	0.000152729	3.92297
AGR3	1.03111	8.85	5.26915	5.68261e-06	0.000165177	3.84139
LOC400891	1.26389	7.54139	5.19717	7.1254e-06	0.000198381	3.62343
GRHL3	-1.03556	6.57944	-5.1329	8.71811e-06	0.000233352	3.42918
CCDC17	1.00611	7.9775	4.93571	1.61571e-05	0.000380984	2.83571
CCDC11	1.05667	7.07167	4.9003	1.80431e-05	0.000415561	2.72961
TIMP4	1.07056	6.34861	4.87996	1.92235e-05	0.000436833	2.66873
HMOX1	-1.03556	9.00167	-4.87245	1.96782e-05	0.000443959	2.64627
CD164L2	1.00833	10.8047	4.83822	2.18904e-05	0.000484068	2.54395
LOC728763	1.13	8.71167	4.75792	2.80899e-05	0.000589208	2.30459
IGFBP5	1.03278	6.25472	4.7305	3.05809e-05	0.000634737	2.22308
TTC7B	1.08	8.01722	4.70926	3.266e-05	0.000660104	2.16
HS3ST6	1.21056	6.21806	4.66105	3.79087e-05	0.000750376	2.01711
C22orf15	1.04278	9.2775	4.65982	3.80531e-05	0.000751196	2.01347
PDE8B	1.06556	7.46222	4.61857	4.32182e-05	0.000833407	1.89151
C2orf40	1.36667	9.51056	4.61148	4.41731e-05	0.000845939	1.87057
TMEM121	1.02278	6.43694	4.52593	5.747e-05	0.00104845	1.61863
STOML3	1.02833	7.58194	4.52235	5.8105e-05	0.00105725	1.60811
LRRC36	1.05889	6.89389	4.47767	6.66324e-05	0.0011814	1.47712
S100A9	-1.52111	8.43111	-4.45611	7.11773e-05	0.00125556	1.41402
UCA1	-1.47333	7.55889	-4.4214	7.9142e-05	0.00136311	1.31264
PRR18	1.02722	6.12028	4.42058	7.93393e-05	0.00136481	1.31026
NCCRP1	-1.41944	9.22139	-4.3659	9.37291e-05	0.00156196	1.15105
LPPR3	1.03167	7.50083	4.32014	0.000107715	0.0017334	1.0183
CES1	1.04167	8.10472	4.10723	0.000204653	0.00293368	0.406941
ADRA2A	1.16889	6.27556	4.09626	0.000211479	0.00300425	0.375748
FAM183A	1.00444	8.94972	3.85689	0.000429827	0.00523227	-0.2969
FAM20A	-1.12833	6.48472	-3.80819	0.000495682	0.00586903	-0.431678
C11orf96	-1.16056	5.47694	-3.80172	0.000505136	0.00596327	-0.44953
S100A8	-1.71556	12.3333	-3.77627	0.00054405	0.00629174	-0.519626
MMP10	-1.10111	8.14944	-3.74808	0.000590546	0.00672795	-0.597033
SPRR2F	-1.74611	10.2708	-3.64973	0.000784761	0.00836334	-0.864995
SPRR2A	-1.62306	10.2707	-3.53346	0.00109424	0.010868	-1.1774
SAA4	1.16444	7.09833	3.48607	0.00125154	0.0120421	-1.30332
HSPB8	-1.00278	5.72861	-3.44154	0.00141891	0.0133197	-1.42083
CD163	-1.07333	6.08833	-3.42404	0.00149042	0.013841	-1.46682
SPRR2D	-1.56	9.61444	-3.39589	0.0016127	0.0146969	-1.54052
DUOX2	-1.35611	10.2686	-3.3661	0.00175256	0.0156972	-1.61817
AKR1B15	-1.03889	7.57333	-3.33474	0.00191224	0.0169089	-1.69951
KRT6B	-1.09611	7.58417	-3.3272	0.00195266	0.0172115	-1.71901
LYPD3	-1.08194	7.04931	-3.32049	0.00198933	0.0174192	-1.73634
SPRR2E	-1.67944	10.6436	-3.31891	0.00199803	0.017456	-1.74041
EDN2	1.55444	6.66778	3.22874	0.00256111	0.0210366	-1.97138
WBSCR27	1.03556	7.20056	3.21553	0.00265532	0.0216438	-2.00492
KRT14	-1.00667	6.99889	-3.18337	0.00289862	0.0231639	-2.08625
SPRR1B	-1.52722	9.21861	-3.17655	0.00295286	0.0235566	-2.10343
AKR1B10	-1.02278	8.15028	-3.17108	0.0029971	0.0238	-2.11721
SPRR1A	-1.49	10.3567	-3.164	0.00305523	0.0241785	-2.13501
S100A12	-1.04194	6.30069	-3.13561	0.00329932	0.0256707	-2.20617
APOE	-1.02278	11.1858	-3.09264	0.00370411	0.0279725	-2.31316
LY6D	-1.46944	11.4208	-3.0638	0.00400157	0.0296624	-2.38446
TFF3	1.25444	13.4567	3.04942	0.00415828	0.0304407	-2.41989
DUOXA2	-1.50333	10.0833	-3.00476	0.00468243	0.0332592	-2.52923
FOS	-1.17167	8.11472	-2.97545	0.0050595	0.0351453	-2.60044
SPRR3	-1.13	13.77	-2.9391	0.00556693	0.0375104	-2.68818
GSTA5	1.11556	8.72056	2.93149	0.00567901	0.0380568	-2.70646
