# Supplementary material for: Subtyping children with asthma by clustering analysis of mRNA expression data
Source: Front Genet. 2022 Sep 9;13:974936. doi: 10.3389/fgene.2022.974936 (PMC9500203; doi:10.3389/fgene.2022.974936)
Supplement: Supplementary file 2 [file Table3.xlsx]

## Sheet: wgcna_module
Gene	dynamicModule	mergeModule
ABCA1	tan	darkorange2
ABCC3	darkgrey	darkorange
ABCC5	turquoise	lightcyan1
ABCC6	turquoise	lightcyan1
ABCD3	darkgrey	darkorange
ABHD11	turquoise	lightcyan1
ABHD12B	blue	lightcyan1
ABHD14A	turquoise	lightcyan1
ABLIM1	lightyellow	lightyellow
ABLIM2	midnightblue	cyan
ABTB1	pink	pink
ACAT1	blue	lightcyan1
ACP2	yellow	darkorange
ACSS1	turquoise	lightcyan1
ADAMTS7	lightyellow	lightyellow
ADAMTSL5	royalblue	darkorange
ADARB2	blue	lightcyan1
ADC	blue	lightcyan1
ADH7	mediumpurple3	darkturquoise
AGAP7	greenyellow	greenyellow
AGPAT4	turquoise	lightcyan1
AGPHD1	blue	lightcyan1
AGPS	turquoise	lightcyan1
AGSK1	blue	lightcyan1
AHNAK	mediumpurple3	darkturquoise
AHNAK2	turquoise	lightcyan1
AHR	royalblue	darkorange
AIF1L	steelblue	darkorange
AIM1L	magenta	magenta
AK1	blue	lightcyan1
AK3	red	red
AK4	paleturquoise	paleturquoise
AKAP12	white	paleturquoise
AKAP14	turquoise	lightcyan1
AKAP9	turquoise	lightcyan1
AKR1B10	paleturquoise	paleturquoise
AKR1C1	turquoise	lightcyan1
ALDH1A1	paleturquoise	paleturquoise
ALDH3A1	paleturquoise	paleturquoise
ALDH3B1	blue	lightcyan1
ALDH7A1	midnightblue	cyan
ALDOB	salmon	green
ALMS1	turquoise	lightcyan1
ALOX15	ivory	green
ALPK1	lightsteelblue1	lightsteelblue1
AMD1	blue	lightcyan1
AMT	black	darkorange
AMY1C	turquoise	lightcyan1
ANKMY1	turquoise	lightcyan1
ANKRD36	cyan	cyan
ANKRD36B	pink	pink
ANKRD42	turquoise	lightcyan1
ANKRD5	grey60	lightcyan1
ANKRD54	grey60	lightcyan1
ANXA11	floralwhite	bisque4
AP1B1	yellow	darkorange
AP4M1	turquoise	lightcyan1
APBB1IP	salmon	green
APH1A	yellow	darkorange
APOL6	darkorange	darkorange
APP	violet	lightcyan1
AQP3	turquoise	lightcyan1
ARAP1	saddlebrown	saddlebrown
AREG	turquoise	lightcyan1
ARHGAP23	turquoise	lightcyan1
ARHGAP27	lightgreen	lightgreen
ARHGAP30	salmon	green
ARHGAP4	green	green
ARHGAP40	darkturquoise	darkturquoise
ARID5A	blue	lightcyan1
ARL17B	red	red
ARL4A	red	red
ARMC10	blue	lightcyan1
ARMC3	turquoise	lightcyan1
ARMC9	turquoise	lightcyan1
ARPC4-TTLL3	greenyellow	greenyellow
ARPC5	blue	lightcyan1
ARSD	darkturquoise	darkturquoise
ASPH	turquoise	lightcyan1
ASPHD2	royalblue	darkorange
ASS1	turquoise	lightcyan1
ATG2A	turquoise	lightcyan1
ATP10B	tan	darkorange2
ATP1A4	yellow	darkorange
ATP9A	blue	lightcyan1
ATPIF1	turquoise	lightcyan1
AVPI1	turquoise	lightcyan1
AXIN2	midnightblue	cyan
B9D1	turquoise	lightcyan1
BAALC	red	red
BACE1	blue	lightcyan1
BAD	violet	lightcyan1
BBS5	turquoise	lightcyan1
BBS9	turquoise	lightcyan1
BCAP29	tan	darkorange2
BCAS3	blue	lightcyan1
BCAT1	magenta	magenta
BCKDHB	darkgreen	darkgreen
BCL2A1	pink	pink
BCL2L11	turquoise	lightcyan1
BCR	saddlebrown	saddlebrown
BID	turquoise	lightcyan1
BMP3	tan	darkorange2
BMP7	darkolivegreen	cyan
BMS1	cyan	cyan
BNIP2	darkorange2	darkorange2
BRI3	red	red
BST2	lightgreen	lightgreen
BZW1	bisque4	bisque4
C10orf57	blue	lightcyan1
C10orf58	grey60	lightcyan1
C10orf81	mediumpurple3	darkturquoise
C11orf49	turquoise	lightcyan1
C11orf70	turquoise	lightcyan1
C14orf135	turquoise	lightcyan1
C14orf167	turquoise	lightcyan1
C14orf45	turquoise	lightcyan1
C15orf62	steelblue	darkorange
C17orf87	green	green
C17orf89	red	red
C19orf60	turquoise	lightcyan1
C1GALT1	black	darkorange
C1orf194	turquoise	lightcyan1
C1orf201	turquoise	lightcyan1
C1orf21	mediumpurple3	darkturquoise
C1orf43	yellow	darkorange
C1orf86	lightcyan	lightcyan
C1QTNF9B-AS1	darkgreen	darkgreen
C1R	brown	green
C2	orange	orange
C20orf201	blue	lightcyan1
C20orf27	orange	orange
C21orf2	skyblue3	lightcyan1
C21orf58	turquoise	lightcyan1
C21orf88	turquoise	lightcyan1
C2orf69	green	green
C3	brown	green
C3orf15	turquoise	lightcyan1
C4orf3	turquoise	lightcyan1
C6orf105	brown	green
C6orf226	blue	lightcyan1
C6orf48	turquoise	lightcyan1
C6orf97	turquoise	lightcyan1
C7orf41	turquoise	lightcyan1
C7orf46	black	darkorange
C8orf37	blue	lightcyan1
C8orf38	black	darkorange
C9orf116	turquoise	lightcyan1
C9orf117	turquoise	lightcyan1
C9orf169	magenta	magenta
C9orf68	blue	lightcyan1
C9orf95	blue	lightcyan1
CAB39L	floralwhite	bisque4
CABIN1	greenyellow	greenyellow
CALM2	turquoise	lightcyan1
CALY	midnightblue	cyan
CAMK2G	darkgrey	darkorange
CAMSAP1	violet	lightcyan1
CAMSAP2	bisque4	bisque4
CAPG	blue	lightcyan1
CAPN13	green	green
CAPS2	turquoise	lightcyan1
CARD6	turquoise	lightcyan1
CASC1	turquoise	lightcyan1
CASC2	turquoise	lightcyan1
CASKIN1	lightyellow	lightyellow
CASP10	brown4	brown4
CASP3	tan	darkorange2
CATSPER2	turquoise	lightcyan1
CAV1	magenta	magenta
CC2D2A	blue	lightcyan1
CCDC103	turquoise	lightcyan1
CCDC104	turquoise	lightcyan1
CCDC108	turquoise	lightcyan1
CCDC114	turquoise	lightcyan1
CCDC125	turquoise	lightcyan1
CCDC136	blue	lightcyan1
CCDC147	turquoise	lightcyan1
CCDC148	turquoise	lightcyan1
CCDC157	blue	lightcyan1
CCDC33	turquoise	lightcyan1
CCDC40	turquoise	lightcyan1
CCDC41	turquoise	lightcyan1
CCDC72	brown	green
CCDC74B	blue	lightcyan1
CCDC76	black	darkorange
CCDC8	turquoise	lightcyan1
CCDC80	green	green
CCDC88B	brown	green
CCL3L3	pink	pink
CCL4	pink	pink
CCNL1	pink	pink
CCNL2	greenyellow	greenyellow
CD200R1	brown	green
CD274	turquoise	lightcyan1
CD302	grey60	lightcyan1
CD81	turquoise	lightcyan1
CD84	ivory	green
CD8A	brown	green
CD8B	darkgreen	darkgreen
CDC42	red	red
CDHR3	turquoise	lightcyan1
CDHR4	turquoise	lightcyan1
CDK20	blue	lightcyan1
CDK5RAP2	blue	lightcyan1
CDKL1	turquoise	lightcyan1
CDKN2A	green	green
CDS1	turquoise	lightcyan1
CDV3	blue	lightcyan1
CEACAM1	magenta	magenta
CEACAM3	steelblue	darkorange
CEACAM7	tan	darkorange2
CELF2	brown	green
CELSR1	turquoise	lightcyan1
CENPN	sienna3	sienna3
CENPP	paleturquoise	paleturquoise
CEP128	skyblue3	lightcyan1
CEP95	orangered4	darkorange
CERCAM	purple	darkorange
CERKL	turquoise	lightcyan1
CES1	blue	lightcyan1
CFI	turquoise	lightcyan1
CHDH	blue	lightcyan1
CHMP1A	saddlebrown	saddlebrown
CHN2	turquoise	lightcyan1
CHPF	brown	green
CHST6	white	paleturquoise
CIRBP	greenyellow	greenyellow
CKLF	salmon	green
CKS1B	black	darkorange
CLEC2D	brown	green
CLIC4	darkred	cyan
CLIC5	blue	lightcyan1
CLK1	greenyellow	greenyellow
CLMN	turquoise	lightcyan1
CLUAP1	turquoise	lightcyan1
CMAHP	purple	darkorange
CMKLR1	violet	lightcyan1
CMTM3	brown	green
CNKSR3	turquoise	lightcyan1
CNTNAP3	blue	lightcyan1
CNTNAP3B	blue	lightcyan1
CNTRL	turquoise	lightcyan1
CORO1B	saddlebrown	saddlebrown
CP	black	darkorange
CPNE1	salmon	green
CREB3L4	tan	darkorange2
CRIP1	turquoise	lightcyan1
CSNK1G2	skyblue	skyblue
CSNK2B	skyblue	skyblue
CSRNP1	pink	pink
CTNNAL1	turquoise	lightcyan1
CTPS	darkorange2	darkorange2
CTSC	orange	orange
CTSZ	black	darkorange
CXCL1	salmon	green
CXCL10	lightgreen	lightgreen
CXCL16	turquoise	lightcyan1
CXCL2	pink	pink
CXCR3	brown	green
CXorf30	turquoise	lightcyan1
CYB5A	brown	green
CYB5D1	turquoise	lightcyan1
CYB5R2	brown	green
CYBRD1	brown	green
CYP1B1	yellowgreen	darkorange
CYP24A1	steelblue	darkorange
CYP2B6	turquoise	lightcyan1
CYP2S1	turquoise	lightcyan1
CYP3A5	turquoise	lightcyan1
CYP4Z1	greenyellow	greenyellow
D2HGDH	greenyellow	greenyellow
DAPL1	paleturquoise	paleturquoise
DBNL	blue	lightcyan1
DCBLD2	turquoise	lightcyan1
DDIT4L	tan	darkorange2
DDX11	royalblue	darkorange
DDX17	greenyellow	greenyellow
DDX58	lightgreen	lightgreen
DEF8	yellowgreen	darkorange
DENND3	salmon	green
DHRS11	blue	lightcyan1
DHRS4L1	skyblue3	lightcyan1
DIRC2	yellow	darkorange
DLG1	darkturquoise	darkturquoise
DMD	turquoise	lightcyan1
DMKN	turquoise	lightcyan1
DMTF1	greenyellow	greenyellow
DNAAF1	blue	lightcyan1
DNAH10	turquoise	lightcyan1
DNAH12	turquoise	lightcyan1
DNAH3	turquoise	lightcyan1
DNAH5	turquoise	lightcyan1
DNAH6	turquoise	lightcyan1
DNAI1	turquoise	lightcyan1
DNAI2	turquoise	lightcyan1
DNAJB2	turquoise	lightcyan1
DNAJB6	black	darkorange
DNAJC10	white	paleturquoise
DNLZ	darkmagenta	darkmagenta
DNM1P46	brown	green
DOC2B	turquoise	lightcyan1
DOCK8	salmon	green
DOCK9	orangered4	darkorange
DOK3	brown	green
DPCD	turquoise	lightcyan1
DYNLL1	turquoise	lightcyan1
DYNLRB2	turquoise	lightcyan1
DYNLT3	turquoise	lightcyan1
DYRK1A	black	darkorange
DZIP1	turquoise	lightcyan1
DZIP3	turquoise	lightcyan1
EDEM3	blue	lightcyan1
EDN1	darkmagenta	darkmagenta
EEF1A1	skyblue	skyblue
EFCAB1	turquoise	lightcyan1
EFCAB10	turquoise	lightcyan1
EFCAB4B	brown	green
EFCAB6	turquoise	lightcyan1
EFHB	turquoise	lightcyan1
EIF1AX	red	red
EIF2A	ivory	green
EIF2B3	darkgrey	darkorange
EIF2C3	greenyellow	greenyellow
EIF3C	turquoise	lightcyan1
EIF4A1	skyblue	skyblue
EIF4EBP2	red	red
EIF4ENIF1	turquoise	lightcyan1
ELK4	brown	green
ELOVL5	orange	orange
EML1	turquoise	lightcyan1
ENGASE	salmon	green
ENKUR	turquoise	lightcyan1
EPB41L1	blue	lightcyan1
EPHB2	darkgrey	darkorange
EPS15	lightsteelblue1	lightsteelblue1
ERBB3	floralwhite	bisque4
ERC1	red	red
ERCC1	blue	lightcyan1
ESRRA	yellow	darkorange
ETNK1	darkgrey	darkorange
EXD3	turquoise	lightcyan1
F2R	green	green
FABP5	turquoise	lightcyan1
FAM107B	turquoise	lightcyan1
FAM110C	bisque4	bisque4
FAM118A	darkgrey	darkorange
FAM133B	black	darkorange
FAM154B	blue	lightcyan1
FAM160B1	darkorange	darkorange
FAM161A	blue	lightcyan1
FAM183A	turquoise	lightcyan1
FAM185A	brown4	brown4
FAM188B	blue	lightcyan1
FAM195A	blue	lightcyan1
FAM22A	turquoise	lightcyan1
FAM27A	turquoise	lightcyan1
FAM36A	black	darkorange
FAM3A	saddlebrown	saddlebrown
FAM46A	blue	lightcyan1
FAM66A	blue	lightcyan1
FAM74A1	midnightblue	cyan
FAM84A	green	green
FAM86A	violet	lightcyan1
FAM86B2	turquoise	lightcyan1
FANCC	darkmagenta	darkmagenta
FANK1	turquoise	lightcyan1
FBLN1	turquoise	lightcyan1
FBRSL1	blue	lightcyan1
FBXO36	blue	lightcyan1
FCGR2A	pink	pink
FCHO2	orangered4	darkorange
FGD4	tan	darkorange2
FGFR3	white	paleturquoise
FHAD1	turquoise	lightcyan1
FHL2	tan	darkorange2
FILIP1	turquoise	lightcyan1
FKBP11	white	paleturquoise
FLJ22184	lightyellow	lightyellow
FLJ25694	purple	darkorange
FLJ37453	grey60	lightcyan1
FLJ45445	pink	pink
FMNL1	salmon	green
FMO5	turquoise	lightcyan1
FNBP1	brown	green
FOXA1	purple	darkorange
FOXN2	brown	green
FOXO3	blue	lightcyan1
FOXP1	darkorange	darkorange
FOXP4	lightyellow	lightyellow
FRAT1	black	darkorange
FRMD3	lightgreen	lightgreen
FTH1	red	red
FTL	turquoise	lightcyan1
FXYD3	brown	green
GABARAPL1	saddlebrown	saddlebrown
GADD45G	orange	orange
GALM	violet	lightcyan1
GBP6	salmon	green
GCH1	tan	darkorange2
GDA	turquoise	lightcyan1
GFM2	turquoise	lightcyan1
GGT1	green	green
GGT7	bisque4	bisque4
GGTLC2	green	green
GJB4	brown	green
GJD3	darkorange	darkorange
GLI2	blue	lightcyan1
GLI4	lightyellow	lightyellow
GLIPR2	turquoise	lightcyan1
GLS	turquoise	lightcyan1
GLT8D1	turquoise	lightcyan1
GLTSCR2	blue	lightcyan1
GM2A	tan	darkorange2
GNG10	pink	pink
GOLGA6L10	lightcyan	lightcyan
GOLGA6L9	greenyellow	greenyellow
GOLM1	black	darkorange
GON4L	darkturquoise	darkturquoise
GP1BB	turquoise	lightcyan1
GPAT2	turquoise	lightcyan1
GPM6B	violet	lightcyan1
GPR110	turquoise	lightcyan1
GPR125	blue	lightcyan1
GPR155	blue	lightcyan1
GPR88	darkturquoise	darkturquoise
GPRC5C	black	darkorange
GPX3	green	green
GPX8	paleturquoise	paleturquoise
GRB10	green	green
GRHL1	bisque4	bisque4
GSN	orange	orange
GSR	magenta	magenta
GSTA4	darkorange	darkorange
GULP1	bisque4	bisque4
GYG1	darkorange	darkorange
HAS3	plum1	plum1
HBA2	blue	lightcyan1
HCFC2	blue	lightcyan1
HEATR2	grey60	lightcyan1
HELLS	sienna3	sienna3
HES2	lightcyan	lightcyan
HES6	blue	lightcyan1
HIF1A	turquoise	lightcyan1
HIPK1	blue	lightcyan1
HIST1H2AC	brown	green
HIST1H2BK	black	darkorange
HIST1H3H	brown	green
HIST1H4D	green	green
HIST1H4K	darkgrey	darkorange
HIST1H4L	red	red
HLA-B	white	paleturquoise
HLA-C	black	darkorange
HLA-DMA	brown	green
HLA-DPA1	brown	green
HLA-DPB1	brown	green
HLA-DQA1	lightcyan1	lightcyan1
HLA-DQB1	brown	green
HLA-F	orange	orange
HM13	turquoise	lightcyan1
HMBOX1	greenyellow	greenyellow
HMGB3	turquoise	lightcyan1
HMGN2	blue	lightcyan1
HN1	blue	lightcyan1
HN1L	turquoise	lightcyan1
HNMT	turquoise	lightcyan1
HNRNPA1L2	yellow	darkorange
HOMER3	turquoise	lightcyan1
HOPX	magenta	magenta
HR	bisque4	bisque4
HRASLS5	black	darkorange
HSH2D	lightgreen	lightgreen
HSP90AA1	turquoise	lightcyan1
HSP90AB1	blue	lightcyan1
HSP90AB2P	blue	lightcyan1
HSPB1	brown4	brown4
HSPE1	brown4	brown4
HSPH1	turquoise	lightcyan1
HVCN1	brown	green
HYDIN	turquoise	lightcyan1
ID2	white	paleturquoise
IDH3B	yellow	darkorange
IER3	pink	pink
IFIT2	lightgreen	lightgreen
IFITM1	lightgreen	lightgreen
IGF2BP2	yellow	darkorange
IKBKB	lightsteelblue1	lightsteelblue1
IL16	brown	green
IL17RA	royalblue	darkorange
IL18RAP	pink	pink
IL1R1	turquoise	lightcyan1
IL1RN	magenta	magenta
IL2RG	brown	green
IL32	brown	green
IMMT	yellow	darkorange
INF2	turquoise	lightcyan1
INTU	turquoise	lightcyan1
IQCA1	turquoise	lightcyan1
IQCD	turquoise	lightcyan1
IQCE	blue	lightcyan1
IQSEC2	darkturquoise	darkturquoise
IRAK1	yellow	darkorange
ISYNA1	blue	lightcyan1
ITGA4	brown	green
ITGA6	orangered4	darkorange
ITGAX	pink	pink
ITGB2	salmon	green
ITM2B	red	red
ITM2C	yellow	darkorange
JPH3	blue	lightcyan1
KANK3	brown	green
KATNAL2	blue	lightcyan1
KAZALD1	brown	green
KBTBD4	blue	lightcyan1
KCNJ15	salmon	green
KCP	magenta	magenta
KCTD1	turquoise	lightcyan1
KCTD12	blue	lightcyan1
KCTD3	steelblue	darkorange
KCTD9	paleturquoise	paleturquoise
KDELC2	darkred	cyan
KDM5C	darkturquoise	darkturquoise
KHDRBS3	lightcyan	lightcyan
KIAA1147	darkslateblue	darkorange
KIAA1324	ivory	green
KIAA1751	turquoise	lightcyan1
KIAA1841	turquoise	lightcyan1
KIAA1908	turquoise	lightcyan1
KIF13B	turquoise	lightcyan1
KIT	steelblue	darkorange
KLHDC7B	green	green
KLHL6	turquoise	lightcyan1
KLK13	magenta	magenta
KLRC1	brown	green
KRAS	orangered4	darkorange
KRT18	white	paleturquoise
KRT23	blue	lightcyan1
KRT42P	green	green
KRT8	turquoise	lightcyan1
KRTAP1-3	lightcyan	lightcyan
LAIR1	salmon	green
LAMA5	lightsteelblue1	lightsteelblue1
LAMB2	brown	green
LARP6	blue	lightcyan1
LAT2	salmon	green
LBH	darkgrey	darkorange
LCK	brown	green
LDHA	turquoise	lightcyan1
LDHB	turquoise	lightcyan1
LDLRAD1	turquoise	lightcyan1
LEKR1	turquoise	lightcyan1
LETM1	turquoise	lightcyan1
LFNG	brown	green
LGALS3	green	green
LGALS9	yellow	darkorange
LILRB3	pink	pink
LIMK2	black	darkorange
LINC00265	pink	pink
LMNA	magenta	magenta
LMO4	mediumpurple3	darkturquoise
LMO7	turquoise	lightcyan1
LOC100128348	lightcyan	lightcyan
LOC100131581	turquoise	lightcyan1
LOC100132247	greenyellow	greenyellow
LOC100132273	saddlebrown	saddlebrown
LOC100132352	darkolivegreen	cyan
LOC100132966	lightyellow	lightyellow
LOC100133161	lightyellow	lightyellow
LOC100133331	royalblue	darkorange
LOC100216546	greenyellow	greenyellow
LOC100288292	skyblue3	lightcyan1
LOC100507547	turquoise	lightcyan1
LOC115110	greenyellow	greenyellow
LOC284276	turquoise	lightcyan1
LOC388152	blue	lightcyan1
LOC389634	blue	lightcyan1
LOC389834	royalblue	darkorange
LOC399744	pink	pink
LOC440104	steelblue	darkorange
LOC645676	darkturquoise	darkturquoise
LOC647979	bisque4	bisque4
LOC728875	turquoise	lightcyan1
LOC728903	darkgreen	darkgreen
LOC731275	greenyellow	greenyellow
LOC92659	white	paleturquoise
LONRF2	blue	lightcyan1
LPHN2	royalblue	darkorange
LRFN4	brown	green
LRP11	turquoise	lightcyan1
LRR1	white	paleturquoise
LRRC17	turquoise	lightcyan1
LRRC49	turquoise	lightcyan1
LRRIQ1	turquoise	lightcyan1
LRTOMT	turquoise	lightcyan1
LSP1	turquoise	lightcyan1
LTK	cyan	cyan
LUC7L	greenyellow	greenyellow
LYNX1	turquoise	lightcyan1
LYPD1	salmon	green
LYPD3	magenta	magenta
MACROD2	tan	darkorange2
MAFB	tan	darkorange2
MAGT1	blue	lightcyan1
MAN1C1	skyblue	skyblue
MAP1B	tan	darkorange2
MAP3K4	red	red
MAP3K8	tan	darkorange2
MAP3K9	turquoise	lightcyan1
MAP6	turquoise	lightcyan1
MAP7D1	turquoise	lightcyan1
MAP9	turquoise	lightcyan1
MAPK13	turquoise	lightcyan1
MARC2	turquoise	lightcyan1
MARS	red	red
MCF2L	darkolivegreen	cyan
MDH1B	turquoise	lightcyan1
MDM2	blue	lightcyan1
MDM4	brown	green
MECOM	red	red
MED18	skyblue	skyblue
MED25	turquoise	lightcyan1
MEX3D	lightyellow	lightyellow
MFF	darkorange	darkorange
MGA	skyblue	skyblue
MGC2752	blue	lightcyan1
MGC72080	skyblue3	lightcyan1
MGEA5	greenyellow	greenyellow
MGLL	turquoise	lightcyan1
MGP	green	green
MGST3	turquoise	lightcyan1
MICA	midnightblue	cyan
MICAL1	brown	green
MIER3	turquoise	lightcyan1
MIPEP	blue	lightcyan1
MITF	brown	green
MKI67	green	green
MKI67IP	darkred	cyan
MLF1	turquoise	lightcyan1
MLLT4	blue	lightcyan1
MLPH	orangered4	darkorange
MOB3B	pink	pink
MOK	blue	lightcyan1
MORN1	turquoise	lightcyan1
MORN3	turquoise	lightcyan1
MORN4	blue	lightcyan1
MPDU1	darkred	cyan
MPDZ	tan	darkorange2
MPEG1	brown	green
MPPE1	black	darkorange
MPRIP	darkgrey	darkorange
MREG	steelblue	darkorange
MSI2	violet	lightcyan1
MSR1	white	paleturquoise
MT1H	turquoise	lightcyan1
MT1X	turquoise	lightcyan1
MTHFD2L	brown	green
MTMR9LP	black	darkorange
MTSS1	turquoise	lightcyan1
MUC1	turquoise	lightcyan1
MUC16	brown	green
MUC2	turquoise	lightcyan1
MUC4	brown4	brown4
MUC5AC	ivory	green
MX2	lightgreen	lightgreen
MXD1	tan	darkorange2
MXRA7	brown	green
MYADM	purple	darkorange
MYCBP2	orange	orange
MYLK	turquoise	lightcyan1
MYO1B	red	red
MYOF	turquoise	lightcyan1
MYZAP	turquoise	lightcyan1
NAA50	turquoise	lightcyan1
NAAA	black	darkorange
NADK	blue	lightcyan1
NAMPT	pink	pink
NAPG	blue	lightcyan1
NAPSA	green	green
NBEAL1	orangered4	darkorange
NBPF10	lightsteelblue1	lightsteelblue1
NCF1	salmon	green
NDRG2	green	green
NDUFA10	saddlebrown	saddlebrown
NDUFA12	red	red
NEK1	turquoise	lightcyan1
NEK10	turquoise	lightcyan1
NEK11	turquoise	lightcyan1
NEK2	plum1	plum1
NET1	floralwhite	bisque4
NFASC	blue	lightcyan1
NFATC2	green	green
NFIB	blue	lightcyan1
NFKBIL1	lightyellow	lightyellow
NHLRC4	turquoise	lightcyan1
NKTR	greenyellow	greenyellow
NLRC3	brown	green
NOMO1	yellow	darkorange
NOTCH2	black	darkorange
NOX1	ivory	green
NPEPL1	turquoise	lightcyan1
NPHP3	greenyellow	greenyellow
NPIP	orangered4	darkorange
NPIPL2	greenyellow	greenyellow
NPM2	turquoise	lightcyan1
NR4A2	turquoise	lightcyan1
NRBF2	blue	lightcyan1
NRL	darkturquoise	darkturquoise
NSA2	brown4	brown4
NSFL1C	yellow	darkorange
NT5C2	tan	darkorange2
NT5DC1	blue	lightcyan1
NT5E	blue	lightcyan1
NUDT8	grey60	lightcyan1
NUP43	turquoise	lightcyan1
OAS2	lightgreen	lightgreen
OBFC1	darkgreen	darkgreen
OBFC2A	pink	pink
OBSCN	black	darkorange
OBSL1	darkorange	darkorange
ODF2	turquoise	lightcyan1
OFD1	darkturquoise	darkturquoise
OMA1	turquoise	lightcyan1
OR7E37P	skyblue3	lightcyan1
OSBPL6	turquoise	lightcyan1
OSCP1	turquoise	lightcyan1
OSM	pink	pink
P2RY1	blue	lightcyan1
P4HA2	turquoise	lightcyan1
PALLD	cyan	cyan
PAM	midnightblue	cyan
PASK	turquoise	lightcyan1
PAX3	turquoise	lightcyan1
PAX6	floralwhite	bisque4
PBX3	blue	lightcyan1
PCDH1	floralwhite	bisque4
PCM1	turquoise	lightcyan1
PCYT2	violet	lightcyan1
PDCD2	red	red
PDCD6IP	red	red
PDE4D	black	darkorange
PDXDC2P	greenyellow	greenyellow
PEA15	tan	darkorange2
PECAM1	pink	pink
PEX6	turquoise	lightcyan1
PFKFB3	darkgreen	darkgreen
PFKP	plum1	plum1
PHF19	brown	green
PHTF1	grey60	lightcyan1
PI4KA	purple	darkorange
PICALM	blue	lightcyan1
PIGQ	blue	lightcyan1
PIK3CD	salmon	green
PIN1	skyblue3	lightcyan1
PITPNM3	darkslateblue	darkorange
PITRM1	yellow	darkorange
PKIG	turquoise	lightcyan1
PKP1	blue	lightcyan1
PLAU	tan	darkorange2
PLCB4	turquoise	lightcyan1
PLCE1	blue	lightcyan1
PLEKHA1	brown	green
PLEKHA5	darkgreen	darkgreen
PLEKHB2	yellow	darkorange
PLEKHG5	purple	darkorange
PLEKHM1	darkmagenta	darkmagenta
PLEKHO1	brown	green
PLXDC1	brown	green
PNMA1	blue	lightcyan1
PNPLA2	floralwhite	bisque4
POGZ	saddlebrown	saddlebrown
POLR2F	brown4	brown4
POMGNT1	sienna3	sienna3
POMZP3	lightcyan1	lightcyan1
PPA1	turquoise	lightcyan1
PPA2	lightyellow	lightyellow
PPARG	bisque4	bisque4
PPARGC1B	brown	green
PPDPF	lightyellow	lightyellow
PPIA	red	red
PPIL6	turquoise	lightcyan1
PPM1B	darkslateblue	darkorange
PPM1K	lightgreen	lightgreen
PPP1R14B	turquoise	lightcyan1
PPT1	turquoise	lightcyan1
PQLC1	steelblue	darkorange
PRB3	orange	orange
PRDM1	tan	darkorange2
PRDX1	green	green
PREPL	blue	lightcyan1
PRH2	turquoise	lightcyan1
PRIC285	lightgreen	lightgreen
PRKAR2B	turquoise	lightcyan1
PROC	blue	lightcyan1
PRODH	brown	green
PROM2	turquoise	lightcyan1
PRRC2B	darkred	cyan
PRUNE2	blue	lightcyan1
PSAP	saddlebrown	saddlebrown
PSMD2	skyblue	skyblue
PSMG4	darkmagenta	darkmagenta
PTAFR	purple	darkorange
PTBP3	darkred	cyan
PTGDS	green	green
PTGFR	turquoise	lightcyan1
PTPLAD1	turquoise	lightcyan1
PTPRC	salmon	green
PTPRK	darkmagenta	darkmagenta
PTPRN2	turquoise	lightcyan1
PTPRS	darkgrey	darkorange
PTRF	greenyellow	greenyellow
PVRL2	tan	darkorange2
PXDN	white	paleturquoise
PXMP2	magenta	magenta
PXMP4	darkturquoise	darkturquoise
PYCRL	blue	lightcyan1
PYROXD1	blue	lightcyan1
QPCT	pink	pink
QSOX1	turquoise	lightcyan1
RAB37	darkgrey	darkorange
RABL2A	turquoise	lightcyan1
RAC2	salmon	green
RAET1E	turquoise	lightcyan1
RAI1	darkmagenta	darkmagenta
RAMP1	turquoise	lightcyan1
RANGRF	green	green
RAPH1	mediumpurple3	darkturquoise
RASGRP2	green	green
RASSF5	pink	pink
RBCK1	darkorange	darkorange
RBM14	darkred	cyan
RBM43	blue	lightcyan1
RCAN3	blue	lightcyan1
RECQL5	cyan	cyan
REEP6	grey60	lightcyan1
RFX3	turquoise	lightcyan1
RFX5	brown	green
RGNEF	black	darkorange
RHBDL2	turquoise	lightcyan1
RHEB	black	darkorange
RHOB	skyblue3	lightcyan1
RHOQ	darkorange	darkorange
RHPN2	turquoise	lightcyan1
RIBC1	turquoise	lightcyan1
RN28S1	turquoise	lightcyan1
RNASET2	pink	pink
RNF126	tan	darkorange2
RNF13	darkslateblue	darkorange
RNF130	blue	lightcyan1
RNF145	tan	darkorange2
RNF207	greenyellow	greenyellow
RNF208	yellowgreen	darkorange
RNF213	lightgreen	lightgreen
RNF7	greenyellow	greenyellow
RNPC3	darkred	cyan
RNU105A	yellow	darkorange
RPGR	turquoise	lightcyan1
RPL21	red	red
RPL22	blue	lightcyan1
RPL23A	red	red
RPL26	red	red
RPL5	turquoise	lightcyan1
RPLP0	brown4	brown4
RPN2	red	red
RPS14	yellow	darkorange
RPS21	red	red
RPS23	grey60	lightcyan1
RPS26	red	red
RPS2P32	red	red
RPS3A	turquoise	lightcyan1
RRAS2	brown	green
RSG1	turquoise	lightcyan1
RSPH1	turquoise	lightcyan1
RSPH4A	turquoise	lightcyan1
RSPH9	turquoise	lightcyan1
RTCD1	yellow	darkorange
RTDR1	turquoise	lightcyan1
RUNX1	darkmagenta	darkmagenta
RUNX3	brown	green
S100A12	tan	darkorange2
SAA2	brown	green
SAMD4A	turquoise	lightcyan1
SAMD9L	lightgreen	lightgreen
SAMHD1	blue	lightcyan1
SAT1	turquoise	lightcyan1
SBNO2	brown	green
SCARA3	tan	darkorange2
SCARF2	blue	lightcyan1
SCLY	turquoise	lightcyan1
SCPEP1	blue	lightcyan1
SDHA	saddlebrown	saddlebrown
SDHC	grey60	lightcyan1
SDHD	brown4	brown4
SEC13	saddlebrown	saddlebrown
SEC14L1	white	paleturquoise
SEC14L3	turquoise	lightcyan1
SEC16A	midnightblue	cyan
SEC22C	violet	lightcyan1
SEC23B	yellow	darkorange
SELPLG	pink	pink
SELT	skyblue	skyblue
SEMA4B	saddlebrown	saddlebrown
SEPT6	brown	green
SEPW1	turquoise	lightcyan1
SERPINA3	turquoise	lightcyan1
SERPINB11	blue	lightcyan1
SERPINB6	turquoise	lightcyan1
SERPING1	brown	green
SETD6	darkturquoise	darkturquoise
SETD7	black	darkorange
SF1	greenyellow	greenyellow
SH3D21	turquoise	lightcyan1
SH3KBP1	red	red
SH3PXD2A	bisque4	bisque4
SHMT1	darkgrey	darkorange
SHROOM3	tan	darkorange2
SIGLEC14	pink	pink
SIRT5	turquoise	lightcyan1
SLC12A7	turquoise	lightcyan1
SLC13A3	turquoise	lightcyan1
SLC15A4	pink	pink
SLC17A5	brown	green
SLC25A36	blue	lightcyan1
SLC25A6	red	red
SLC2A6	green	green
SLC35E1	black	darkorange
SLC35E3	darkturquoise	darkturquoise
SLC37A2	tan	darkorange2
SLC38A2	blue	lightcyan1
SLC48A1	brown	green
SLC6A10P	paleturquoise	paleturquoise
SLC6A6	cyan	cyan
SLC6A8	paleturquoise	paleturquoise
SLC6A9	magenta	magenta
SLC8A1	ivory	green
SLC9A4	purple	darkorange
SLITRK6	green	green
SMARCA2	magenta	magenta
SMC1A	darkturquoise	darkturquoise
SMC4	darkorange2	darkorange2
SMCHD1	lightgreen	lightgreen
SMCR7L	turquoise	lightcyan1
SMG1	brown	green
SNORD3B-1	yellow	darkorange
SNRNP40	yellow	darkorange
SNRPE	red	red
SNRPG	red	red
SNX29	greenyellow	greenyellow
SNX6	bisque4	bisque4
SNX8	turquoise	lightcyan1
SORD	darkgrey	darkorange
SOX13	plum1	plum1
SP100	lightgreen	lightgreen
SP140	green	green
SPAG16	turquoise	lightcyan1
SPATA6	turquoise	lightcyan1
SPATA7	blue	lightcyan1
SPECC1	turquoise	lightcyan1
SPEF1	turquoise	lightcyan1
SPEF2	turquoise	lightcyan1
SPEN	greenyellow	greenyellow
SPINK5	magenta	magenta
SPIRE1	green	green
SPOCK2	brown	green
SPRR1A	magenta	magenta
SPRR2A	magenta	magenta
SPRR2D	magenta	magenta
SPRY1	grey60	lightcyan1
SPTSSA	floralwhite	bisque4
SRGAP2P1	lightyellow	lightyellow
SRP9	red	red
SRRM2	greenyellow	greenyellow
SRSF11	greenyellow	greenyellow
SSB	turquoise	lightcyan1
SSC5D	steelblue	darkorange
SSH2	pink	pink
STAG2	darkred	cyan
STAG3	brown	green
STEAP1	purple	darkorange
STEAP2	royalblue	darkorange
STEAP3	turquoise	lightcyan1
STEAP4	tan	darkorange2
STK17B	salmon	green
STK32C	blue	lightcyan1
STOX1	turquoise	lightcyan1
STRA6	turquoise	lightcyan1
STX10	skyblue	skyblue
STXBP4	turquoise	lightcyan1
SULT1A4	grey60	lightcyan1
SUMO2	lightcyan	lightcyan
SURF4	red	red
SUZ12P	lightsteelblue1	lightsteelblue1
SYCE3	salmon	green
SYNE1	turquoise	lightcyan1
SYNE2	turquoise	lightcyan1
SYNGR1	white	paleturquoise
SYT8	paleturquoise	paleturquoise
TAB2	turquoise	lightcyan1
TAF9	yellow	darkorange
TAOK2	darkmagenta	darkmagenta
TAPBP	lightgreen	lightgreen
TBCD	yellow	darkorange
TCEAL8	greenyellow	greenyellow
TCF7	brown	green
TCF7L2	blue	lightcyan1
TCFL5	violet	lightcyan1
TCTEX1D4	turquoise	lightcyan1
TDRD1	turquoise	lightcyan1
TET2	orangered4	darkorange
TFCP2	turquoise	lightcyan1
TFF3	white	paleturquoise
TFPI	yellow	darkorange
TGFBRAP1	red	red
TGM2	salmon	green
THNSL2	darkorange2	darkorange2
THOC3	darkgrey	darkorange
THRA	blue	lightcyan1
TICAM1	magenta	magenta
TIMM8B	red	red
TJP2	steelblue	darkorange
TLE1	turquoise	lightcyan1
TLE4	blue	lightcyan1
TLK2	brown	green
TLR4	pink	pink
TLR5	blue	lightcyan1
TM4SF1	magenta	magenta
TMCO3	blue	lightcyan1
TMEM146	turquoise	lightcyan1
TMEM14B	turquoise	lightcyan1
TMEM203	yellow	darkorange
TMEM231	blue	lightcyan1
TMEM237	grey60	lightcyan1
TMEM40	magenta	magenta
TMEM52	turquoise	lightcyan1
TMEM71	steelblue	darkorange
TMEM79	magenta	magenta
TMEM87A	bisque4	bisque4
TMEM87B	darkmagenta	darkmagenta
TMEM8B	darkorange2	darkorange2
TMEM9	blue	lightcyan1
TMSB4X	turquoise	lightcyan1
TMTC1	floralwhite	bisque4
TNFRSF6B	pink	pink
TNFSF10	turquoise	lightcyan1
TNNT3	tan	darkorange2
TNS1	lightcyan1	lightcyan1
TOMM34	blue	lightcyan1
TOP1	midnightblue	cyan
TOR3A	yellow	darkorange
TP53I11	yellowgreen	darkorange
TP53TG1	grey60	lightcyan1
TPCN1	orange	orange
TPD52L1	floralwhite	bisque4
TPM2	darkturquoise	darkturquoise
TPM4	blue	lightcyan1
TPT1	red	red
TRA2B	brown	green
TRAF3IP2	black	darkorange
TRAF3IP3	green	green
TRAF4	black	darkorange
TRAK1	turquoise	lightcyan1
TRIB2	tan	darkorange2
TRIM37	grey60	lightcyan1
TRIM7	bisque4	bisque4
TRIO	brown	green
TSGA10	turquoise	lightcyan1
TSPAN11	turquoise	lightcyan1
TSPAN17	yellow	darkorange
TTC12	blue	lightcyan1
TTC16	turquoise	lightcyan1
TTC19	red	red
TTC28	lightcyan	lightcyan
TTC29	turquoise	lightcyan1
TTC39A	brown4	brown4
TTC39C	blue	lightcyan1
TTLL1	blue	lightcyan1
TTLL9	turquoise	lightcyan1
TUBB	green	green
TUBB2A	brown	green
TUBBP5	blue	lightcyan1
TUSC1	black	darkorange
TXNDC5	skyblue	skyblue
TYRP1	cyan	cyan
UBAP2L	black	darkorange
UBE2CBP	blue	lightcyan1
UBXN10	turquoise	lightcyan1
UBXN11	blue	lightcyan1
UFSP1	turquoise	lightcyan1
UGT1A6	blue	lightcyan1
UNC119B	blue	lightcyan1
UNC93B1	violet	lightcyan1
UPP1	magenta	magenta
UQCR10	brown	green
UTRN	brown4	brown4
VAMP2	purple	darkorange
VDAC2	turquoise	lightcyan1
VPREB3	green	green
VWA1	steelblue	darkorange
VWA2	turquoise	lightcyan1
VWA3A	turquoise	lightcyan1
VWCE	grey60	lightcyan1
WBP11	red	red
WDR19	turquoise	lightcyan1
WDR49	turquoise	lightcyan1
WDR52	turquoise	lightcyan1
WDR65	turquoise	lightcyan1
WDR66	turquoise	lightcyan1
WDR73	blue	lightcyan1
WDR78	turquoise	lightcyan1
WDR90	blue	lightcyan1
WDR92	blue	lightcyan1
WDR96	turquoise	lightcyan1
WHAMM	darkorange	darkorange
WIPF1	salmon	green
WLS	blue	lightcyan1
WNK2	turquoise	lightcyan1
WNT7B	paleturquoise	paleturquoise
XAF1	lightgreen	lightgreen
XLOC_002997	midnightblue	cyan
XLOC_003457	blue	lightcyan1
XLOC_004803	royalblue	darkorange
XLOC_005327	turquoise	lightcyan1
XLOC_005747	mediumpurple3	darkturquoise
XLOC_008185	darkturquoise	darkturquoise
XLOC_009474	turquoise	lightcyan1
XLOC_011185	brown4	brown4
XLOC_011950	turquoise	lightcyan1
XLOC_012197	green	green
XLOC_014192	green	green
XLOC_014209	black	darkorange
XLOC_014394	blue	lightcyan1
XXYLT1	midnightblue	cyan
YBEY	grey60	lightcyan1
YBX1	red	red
YIF1B	yellow	darkorange
YME1L1	red	red
YSK4	turquoise	lightcyan1
YWHAZ	turquoise	lightcyan1
ZCWPW1	blue	lightcyan1
ZDHHC11	turquoise	lightcyan1
ZEB2	brown	green
ZFAND5	magenta	magenta
ZFP36L1	green	green
ZFP91	purple	darkorange
ZGLP1	greenyellow	greenyellow
ZHX3	mediumpurple3	darkturquoise
ZNF20	turquoise	lightcyan1
ZNF295	blue	lightcyan1
ZNF525	red	red
ZNF532	darkred	cyan
ZNF658	blue	lightcyan1
ZNF714	red	red
ZNF789	greenyellow	greenyellow
ZNF814	black	darkorange
ZWINT	blue	lightcyan1
44622	skyblue	skyblue
44626	darkolivegreen	cyan
44630	turquoise	lightcyan1
A1BG	brown	green
A2LD1	darkturquoise	darkturquoise
A2M	tan	darkorange2
A2ML1	blue	lightcyan1
A4GALT	brown	green
AAAS	darkred	cyan
AADAC	orange	orange
AAMP	yellow	darkorange
AARS	saddlebrown	saddlebrown
AASDHPPT	darkolivegreen	cyan
ABAT	blue	lightcyan1
ABCA12	magenta	magenta
ABCA13	turquoise	lightcyan1
ABCA3	blue	lightcyan1
ABCA5	turquoise	lightcyan1
ABCA7	salmon	green
ABCA8	blue	lightcyan1
ABCA9	lightsteelblue1	lightsteelblue1
ABCB1	purple	darkorange
ABCB10	red	red
ABCB11	grey60	lightcyan1
ABCB6	mediumpurple3	darkturquoise
ABCC2	grey60	lightcyan1
ABCC9	paleturquoise	paleturquoise
ABCD1	brown	green
ABCD4	red	red
ABCG1	blue	lightcyan1
ABHD11-AS1	darkolivegreen	cyan
ABHD12	yellow	darkorange
ABHD14B	skyblue3	lightcyan1
ABHD2	red	red
ABHD4	steelblue	darkorange
ABHD5	magenta	magenta
ABHD6	blue	lightcyan1
ABI3	brown	green
ABLIM3	tan	darkorange2
ABO	purple	darkorange
ABT1	steelblue	darkorange
ABTB2	magenta	magenta
ACAA1	turquoise	lightcyan1
ACAA2	yellow	darkorange
ACACB	turquoise	lightcyan1
ACAD11	turquoise	lightcyan1
ACAD8	turquoise	lightcyan1
ACADM	red	red
ACAP1	brown	green
ACAT2	blue	lightcyan1
ACBD3	orangered4	darkorange
ACBD7	black	darkorange
ACCN2	turquoise	lightcyan1
ACCN4	brown	green
ACCS	turquoise	lightcyan1
ACER1	lightyellow	lightyellow
ACER2	bisque4	bisque4
ACIN1	brown	green
ACLY	darkolivegreen	cyan
ACO1	darkturquoise	darkturquoise
ACOT1	brown	green
ACOT4	orange	orange
ACOT7	black	darkorange
ACOX2	blue	lightcyan1
ACOX3	green	green
ACP5	brown	green
ACPP	steelblue	darkorange
ACR	darkmagenta	darkmagenta
ACRBP	purple	darkorange
ACRC	darkturquoise	darkturquoise
ACSBG1	tan	darkorange2
ACSF2	grey60	lightcyan1
ACSL1	tan	darkorange2
ACSL3	blue	lightcyan1
ACSM1	turquoise	lightcyan1
ACSM5	midnightblue	cyan
ACSS2	yellowgreen	darkorange
ACSS3	blue	lightcyan1
ACTA2	turquoise	lightcyan1
ACTBL2	yellow	darkorange
ACTG1	red	red
ACTG2	turquoise	lightcyan1
ACTR1B	blue	lightcyan1
ACTR2	salmon	green
ACTR3	mediumpurple3	darkturquoise
ACTR6	darkolivegreen	cyan
ACVR2A	darkslateblue	darkorange
ACVRL1	brown	green
ACY3	green	green
ACYP1	turquoise	lightcyan1
ADA	brown	green
ADAD2	mediumpurple3	darkturquoise
ADAL	darkturquoise	darkturquoise
ADAM19	brown	green
ADAM22	darkmagenta	darkmagenta
ADAM28	greenyellow	greenyellow
ADAM8	pink	pink
ADAMDEC1	ivory	green
ADAMTS10	green	green
ADAMTS13	greenyellow	greenyellow
ADAMTS17	darkgreen	darkgreen
ADAMTSL3	purple	darkorange
ADAP1	blue	lightcyan1
ADAP2	ivory	green
ADAR	lightgreen	lightgreen
ADAT2	turquoise	lightcyan1
ADCK3	violet	lightcyan1
ADCY3	darkorange	darkorange
ADCY4	orange	orange
ADCY9	turquoise	lightcyan1
ADCYAP1R1	turquoise	lightcyan1
ADH1C	green	green
ADH6	turquoise	lightcyan1
ADHFE1	blue	lightcyan1
ADM	pink	pink
ADORA2B	blue	lightcyan1
ADPRHL1	darkmagenta	darkmagenta
ADPRHL2	purple	darkorange
ADRA2A	white	paleturquoise
ADRA2C	orange	orange
ADRB1	blue	lightcyan1
ADRB2	darkorange2	darkorange2
ADRBK2	paleturquoise	paleturquoise
ADSS	blue	lightcyan1
ADSSL1	turquoise	lightcyan1
AEBP1	black	darkorange
AFAP1L1	ivory	green
AFAP1L2	blue	lightcyan1
AFG3L1P	tan	darkorange2
AFG3L2	darkred	cyan
AGA	darkslateblue	darkorange
AGBL2	turquoise	lightcyan1
AGER	greenyellow	greenyellow
AGL	green	green
AGPAT2	grey60	lightcyan1
AGPAT3	red	red
AGPAT4-IT1	turquoise	lightcyan1
AGPAT9	magenta	magenta
AGR2	brown	green
AGR3	turquoise	lightcyan1
AGRN	black	darkorange
AGTRAP	skyblue3	lightcyan1
AGXT2L2	midnightblue	cyan
AHCY	yellow	darkorange
AHSA1	blue	lightcyan1
AIF1	salmon	green
AIM2	brown	green
AIP	green	green
AJAP1	darkslateblue	darkorange
AJUBA	cyan	cyan
AK7	turquoise	lightcyan1
AK8	turquoise	lightcyan1
AKAP13	turquoise	lightcyan1
AKAP17A	lightsteelblue1	lightsteelblue1
AKAP8	red	red
AKAP8L	lightcyan1	lightcyan1
AKIRIN2	tan	darkorange2
AKNA	brown	green
AKR1A1	yellow	darkorange
AKR1B1	turquoise	lightcyan1
AKR1B15	paleturquoise	paleturquoise
AKR1C3	paleturquoise	paleturquoise
AKR7A2P1	darkred	cyan
AKR7A3	skyblue3	lightcyan1
AKT1S1	lightcyan	lightcyan
ALAD	darkred	cyan
ALAS1	yellow	darkorange
ALAS2	midnightblue	cyan
ALCAM	red	red
ALDH18A1	darkred	cyan
ALDH1A3	magenta	magenta
ALDH1L1	blue	lightcyan1
ALDH2	darkgrey	darkorange
ALDH3B2	tan	darkorange2
ALDH4A1	turquoise	lightcyan1
ALDH5A1	blue	lightcyan1
ALDOC	paleturquoise	paleturquoise
ALG11	red	red
ALG12	purple	darkorange
ALG14	greenyellow	greenyellow
ALG1L	blue	lightcyan1
ALG3	lightcyan	lightcyan
ALKBH2	midnightblue	cyan
ALOX12P2	greenyellow	greenyellow
ALOX15B	purple	darkorange
ALOX5	salmon	green
ALOX5AP	pink	pink
ALPK3	black	darkorange
ALPL	saddlebrown	saddlebrown
ALS2CL	darkorange	darkorange
ALS2CR12	turquoise	lightcyan1
ALS2CR8	blue	lightcyan1
AMDHD2	darkturquoise	darkturquoise
AMICA1	salmon	green
AMIGO1	blue	lightcyan1
AMIGO2	darkturquoise	darkturquoise
AMN	cyan	cyan
AMOT	blue	lightcyan1
AMOTL1	lightcyan	lightcyan
AMOTL2	magenta	magenta
AMPD1	green	green
AMPD2	pink	pink
AMPD3	red	red
AMZ1	lightsteelblue1	lightsteelblue1
AMZ2P1	turquoise	lightcyan1
ANAPC16	red	red
ANAPC2	saddlebrown	saddlebrown
ANAPC5	blue	lightcyan1
ANAPC7	midnightblue	cyan
ANG	blue	lightcyan1
ANGPTL2	turquoise	lightcyan1
ANGPTL4	blue	lightcyan1
ANK1	black	darkorange
ANKHD1-EIF4EBP3	mediumpurple3	darkturquoise
ANKK1	turquoise	lightcyan1
ANKRD12	black	darkorange
ANKRD13D	brown	green
ANKRD18A	tan	darkorange2
ANKRD18B	turquoise	lightcyan1
ANKRD20A1	greenyellow	greenyellow
ANKRD20A2	yellow	darkorange
ANKRD20A8P	turquoise	lightcyan1
ANKRD22	darkslateblue	darkorange
ANKRD28	blue	lightcyan1
ANKRD33	lightcyan	lightcyan
ANKRD35	turquoise	lightcyan1
ANKRD36BP2	pink	pink
ANKRD37	turquoise	lightcyan1
ANKRD43	blue	lightcyan1
ANKRD44	brown	green
ANKRD45	lightsteelblue1	lightsteelblue1
ANKRD50	darkmagenta	darkmagenta
ANKRD56	turquoise	lightcyan1
ANKRD57	magenta	magenta
ANKRD58	brown	green
ANKRD65	blue	lightcyan1
ANKRD9	floralwhite	bisque4
ANKS3	turquoise	lightcyan1
ANKUB1	turquoise	lightcyan1
ANKZF1	turquoise	lightcyan1
ANLN	plum1	plum1
ANO1	orange	orange
ANO2	paleturquoise	paleturquoise
ANO6	red	red
ANP32A-IT1	lightsteelblue1	lightsteelblue1
ANP32B	brown	green
ANPEP	yellow	darkorange
ANTXR1	steelblue	darkorange
ANXA1	magenta	magenta
ANXA2	brown	green
ANXA2P1	red	red
ANXA3	orange	orange
ANXA4	white	paleturquoise
ANXA5	white	paleturquoise
ANXA6	green	green
ANXA8L2	blue	lightcyan1
ANXA9	steelblue	darkorange
AP1S2	brown	green
AP2B1	grey60	lightcyan1
AP2S1	cyan	cyan
AP3M2	blue	lightcyan1
APBA1	green	green
APBB1	blue	lightcyan1
APC	turquoise	lightcyan1
APCDD1	turquoise	lightcyan1
APEH	yellow	darkorange
APOA4	blue	lightcyan1
APOBEC3A	magenta	magenta
APOBEC3B	magenta	magenta
APOBEC3D	yellow	darkorange
APOBEC3G	lightgreen	lightgreen
APOBEC4	blue	lightcyan1
APOBR	salmon	green
APOC1	tan	darkorange2
APOD	darkred	cyan
APOE	tan	darkorange2
APOL1	turquoise	lightcyan1
APOL2	lightgreen	lightgreen
APOL3	lightgreen	lightgreen
APOO	turquoise	lightcyan1
APPL2	blue	lightcyan1
APRT	magenta	magenta
AQP10	turquoise	lightcyan1
AQP4	purple	darkorange
AQP5	turquoise	lightcyan1
AQP7	purple	darkorange
AQP7P1	blue	lightcyan1
AQP7P3	blue	lightcyan1
AQP9	pink	pink
AR	skyblue	skyblue
ARAF2P	lightyellow	lightyellow
ARAP3	darkorange2	darkorange2
ARF1	yellow	darkorange
ARF4	red	red
ARFGAP1	greenyellow	greenyellow
ARFIP2	blue	lightcyan1
ARG2	turquoise	lightcyan1
ARGLU1	turquoise	lightcyan1
ARHGAP10	cyan	cyan
ARHGAP12	black	darkorange
ARHGAP15	brown	green
ARHGAP17	darkred	cyan
ARHGAP18	turquoise	lightcyan1
ARHGAP20	yellowgreen	darkorange
ARHGAP21	darkslateblue	darkorange
ARHGAP22	brown	green
ARHGAP25	salmon	green
ARHGAP26	brown	green
ARHGAP33	lightyellow	lightyellow
ARHGAP35	darkgrey	darkorange
ARHGAP39	turquoise	lightcyan1
ARHGAP9	brown	green
ARHGDIB	turquoise	lightcyan1
ARHGEF10	darkolivegreen	cyan
ARHGEF17	blue	lightcyan1
ARHGEF19	darkturquoise	darkturquoise
ARHGEF26	blue	lightcyan1
ARHGEF4	blue	lightcyan1
ARHGEF40	cyan	cyan
ARHGEF5	floralwhite	bisque4
ARID3A	salmon	green
ARID4B	midnightblue	cyan
ARID5B	darkred	cyan
ARL1	brown	green
ARL17A	greenyellow	greenyellow
ARL2	turquoise	lightcyan1
ARL3	grey60	lightcyan1
ARL4C	salmon	green
ARL4D	turquoise	lightcyan1
ARL5B	orangered4	darkorange
ARL6	blue	lightcyan1
ARL6IP6	darkgreen	darkgreen
ARL8A	turquoise	lightcyan1
ARMC2	turquoise	lightcyan1
ARMC4	turquoise	lightcyan1
ARMCX1	green	green
ARMCX2	paleturquoise	paleturquoise
ARMCX5	red	red
ARNT2	purple	darkorange
ARNTL	darkorange	darkorange
ARNTL2	blue	lightcyan1
ARPC1B	brown	green
ARRB2	turquoise	lightcyan1
ARRDC4	brown	green
ARSA	turquoise	lightcyan1
ARTN	red	red
ARX	darkred	cyan
ASAH1	white	paleturquoise
ASAP2	green	green
ASB2	brown	green
ASB9	turquoise	lightcyan1
ASCC2	yellow	darkorange
ASCC3	brown	green
ASCL2	turquoise	lightcyan1
ASCL3	black	darkorange
ASH1L	black	darkorange
ASL	violet	lightcyan1
ASPG	turquoise	lightcyan1
ASPHD1	darkorange	darkorange
ASPM	sienna3	sienna3
ASPRV1	magenta	magenta
ASRGL1	turquoise	lightcyan1
ATAT1	cyan	cyan
ATF7IP2	tan	darkorange2
ATG16L2	pink	pink
ATG4D	turquoise	lightcyan1
ATG9B	blue	lightcyan1
ATHL1	brown	green
ATL3	floralwhite	bisque4
ATOH8	black	darkorange
ATOX1	skyblue	skyblue
ATP10A	lightgreen	lightgreen
ATP11B	midnightblue	cyan
ATP12A	green	green
ATP13A1	purple	darkorange
ATP1A1	brown	green
ATP1A3	lightyellow	lightyellow
ATP1B1	turquoise	lightcyan1
ATP1B3	turquoise	lightcyan1
ATP2C1	darkolivegreen	cyan
ATP2C2	turquoise	lightcyan1
ATP5B	saddlebrown	saddlebrown
ATP5C1	yellow	darkorange
ATP5SL	darkgrey	darkorange
ATP6	brown	green
ATP6AP1L	turquoise	lightcyan1
ATP6AP2	red	red
ATP6V0A1	turquoise	lightcyan1
ATP6V0A4	turquoise	lightcyan1
ATP6V0E2	midnightblue	cyan
ATP6V1B1	cyan	cyan
ATP6V1D	blue	lightcyan1
ATP6V1H	brown4	brown4
ATP7B	turquoise	lightcyan1
ATP8	green	green
ATP8A1	sienna3	sienna3
ATP8B1	brown	green
ATRN	darkgrey	darkorange
ATXN1L	darkslateblue	darkorange
ATXN7L2	purple	darkorange
AURKAPS1	darkred	cyan
AURKB	grey60	lightcyan1
AURKC	black	darkorange
AXL	lightcyan	lightcyan
AZGP1	turquoise	lightcyan1
AZI1	turquoise	lightcyan1
AZIN1	turquoise	lightcyan1
AZU1	plum1	plum1
B3GALNT1	blue	lightcyan1
B3GNT1	darkmagenta	darkmagenta
B3GNT2	darkolivegreen	cyan
B3GNT3	blue	lightcyan1
B3GNT5	turquoise	lightcyan1
B3GNT6	brown	green
B3GNT8	lightcyan1	lightcyan1
B3GNT9	blue	lightcyan1
B3GNTL1	turquoise	lightcyan1
B4GALT1	tan	darkorange2
B4GALT5	ivory	green
B9D2	turquoise	lightcyan1
BACE2	turquoise	lightcyan1
BAG5	darkgrey	darkorange
BAIAP2L2	saddlebrown	saddlebrown
BAIAP3	blue	lightcyan1
BAMBI	saddlebrown	saddlebrown
BANF1	cyan	cyan
BANK1	green	green
BAP1	yellow	darkorange
BARX1	blue	lightcyan1
BASP1	turquoise	lightcyan1
BASP1P1	purple	darkorange
BATF	salmon	green
BATF2	lightgreen	lightgreen
BATF3	brown	green
BAZ2A	black	darkorange
BBC3	brown	green
BBOX1	turquoise	lightcyan1
BBS1	blue	lightcyan1
BBS10	darkgreen	darkgreen
BBS12	blue	lightcyan1
BBS2	turquoise	lightcyan1
BBS4	blue	lightcyan1
BCAM	purple	darkorange
BCAR3	cyan	cyan
BCAS4	lightcyan1	lightcyan1
BCAT2	darkred	cyan
BCCIP	red	red
BCL11B	brown	green
BCL2L15	midnightblue	cyan
BCL3	pink	pink
BCL6	blue	lightcyan1
BCL7A	turquoise	lightcyan1
BCMO1	steelblue	darkorange
BCO2	turquoise	lightcyan1
BCOR	darkred	cyan
BCORP1	lightcyan	lightcyan
BDH1	mediumpurple3	darkturquoise
BDKRB1	yellow	darkorange
BDKRB2	skyblue	skyblue
BDNF	brown	green
BEND5	blue	lightcyan1
BEND7	lightcyan1	lightcyan1
BEST3	darkred	cyan
BEST4	turquoise	lightcyan1
BEX2	darkgrey	darkorange
BEX5	green	green
BFSP1	blue	lightcyan1
BGLAP	darkred	cyan
BHLHE23	lightyellow	lightyellow
BHLHE40	royalblue	darkorange
BHLHE41	darkorange	darkorange
BIN2	salmon	green
BIRC3	salmon	green
BIRC5	sienna3	sienna3
BLK	green	green
BLOC1S1	darkturquoise	darkturquoise
BLOC1S2	black	darkorange
BLVRA	brown	green
BLVRB	brown	green
BMF	turquoise	lightcyan1
BNIP3	turquoise	lightcyan1
BOK	magenta	magenta
BPHL	blue	lightcyan1
BPIFA1	blue	lightcyan1
BPIFA2	royalblue	darkorange
BPIFB1	turquoise	lightcyan1
BPIFB2	turquoise	lightcyan1
BRCA1	plum1	plum1
BRF2	yellow	darkorange
BRPF1	black	darkorange
BRSK2	cyan	cyan
BSCL2	grey60	lightcyan1
BSG	yellow	darkorange
BSND	steelblue	darkorange
BST1	blue	lightcyan1
BTBD11	floralwhite	bisque4
BTBD16	blue	lightcyan1
BTBD3	grey60	lightcyan1
BTC	turquoise	lightcyan1
BTF3	saddlebrown	saddlebrown
BTG1	turquoise	lightcyan1
BTG2	pink	pink
BTG3	saddlebrown	saddlebrown
BTG4	blue	lightcyan1
BTN2A1	cyan	cyan
BTN2A2	red	red
BTN2A3P	darkred	cyan
BTNL8	pink	pink
BUB1	plum1	plum1
BUB1B	sienna3	sienna3
BZRAP1	midnightblue	cyan
C10orf107	turquoise	lightcyan1
C10orf114	turquoise	lightcyan1
C10orf116	turquoise	lightcyan1
C10orf128	grey60	lightcyan1
C10orf54	magenta	magenta
C10orf67	blue	lightcyan1
C10orf92	turquoise	lightcyan1
C10orf93	blue	lightcyan1
C10orf95	turquoise	lightcyan1
C11orf1	blue	lightcyan1
C11orf16	turquoise	lightcyan1
C11orf24	darkred	cyan
C11orf35	lightsteelblue1	lightsteelblue1
C11orf41	midnightblue	cyan
C11orf46	red	red
C11orf52	turquoise	lightcyan1
C11orf53	blue	lightcyan1
C11orf57	darkred	cyan
C11orf63	blue	lightcyan1
C11orf71	blue	lightcyan1
C11orf74	grey60	lightcyan1
C11orf75	turquoise	lightcyan1
C11orf82	pink	pink
C11orf88	turquoise	lightcyan1
C11orf9	darkgrey	darkorange
C11orf91	turquoise	lightcyan1
C11orf92	blue	lightcyan1
C11orf93	blue	lightcyan1
C11orf96	magenta	magenta
C12orf10	blue	lightcyan1
C12orf24	turquoise	lightcyan1
C12orf28	blue	lightcyan1
C12orf29	orangered4	darkorange
C12orf35	salmon	green
C12orf36	turquoise	lightcyan1
C12orf47	darkturquoise	darkturquoise
C12orf49	purple	darkorange
C12orf54	turquoise	lightcyan1
C12orf60	blue	lightcyan1
C12orf63	tan	darkorange2
C12orf65	turquoise	lightcyan1
C12orf73	purple	darkorange
C12orf75	blue	lightcyan1
C12orf76	grey60	lightcyan1
C13orf15	brown	green
C13orf26	turquoise	lightcyan1
C13orf27	yellow	darkorange
C13orf30	turquoise	lightcyan1
C14orf101	ivory	green
C14orf132	turquoise	lightcyan1
C14orf142	turquoise	lightcyan1
C14orf162	darkmagenta	darkmagenta
C14orf23	turquoise	lightcyan1
C14orf37	grey60	lightcyan1
C14orf70	lightcyan	lightcyan
C14orf79	blue	lightcyan1
C15orf26	turquoise	lightcyan1
C15orf33	tan	darkorange2
C15orf39	turquoise	lightcyan1
C15orf40	mediumpurple3	darkturquoise
C15orf48	turquoise	lightcyan1
C15orf52	paleturquoise	paleturquoise
C15orf58	orange	orange
C15orf61	black	darkorange
C16orf3	yellow	darkorange
C16orf42	yellow	darkorange
C16orf45	skyblue3	lightcyan1
C16orf48	turquoise	lightcyan1
C16orf54	blue	lightcyan1
C16orf59	plum1	plum1
C16orf62	purple	darkorange
C16orf71	turquoise	lightcyan1
C16orf74	royalblue	darkorange
C16orf79	greenyellow	greenyellow
C16orf80	turquoise	lightcyan1
C16orf89	floralwhite	bisque4
C16orf93	turquoise	lightcyan1
C17orf107	blue	lightcyan1
C17orf109	magenta	magenta
C17orf110	violet	lightcyan1
C17orf28	orange	orange
C17orf46	blue	lightcyan1
C17orf50	turquoise	lightcyan1
C17orf51	midnightblue	cyan
C17orf56	greenyellow	greenyellow
C17orf58	red	red
C17orf69	blue	lightcyan1
C17orf70	darkgrey	darkorange
C17orf72	turquoise	lightcyan1
C17orf76-AS1	turquoise	lightcyan1
C17orf79	turquoise	lightcyan1
C17orf81	black	darkorange
C17orf82	turquoise	lightcyan1
C17orf96	darkorange2	darkorange2
C17orf97	blue	lightcyan1
C18orf1	turquoise	lightcyan1
C18orf10	turquoise	lightcyan1
C18orf12	lightcyan	lightcyan
C18orf23	lightyellow	lightyellow
C18orf32	brown4	brown4
C19orf18	blue	lightcyan1
C19orf20	yellow	darkorange
C19orf22	pink	pink
C19orf28	purple	darkorange
C19orf33	magenta	magenta
C19orf44	turquoise	lightcyan1
C19orf46	turquoise	lightcyan1
C19orf48	green	green
C19orf51	turquoise	lightcyan1
C19orf55	purple	darkorange
C19orf57	grey60	lightcyan1
C19orf6	red	red
C19orf66	royalblue	darkorange
C19orf69	greenyellow	greenyellow
C19orf70	turquoise	lightcyan1
C1orf106	yellowgreen	darkorange
C1orf114	blue	lightcyan1
C1orf116	magenta	magenta
C1orf130	black	darkorange
C1orf133	turquoise	lightcyan1
C1orf135	blue	lightcyan1
C1orf140	lightcyan	lightcyan
C1orf141	turquoise	lightcyan1
C1orf151-NBL1	brown	green
C1orf158	turquoise	lightcyan1
C1orf162	salmon	green
C1orf168	turquoise	lightcyan1
C1orf173	turquoise	lightcyan1
C1orf183	lightcyan1	lightcyan1
C1orf189	turquoise	lightcyan1
C1orf192	turquoise	lightcyan1
C1orf212	black	darkorange
C1orf213	turquoise	lightcyan1
C1orf226	turquoise	lightcyan1
C1orf228	turquoise	lightcyan1
C1orf229	lightyellow	lightyellow
C1orf27	red	red
C1orf38	pink	pink
C1orf51	yellowgreen	darkorange
C1orf53	darkturquoise	darkturquoise
C1orf54	brown	green
C1orf63	darkred	cyan
C1orf81	turquoise	lightcyan1
C1orf87	turquoise	lightcyan1
C1orf88	turquoise	lightcyan1
C1QA	ivory	green
C1QB	ivory	green
C1QC	ivory	green
C1QTNF4	yellowgreen	darkorange
C1QTNF5	turquoise	lightcyan1
C1QTNF6	yellow	darkorange
C1S	brown	green
C20orf103	brown	green
C20orf106	turquoise	lightcyan1
C20orf108	green	green
C20orf111	tan	darkorange2
C20orf134	royalblue	darkorange
C20orf141	blue	lightcyan1
C20orf160	lightyellow	lightyellow
C20orf195	turquoise	lightcyan1
C20orf20	cyan	cyan
C20orf24	turquoise	lightcyan1
C20orf26	turquoise	lightcyan1
C20orf3	yellow	darkorange
C20orf46	turquoise	lightcyan1
C20orf54	turquoise	lightcyan1
C20orf85	turquoise	lightcyan1
C20orf96	turquoise	lightcyan1
C21orf56	black	darkorange
C21orf59	turquoise	lightcyan1
C22orf15	turquoise	lightcyan1
C22orf23	tan	darkorange2
C22orf36	turquoise	lightcyan1
C2CD2	yellow	darkorange
C2CD2L	turquoise	lightcyan1
C2CD4A	salmon	green
C2CD4B	violet	lightcyan1
C2orf27A	pink	pink
C2orf28	darkgreen	darkgreen
C2orf3	black	darkorange
C2orf40	turquoise	lightcyan1
C2orf50	blue	lightcyan1
C2orf54	red	red
C2orf55	turquoise	lightcyan1
C2orf62	turquoise	lightcyan1
C2orf70	turquoise	lightcyan1
C2orf73	turquoise	lightcyan1
C2orf74	cyan	cyan
C2orf76	darkgreen	darkgreen
C2orf77	turquoise	lightcyan1
C2orf81	turquoise	lightcyan1
C2orf82	turquoise	lightcyan1
C3AR1	salmon	green
C3orf14	paleturquoise	paleturquoise
C3orf17	violet	lightcyan1
C3orf18	turquoise	lightcyan1
C3orf25	turquoise	lightcyan1
C3orf26	blue	lightcyan1
C3orf32	turquoise	lightcyan1
C3orf38	black	darkorange
C3orf39	violet	lightcyan1
C3orf52	turquoise	lightcyan1
C3orf54	lightsteelblue1	lightsteelblue1
C3orf58	purple	darkorange
C3orf67	blue	lightcyan1
C3orf71	darkturquoise	darkturquoise
C3orf78	brown	green
C4B	brown	green
C4BPA	blue	lightcyan1
C4orf19	black	darkorange
C4orf22	turquoise	lightcyan1
C4orf32	darkorange	darkorange
C4orf33	darkolivegreen	cyan
C4orf39	turquoise	lightcyan1
C4orf42	midnightblue	cyan
C4orf47	turquoise	lightcyan1
C4orf7	green	green
C5AR1	pink	pink
C5orf20	darkgreen	darkgreen
C5orf30	blue	lightcyan1
C5orf32	turquoise	lightcyan1
C5orf35	yellow	darkorange
C5orf39	brown	green
C5orf4	blue	lightcyan1
C5orf41	black	darkorange
C5orf45	turquoise	lightcyan1
C5orf49	blue	lightcyan1
C5orf52	royalblue	darkorange
C5orf54	turquoise	lightcyan1
C5orf55	skyblue3	lightcyan1
C5orf56	lightsteelblue1	lightsteelblue1
C5orf63	greenyellow	greenyellow
C6orf1	turquoise	lightcyan1
C6orf103	turquoise	lightcyan1
C6orf108	turquoise	lightcyan1
C6orf115	turquoise	lightcyan1
C6orf118	turquoise	lightcyan1
C6orf132	magenta	magenta
C6orf145	turquoise	lightcyan1
C6orf154	turquoise	lightcyan1
C6orf165	blue	lightcyan1
C6orf203	darkorange	darkorange
C6orf225	turquoise	lightcyan1
C6orf26	greenyellow	greenyellow
C6orf27	blue	lightcyan1
C6orf57	brown	green
C6orf62	yellow	darkorange
C6orf70	turquoise	lightcyan1
C7orf11	red	red
C7orf13	purple	darkorange
C7orf29	yellow	darkorange
C7orf30	mediumpurple3	darkturquoise
C7orf40	royalblue	darkorange
C7orf42	darkturquoise	darkturquoise
C7orf50	turquoise	lightcyan1
C7orf55	red	red
C7orf57	blue	lightcyan1
C7orf64	turquoise	lightcyan1
C7orf70	midnightblue	cyan
C7orf74	turquoise	lightcyan1
C8orf22	turquoise	lightcyan1
C8orf31	greenyellow	greenyellow
C8orf4	tan	darkorange2
C8orf44	blue	lightcyan1
C8orf44-SGK3	lightsteelblue1	lightsteelblue1
C8orf47	turquoise	lightcyan1
C8orf51	blue	lightcyan1
C8orf55	darkslateblue	darkorange
C8orf56	blue	lightcyan1
C8orf60	brown	green
C8orf73	turquoise	lightcyan1
C8orf82	turquoise	lightcyan1
C9orf103	blue	lightcyan1
C9orf128	lightcyan1	lightcyan1
C9orf135	blue	lightcyan1
C9orf140	ivory	green
C9orf142	brown	green
C9orf152	turquoise	lightcyan1
C9orf16	greenyellow	greenyellow
C9orf163	lightcyan	lightcyan
C9orf167	black	darkorange
C9orf171	turquoise	lightcyan1
C9orf174	turquoise	lightcyan1
C9orf21	blue	lightcyan1
C9orf23	turquoise	lightcyan1
C9orf24	turquoise	lightcyan1
C9orf25	grey60	lightcyan1
C9orf30	blue	lightcyan1
C9orf40	orange	orange
C9orf50	royalblue	darkorange
C9orf62	lightyellow	lightyellow
C9orf69	darkred	cyan
C9orf86	yellow	darkorange
C9orf9	turquoise	lightcyan1
C9orf91	plum1	plum1
CA12	darkorange	darkorange
CA13	yellowgreen	darkorange
CA14	blue	lightcyan1
CA2	orange	orange
CA5B	darkgreen	darkgreen
CA8	brown	green
CABLES2	darkorange	darkorange
CABYR	paleturquoise	paleturquoise
CACNA1A	brown	green
CACNB2	blue	lightcyan1
CACNB3	turquoise	lightcyan1
CACNG6	turquoise	lightcyan1
CAD	lightcyan1	lightcyan1
CADM1	plum1	plum1
CADM4	lightcyan1	lightcyan1
CAGE1	darkmagenta	darkmagenta
CALB1	turquoise	lightcyan1
CALCOCO2	purple	darkorange
CALD1	cyan	cyan
CALHM2	brown	green
CALM1	red	red
CALML3	darkred	cyan
CALML4	turquoise	lightcyan1
CALML5	magenta	magenta
CALR	skyblue	skyblue
CAMK2N1	magenta	magenta
CAMKK2	brown	green
CAMSAP3	turquoise	lightcyan1
CAND2	red	red
CAP2	blue	lightcyan1
CAPN1	yellow	darkorange
CAPN12	blue	lightcyan1
CAPN14	blue	lightcyan1
CAPN3	cyan	cyan
CAPN7	yellowgreen	darkorange
CAPN8	grey60	lightcyan1
CAPN9	blue	lightcyan1
CAPNS2	paleturquoise	paleturquoise
CAPRIN1	darkgreen	darkgreen
[truncated: 4,935 more rows]
