# Supplementary material for: Subtyping children with asthma by clustering analysis of mRNA expression data
Source: Front Genet. 2022 Sep 9;13:974936. doi: 10.3389/fgene.2022.974936 (PMC9500203; doi:10.3389/fgene.2022.974936)
Supplement: Supplementary file 3 [file DataSheet1.zip]

Archive with 1 entries (1 files):
- Supplemental Table S2 expression matrix.txt
