# Supplementary material for: Subtyping children with asthma by clustering analysis of mRNA expression data
Source: Front Genet. 2022 Sep 9;13:974936. doi: 10.3389/fgene.2022.974936 (PMC9500203; doi:10.3389/fgene.2022.974936)
Supplement: Supplementary file 3 [file DataSheet1.zip › Supplemental Table S2 expression matrix.txt]

Tag	GSM1589502	GSM1589504	GSM1589505	GSM1589508	GSM1589510	GSM1589512	GSM1589517	GSM1589522	GSM1589524	GSM1589525	GSM1589526	GSM1589528	GSM1589529	GSM1589530	GSM1589532	GSM1589534	GSM1589535	GSM1589537	GSM1589538	GSM1589539	GSM1589540	GSM1589541	GSM1589542	GSM1589544	GSM1589545	GSM1589546	GSM1589547	GSM1589548	GSM1589549	GSM1589553	GSM1589555	GSM1589557	GSM1589558	GSM1589561	GSM1589567	GSM1589569
44819	9.925	10.045	9.69	9.9	9.975	9.835	10.17	10.22	9.915	10.575	10.805	10.13	9.795	9.97	10.53	9.865	10.01	10.09	10.15	10.275	10.2	9.84	10.2	9.845	10.18	10.25	10.14	9.73	9.97	10.145	9.67	9.785	10.4	10.045	10.095	10.185
AACS	6.335	6.055	5.795	5.835	6.195	6	6.175	6.285	5.945	6.02	6.39	7.135	5.52	5.69	6.515	6.275	6.115	6.06	5.96	6.07	5.86	5.915	6.03	5.85	6.005	6.15	5.92	5.98	5.785	5.905	5.9	5.655	6.25	6.03	5.885	5.935
AAK1	5.725	5.21	5.33	5.855	5.505	5.31	4.95	5.37	5.255	5.25	5.58	5.22	5.285	5.275	5.67	4.91	5.67	5.345	5.6	5.32	5.125	5.26	5.225	5.805	5.485	5.4	5.47	5.4	5.02	5.295	5.365	5.155	5.15	5.14	5.395	5.435
ABCA1	4.67	5.58	6.075	5.46	4.995	5.385	5.675	4.775	5.9	5.57	6.14	4.46	6.02	6.145	4.64	4.695	6.195	4.955	5.715	5.88	4.885	4.835	6.225	5.76	4.845	5.2	5.045	4.87	5.71	5.86	5.355	4.99	5	5.385	5.18	4.96
ABCB8	4.95	5.18	4.925	5.035	4.935	5.2	5.08	5.035	5.09	4.865	4.77	5.825	4.975	4.88	4.795	4.955	4.92	4.65	4.515	5.005	4.96	5.085	4.865	5.135	4.965	4.865	4.87	4.985	4.985	4.91	4.735	5.25	5.095	5.145	5.13	4.91
ABCC10	4.79	5.09	4.69	4.69	4.64	4.76	4.77	5.08	4.92	4.7	4.85	3.93	4.72	4.76	4.9	4.47	4.9	5.14	5.01	4.94	4.6	4.79	5.07	5.05	5.04	5.04	4.9	4.67	4.96	4.58	4.88	4.81	5.16	4.97	4.72	5.05
ABCC3	5.52	6.31	6.265	6.27	5.805	6.09	6.085	5.12	6.715	5.43	6.195	4.5	5.95	6.925	5.41	5.635	7.24	6.125	6.35	7.345	5.765	5.6	6.445	7.165	6.015	5.49	4.945	5.16	6.365	6.9	5.49	5.56	6.35	5.95	6.55	6.15
ABCC5	6.5	6.3	5.97	7.43	7.1	6.93	5.87	7.29	5.41	7.61	5.72	5.96	6.77	7.17	7.16	7.02	6.14	6.43	6.77	6.76	6.84	7.46	5.59	6.04	7.18	7.32	7.51	7.04	6.18	7.01	6.41	6.38	6.65	6.53	6.23	5.89
ABCC6	6.66	5.67	6.35	6.295	7.06	6.075	6.255	7.105	5.91	6.655	5.21	5.535	6.185	5.64	5.475	6.03	4.75	6.495	5.285	5.51	6.505	7.47	5.585	6.52	7.085	6.76	6.765	6.415	6.885	6.065	5.535	6.83	6.71	7.045	6.765	6.435
ABCD3	6.385	6.74	7.535	6.74	6.595	6.97	7.195	6.08	8.18	6.675	6.755	6.08	6.605	6.685	5.98	6.42	6.89	6.045	6.76	7.47	6.29	6.29	7.475	7.82	6.65	5.855	5.985	5.755	7.125	7.44	5.765	6.5	6.96	6.635	6.465	6.335
ABHD11	7.89	7.63	7.03	7.39	7.54	7.26	7.73	7.77	7.29	8.16	7.12	7.86	7.63	7.26	7.53	7.09	7.49	7.58	7.31	7.19	7.49	7.92	7.26	7.31	7.79	7.7	8.09	7.57	8.03	7.61	6.68	7.4	7.79	8.39	7.55	7.51
ABHD12B	5.69	5.68	5.945	5.43	6.07	5.94	5.515	6.26	5.455	5.405	4.815	4.545	4.715	4.825	5.595	5.655	5.07	5.335	4.825	5.565	5.77	6.215	5.13	5.7	5.695	6.32	6.16	5.62	5.95	4.83	4.61	4.78	5.94	4.37	6.255	5.32
ABHD14A	9.42	9.185	9.25	8.805	9.59	9.655	8.65	9.84	9.095	8.885	7.805	8.87	9.29	8.74	8.4	9.415	7.76	9.45	8.4	9.05	9.21	9.645	8.18	9.06	9.51	9.045	9.065	8.935	9.02	9.14	9.415	9.51	9.285	9.425	9.325	9
ABL2	4.97	5.18	5.11	5.07	5.01	5.1	5.23	4.95	4.99	5.01	4.99	3.95	5.01	5.03	4.88	4.73	5.27	5.06	5.24	5.03	5.02	5.11	4.81	5.06	4.99	4.96	5.32	4.95	4.99	5.11	4.72	4.96	5.08	4.97	5.28	4.96
ABLIM1	9.14	8.38	9.18	10.16	8.94	8.54	8.26	7.88	9.1	9.45	8.63	9.02	8.95	8.76	8.91	9.26	8.98	8.97	9.24	8.87	8.51	8.67	8.53	9.5	8.57	8.87	10.01	9.03	9.01	8.58	8.81	8.56	8.33	8.54	9.23	8.22
ABLIM2	5.385	4.97	4.85	5.285	4.66	4.4	5.385	4.72	5.13	4.38	4.285	6.485	4.27	5.43	5.19	5.295	4.695	4.535	4.72	4.55	4.445	4.68	5.07	4.705	5.175	4.645	4.58	3.99	4.6	4.95	4.375	4.47	5.06	5.065	4.91	4.865
ABR	7.78	7.495	7.79	7.84	7.575	7.85	7.58	7.805	7.75	7.445	7.825	7.1	7.865	8.025	7.99	7.685	7.98	7.725	7.585	7.425	7.555	7.725	7.435	7.8	7.6	7.765	8.015	8.075	7.58	7.335	7.985	7.735	7.375	7.575	7.665	7.76
ABTB1	7.85	8.04	8.22	8.085	7.425	8.12	8.725	8.065	7.755	7.515	7.885	6.765	8.32	9.25	6.975	8.37	7.835	7.535	8.8	7.475	7.615	8.015	8.87	7.71	7.795	7.815	7.895	8.19	7.83	7.43	8.305	7.83	7.975	8.235	7.7	7.785
ACACA	6.93	7.09	6.51	7.055	7.23	7.065	6.93	6.615	6.8	6.885	6.575	6.46	6.84	6.85	7.035	6.79	6.89	6.935	6.455	7.075	7.07	7.235	6.735	6.885	7.065	7.18	7.09	7.325	6.645	6.945	6.775	7.04	7.225	7.275	7.07	6.995
ACAD10	5.435	5.59	5.545	5.625	5.695	5.345	5.54	5.98	5.515	5.51	5.375	6.7	5.325	5.6	5.83	5.375	5.605	5.49	5.585	5.73	5.7	5.55	5.665	5.48	5.86	5.51	5.32	5.475	5.54	5.56	5.565	5.625	5.725	5.88	5.745	5.495
ACAD9	7.645	8	7.485	7.66	7.67	7.385	7.875	7.85	7.735	7.595	7.495	6.74	7.53	7.915	7.615	7.28	7.615	7.58	7.54	7.91	7.525	7.74	7.58	7.345	7.765	7.47	7.545	7.43	7.51	7.695	7.355	7.45	7.755	7.865	7.575	7.765
ACADSB	5.61	5.75	5.86	5.97	6.01	5.9	6.08	5.95	6.235	6.035	5.8	4.51	5.645	5.85	5.94	5.61	5.94	5.895	5.68	6.24	6.45	5.68	5.75	5.94	5.705	5.665	5.86	5.535	5.94	6.06	5.485	5.78	6.05	5.9	5.81	5.8
ACAP3	8.925	8.965	9.205	8.85	9.18	9.245	8.545	9.17	9.19	8.5	8.625	8.61	8.925	9.005	8.595	8.92	8.765	8.995	9.52	9.34	8.885	8.995	9.055	9.4	9.345	9.27	8.435	8.91	8.635	8.99	9.215	9.01	9.025	9.19	8.82	9.055
ACAT1	5.39	5.41	5.04	5.37	6.11	5.08	5.67	6.08	5.07	5.42	4.77	4.55	5.11	5.06	5.25	5.37	5.02	5.28	4.72	5.13	5.7	5.16	4.93	5.35	5.19	5.04	5.32	5.37	5.43	5.53	4.47	5.26	5.48	6.02	5.8	5.39
ACBD4	4.98	4.87	4.975	4.835	4.87	4.64	4.735	5.025	4.685	4.86	4.81	6.145	4.8	4.615	4.81	4.65	4.595	5.01	4.835	4.835	5.115	4.845	4.665	4.585	5.175	4.75	4.84	4.545	4.595	4.71	4.845	4.81	4.87	4.785	4.995	4.77
ACOT11	6.55	6.42	6.32	6.51	6.035	6.56	6.47	6.25	6.565	6.1	6.23	6.355	6.205	6.59	5.97	6.425	6.47	6.645	5.965	6.425	6.655	6.695	6.23	6.25	6.725	6.145	6.125	6.165	5.87	6.34	6.35	6.18	6.505	6.715	6	6.235
ACOT8	6.225	5.9	6.085	5.745	5.805	6.22	5.82	5.78	5.875	6.265	5.77	6.36	6.135	5.82	6.12	5.965	5.645	5.92	5.84	5.78	5.885	6.285	5.715	5.89	6.22	6.18	6.13	5.965	6.14	5.76	5.945	5.85	6.115	6.325	6.2	5.94
ACOT9	7.325	7.605	7.28	7.3	7.105	7.18	7.375	7.315	7.145	7.355	7.31	6.69	7.16	7.57	7.445	7.245	7.605	6.98	7.71	7.14	7.045	6.94	7.55	7.305	7.36	7.325	7.265	7.14	7.485	7.145	6.81	7.455	7.395	7.23	7.55	7.425
ACP1	8.29	8.225	8.26	8.13	8.28	8.105	8.44	8.285	8.37	8.4	8.03	7.57	7.85	7.83	8.145	8.22	7.995	8.24	8.045	8.095	8.055	8.02	8.265	8.275	8.11	7.985	8.235	8.095	8.24	8.29	8.03	8.11	8.46	8.265	8.425	8.095
ACP2	5.55	5.91	5.455	5.39	5.25	5.16	5.84	5.84	5.61	5.55	6.05	4.585	5.27	5.435	5.65	5.5	6.35	5.565	5.355	5.575	5.62	5.32	5.755	5.205	5.805	5.43	5.485	5.155	5.46	5.595	5.13	5.48	5.96	5.935	5.58	5.955
ACPL2	5.575	5.71	5.855	5.68	5.65	5.49	5.91	5.85	5.9	5.76	5.76	5.02	5.195	5.61	5.7	5.335	5.59	5.62	5.69	6.255	5.505	5.31	5.68	6.055	5.685	4.93	5.775	5.565	5.71	5.595	5.48	5.535	5.645	5.515	5.68	5.635
ACSF3	7	6.905	6.375	6.68	6.495	6.885	6.69	7.025	6.515	6.785	6.765	6.215	6.735	6.615	6.93	6.89	6.44	7.12	6.62	6.395	6.635	7.025	6.37	6.28	6.93	6.755	6.82	6.895	6.58	6.805	7.2	6.625	6.875	6.965	6.625	6.915
ACSS1	6.505	6.045	6.07	6.215	6.445	6.415	6.02	6.82	5.57	6.245	5.295	5.42	6.235	5.865	6.525	6.46	6.02	6.585	5.815	5.96	6.29	6.715	5.905	5.895	6.385	6.415	6.665	6.73	6.225	6.04	6.565	6.495	6.315	6.43	6.465	6.42
ACTB	13.055	12.35	12.8	12.79	12.45	12.62	12.62	12.405	12.845	12.58	12.86	12.795	12.8	13.075	12.54	12.69	12.73	12.68	13.16	12.555	12.96	12.37	12.845	12.72	12.49	12.705	12.765	13.16	12.55	12.695	13.03	12.995	12.195	12.495	12.985	12.73
ACTR3B	5.97	5.55	5.64	5.79	5.87	5.97	5.75	6.37	5.4	6.01	5.8	6.38	5.69	5.73	5.67	5.98	5.26	5.92	5.85	6.06	5.82	5.88	5.43	5.58	5.6	5.91	6.13	5.94	5.69	5.79	5.86	5.79	5.83	6.08	6.02	6.02
ACVR1	6.28	5.855	6.2	5.945	6.005	6.36	6.035	6.37	6.105	6.445	6.37	5.165	5.84	5.885	6.38	5.75	6.015	6.165	6.135	6.03	5.905	6.07	6.15	5.985	6.09	6.33	6.09	5.895	6.27	5.945	5.705	5.78	6.19	6	5.885	5.83
ADAM10	6.12	6.245	6.53	6.35	6.225	6	6.075	5.74	6.155	5.93	6.975	4.785	6.17	6.47	6.27	5.735	6.65	5.79	6.665	6.15	6.045	6.05	6.43	6.42	6.145	6.15	6.28	5.97	6.045	6.35	5.72	5.925	5.93	6.04	6.34	6.165
ADAM15	9.515	10.35	10.37	9.875	9.73	9.615	10.2	9.965	10.49	9.74	9.77	9.515	9.42	10.145	9.845	9.815	10.14	9.71	9.815	10.63	9.7	9.7	9.935	9.32	10.3	9.8	9.505	9.47	9.665	9.97	9.325	9.25	9.79	10.25	9.7	9.935
ADAMTS7	10.43	10.195	10.4	10.175	10.235	10.3	10.03	10.32	9.93	9.925	10.28	9.415	9.92	10.325	9.7	8.905	9.94	10.495	10.595	10	10.79	9.65	10.32	10.35	10.83	10.05	9.54	10.1	10.095	9.955	10.43	10.595	10.405	10.175	10.135	10.13
ADAMTSL4	4.4	4.465	4.685	4.54	4.295	4.44	4.455	4.085	4.71	4.86	4.955	4.73	4.88	5.16	5.015	4.3	5.195	4.83	5.04	4.42	4.41	4.215	4.69	4.525	4.72	4.645	4.51	4.675	4.62	4.425	4.465	4.33	4.415	4.385	4.44	4.49
ADAMTSL5	6.92	6.99	6.915	6.52	7.02	6.955	6.68	7.105	6.74	6.695	6.69	8.205	6.755	6.515	6.615	7.11	6.735	7.43	6.81	6.63	7.35	6.69	6.615	6.77	7.25	7.045	6.21	6.545	6.61	6.99	7.02	7.22	7.175	6.65	6.57	7.16
ADARB2	6.19	5.605	6.885	7.065	6.29	6.29	6.23	6.56	6.79	5.8	5.04	4.005	7.035	6.165	6	6.65	5.62	6.795	5.41	5.83	6.42	6.56	5.165	6.35	6.43	5.82	5.9	6.515	6.115	6.555	6.395	6.2	5.985	6.665	6.35	6.25
ADC	5.44	5.05	5.105	5.125	5.365	5.535	5.375	5.675	5.185	5.665	5.065	4.17	4.95	4.995	4.87	5.03	5.115	5.485	4.595	5.4	5.18	5.825	5.015	5.04	5.425	5.43	5.645	5.29	5.245	5.165	5.18	5.365	5.64	5.49	5.51	5.565
ADH7	7.49	7.51	7.505	7.075	7.765	6.685	7.48	6.515	7.355	6.545	5.875	6.485	5.93	6.66	7.06	6.755	7.37	6.6	6.395	8.145	6.72	6.62	6.99	7.485	7.605	7.045	6.515	5.22	7.27	7.38	5.935	6.15	7.965	7.125	7.665	6.625
ADI1	8.73	8.47	8.61	8.94	8.545	8.77	8.54	8.525	8.95	8.865	9.275	8.29	8.28	8.6	9.285	8.48	8.285	8.48	8.295	8.51	8.46	8.465	8.76	8.515	8.845	8.675	8.565	8.26	8.66	8.5	8.475	8.395	8.705	8.65	8.515	8.75
ADIPOR1	7.685	7.435	7.64	7.485	7.435	7.75	7.385	7.78	7.62	7.555	7.53	6.41	7.44	7.445	7.695	7.57	7.69	7.705	7.775	7.41	7.535	7.85	7.86	7.64	7.715	8.015	7.585	7.725	7.69	7.3	7.445	7.38	7.69	7.435	7.87	7.55
ADM2	5.76	5.28	5.525	5.255	5.34	5.255	5.07	5.475	5.2	4.99	5.375	4.015	5.245	5.22	5.83	4.905	5.105	5.76	5.255	4.665	5.475	5.45	5.275	5.13	5.865	5.62	5.14	5.3	5.34	4.98	5.415	5.4	5.105	5.33	5.12	5.555
ADNP	7.61	7.79	7.89	7.85	7.66	7.62	7.79	7.63	8.075	7.69	7.42	7.505	7.4	7.665	7.975	7.78	7.56	8.035	7.915	7.94	7.61	7.78	7.34	7.755	7.735	7.86	7.725	7.76	7.735	7.835	7.745	7.525	7.63	7.52	7.41	7.665
ADPGK	5.975	6.05	5.975	5.985	5.935	5.96	6.76	6.405	5.94	6.165	6.625	4.765	6.32	6.205	5.98	6.225	6.425	5.79	6.12	6.13	6.095	6.155	6.505	5.655	5.925	5.99	6.235	6.185	6.045	6.03	6.4	6.16	6.31	6.2	6.22	6.155
AFF1	6.4	5.955	6.41	6.775	6.28	6.64	6.25	6.035	6.325	6.3	6.175	5.885	6.37	6.315	6.545	6.485	6.51	6.375	6.765	6.155	6.35	6.135	6.13	6.165	6.125	6.45	6.86	6.33	6	6.11	6.24	6.295	5.915	5.78	6.055	5.805
AFF4	6.2	6.23	6.305	6.545	6.135	6.055	6.34	6.08	6.365	6.395	6.875	4.82	6.355	6.495	6.535	6.085	6.82	6.165	6.555	6.185	6.265	5.985	6.505	6.715	6.085	6.21	6.685	6.23	6.37	6.295	5.92	6.23	6.245	6.12	6.31	6.065
AFMID	5.815	5.51	5.595	5.64	5.3	5.42	5.36	5.18	5.86	5.615	5.155	4.795	5.335	5.77	5.725	5.325	5.245	5.475	5.85	5.04	5.72	5.455	5.555	5.055	5.7	5.605	5.515	5.77	5.505	5.26	5.41	5.38	5.215	5.385	5.43	5.205
AFTPH	7.94	7.85	7.88	7.855	7.885	7.935	7.89	7.71	8.015	7.62	7.91	7.285	7.69	7.945	7.95	7.795	7.805	7.745	7.88	7.81	7.78	7.855	7.895	8.135	7.805	7.775	7.785	7.805	7.825	7.945	7.735	7.825	7.83	7.635	7.77	7.655
AGAP1	5.965	6.015	6.18	6.365	5.9	6.165	5.91	6.045	5.62	5.94	6.41	4.76	5.965	5.76	6.04	5.87	6	5.935	6.03	5.94	5.8	5.925	6.01	6.56	5.765	5.935	6.06	6.21	6.065	6.05	5.72	5.71	6.14	5.93	5.99	5.95
AGAP3	7.8	7.84	7.97	7.765	7.95	7.74	7.735	7.935	7.85	7.455	7.76	7.425	8.18	7.9	7.98	7.66	8.305	7.62	7.805	8.115	7.925	7.06	8.04	7.975	7.53	6.78	7.9	7.885	7.74	8.12	7.435	7.86	7.56	7.835	7.625	7.82
AGAP7	5.005	4.86	4.955	5.64	5.32	5.42	5.68	5.785	5.06	5.43	5.165	4.26	5.595	5.535	4.965	5.515	5.87	5.235	5.23	5.965	5.2	5.135	5.14	5.45	5.36	5.365	5.655	5.715	4.75	5.295	5.675	5.37	5.265	5.29	5.38	5.355
AGFG1	5.15	5.2	5.385	5.495	5.255	5.065	5.24	5.14	5.55	5.175	6.065	3.925	5.315	5.33	5.125	4.835	5.955	5.06	5.25	5.6	4.96	5.12	5.67	5.525	4.955	4.94	5.36	5.09	5.305	5.31	5.155	5.165	5.11	5.135	5.285	5.325
AGFG2	5.375	5.835	6.09	5.75	5.46	5.815	5.68	4.99	6.41	5.51	5.97	4.22	5.685	5.755	5.595	5.26	5.96	5.7	5.585	5.795	5.43	5.58	6.04	9.48	5.5	5.53	5.29	5.375	5.73	5.8	5.38	5.18	5.675	5.64	5.515	5.5
AGPAT4	5.05	5.04	4.88	5.19	5.78	5.725	5.655	5.64	4.575	5.81	4.685	4.95	5.29	4.9	5.04	5.31	5.075	5.405	4.705	5.195	5.995	5.74	5.09	4.965	5.195	5.715	5.795	5.5	5.545	5.46	4.95	5.47	5.74	5.54	5.3	5.215
AGPHD1	5.84	5.73	5.98	5.545	6.07	5.895	5.715	5.71	6.355	5.59	5.215	4.95	5.715	5.44	5.4	5.635	4.93	5.75	5.29	6.005	5.705	5.925	5.58	6.2	6.02	5.585	5.535	5.365	5.82	6.105	5.465	5.565	6.125	5.98	5.82	5.435
AGPS	7.26	7.18	6.77	7.4	7.49	7.05	6.7	7.25	6.87	7.53	6.47	6.29	6.52	6.83	7.77	7.12	6.22	7.08	7.08	6.7	6.89	7.23	6.86	7.03	7.31	7.31	7.56	6.76	7.33	6.74	7.08	6.78	7.05	7.1	6.74	6.83
AGSK1	7.88	7.61	7.32	7.17	7.98	8.53	7.85	8.47	6.74	7.71	8.72	6.5	7.46	7.25	8.09	8.51	7.29	7.71	8.39	7.5	7.77	7.48	7.28	8.35	7.19	8.07	8.44	8.64	7.78	7.51	8.05	7.26	8.54	8.59	7.93	7.85
AGTPBP1	5.22	5.23	5.205	5.285	5.535	5.12	5.42	5.285	5.19	5.3	5.45	4.25	4.89	5.62	5.455	5.005	5.18	5.075	5.165	5.37	5.16	5.23	5.245	5.215	5.155	4.935	5.425	5.12	5.215	5.465	4.905	5.065	5.235	5.29	5.475	5.145
AHCTF1	5.34	5.335	5.43	5.645	5.6	5.595	5.5	5.445	5.345	5.475	5.38	4.15	5.54	5.465	5.27	5.375	5.26	5.34	5.36	5.475	5.395	5.33	5.065	5.635	5.34	5.45	5.585	5.54	5.41	5.31	5.255	5.175	5.14	5.315	5.675	5.09
AHCYL1	8.15	8.13	8.235	8.245	8.115	8.455	8.61	8.38	8.405	8.025	8.195	7.9	8.12	8.05	8.175	8.275	8.455	8.47	8.07	8.35	8.075	8.36	8.16	8.57	8.215	8.33	8.205	8.16	8.4	8.17	8.095	7.96	8.54	8.36	8.625	8.285
AHDC1	5.95	5.97	5.795	5.925	5.925	6.065	5.485	5.945	6.155	5.735	5.645	5.315	6.09	5.975	5.95	5.755	6.035	6.445	6.26	5.985	5.96	5.99	5.86	6.275	6.08	6.35	6.02	5.93	5.95	5.76	6.1	5.77	5.895	6.15	5.96	5.95
AHI1	5.43	5.175	5.3	5.6	5.495	5.325	5.915	5.495	5.3	5.365	5.1	6.495	5.23	5.125	5.215	5.425	5.06	5.07	5.18	5.34	5.265	5.365	5.075	5.245	5.365	5.235	5.395	5.36	5.195	5.43	5.115	5.155	5.16	5.32	5.395	5.42
AHNAK	9.64	10.17	9.58	9.42	9.95	9.64	9.98	9.26	9.37	9.13	9.07	9.41	9.23	9.8	9.66	9.34	9.94	9.7	9.32	10.55	9.37	9.72	9.39	9.63	9.86	8.98	8.78	8.2	9.31	9.99	8.57	9.06	9.98	9.52	9.49	9.33
AHNAK2	6.42	6.33	5.7	5.715	5.965	6.09	5.085	6.875	4.955	6.375	5.795	5.58	5.37	5.62	5.715	5.815	6.03	6.335	5.765	5.5	4.935	5.73	4.91	5.71	5.87	5.84	6.06	6.475	5.045	5.22	4.64	5.35	5.78	5.255	5.095	5.025
AHR	8.44	8.265	8.745	9.04	8.485	8.2	8.28	7.645	8.725	8.455	8.595	7.55	8.805	8.71	8.08	8.465	8.63	8.12	9.225	8.3	8.355	8.215	8.425	8.785	8.16	8.625	8.64	8.305	8.655	8.435	8.34	8.31	8.045	7.995	8.685	7.975
AHSA2	5.85	5.62	5.47	6.395	6.305	6.515	6.38	6.915	5.545	6.21	5.725	4.765	6.245	6.5	6.135	6.265	5.93	6.245	6.375	6.075	6.47	6.3	5.655	6.055	6.085	6.18	6.28	6.5	5.805	6.06	7.045	6.545	6.215	6.145	6	6.075
AIF1L	5.45	5.795	6	5.075	5.15	5.145	4.795	5.495	4.97	5.145	5.42	4.075	5.15	5.41	5.89	5.015	6.345	6.07	5.46	4.945	5.43	5.315	5.87	5.3	5.545	5.335	5.285	5.06	5.53	5.47	5.09	5.035	5.56	5.235	5.005	5
AIG1	7.56	7.26	7.345	7.32	7.32	7.33	7.345	7.355	7.395	7.52	6.965	6.34	7.525	7.43	7.54	7.49	7.44	7.46	7.36	7.245	7.51	7.17	7.38	7.065	7.23	7.3	7.49	7.53	7.095	7.225	7.54	7.31	7.35	7.49	7.535	7.285
AIM1L	5.735	6.275	5.845	5.495	4.805	5.24	5.385	4.895	5.64	5.32	5.335	6.645	5.61	6.315	6.28	5.58	7.375	6.215	6.5	5.8	5.455	5.505	6.26	6.13	5.65	5.585	5.72	5.07	6.045	5.295	5.27	4.875	5.02	5.385	5.525	5.425
AK1	7.07	6.845	7.15	7.18	7.05	7.425	7.07	6.895	7.115	7.04	6.41	6.41	6.83	6.705	6.65	6.985	6.575	7.545	6.79	6.83	6.805	7.63	6.805	7.06	7.12	7.415	7.145	7.24	7.405	6.92	6.805	6.81	7.23	7.27	7.35	6.89
AK2	8.21	7.955	7.855	8.165	7.93	7.605	7.64	7.395	7.975	7.69	8.06	7.66	7.94	7.83	8.245	7.545	7.93	7.335	7.92	7.96	7.81	7.755	7.75	7.51	7.925	7.61	7.76	7.655	7.7	8.1	7.545	7.99	7.685	7.795	7.63	7.605
AK3	7.195	7.995	7.515	7.335	7.69	7.425	7.795	7.505	7.93	7.23	7.88	7.51	7.05	7.52	7.765	6.97	7.895	7.055	7.335	7.935	7.745	7.545	7.735	8.095	7.765	7.435	7.48	7.04	7.735	7.965	6.62	7.25	7.77	7.625	7.99	7.675
AK4	5.61	5.84	5.27	5.53	5.695	5.23	5.43	6.115	4.795	5.835	5.075	4.47	5.71	5.405	6.52	5.225	5.56	5.995	5.86	5.185	5.93	4.875	5.065	5.54	5.6	5.075	6.22	6.195	5.4	6.1	5.56	5.2	5.04	5.205	4.97	5.605
AKAP1	6.92	7.45	7.125	7.2	6.895	6.99	7.2	6.985	7.1	6.75	7.355	8.38	6.965	7.22	7.34	7.31	7.095	6.955	7.06	7.525	7.07	6.885	7.385	7.505	7.19	7.145	6.86	6.85	6.895	7.36	6.585	6.565	7.2	7.005	6.895	7.005
AKAP11	6.46	6.395	6.21	6.59	6.55	6.13	6.25	6.325	6.385	6.325	6.035	5.215	6.375	6.28	6.4	6.505	6.035	6.325	6.235	6.445	6.39	6.435	6.02	6.45	6.365	6.41	6.655	6.675	6.08	6.385	6.325	6.6	6.285	6.175	6.235	6.365
AKAP12	5.96	5.71	6.01	6.21	5.58	5.29	4.96	6.89	5.25	6.23	6.8	5.79	5.26	5.76	7.3	5.75	5.47	5.99	5.76	4.78	5.92	5.47	5.07	5.41	6.04	6.29	7.12	6.08	5.72	5.68	5.86	4.96	5.37	6.71	5.42	5.41
AKAP14	9.15	8.69	8.815	8.79	9.53	9.31	9.14	9.625	8.06	9.31	6.74	7.89	8.52	8.05	8.1	8.895	6.545	8.915	7.89	8.335	8.88	9.68	8.125	9.065	9.31	9.445	9.185	8.665	9.21	8.875	8.105	8.67	9.56	9.68	9.68	8.87
AKAP9	9.325	8.905	9.09	9.36	9.695	9.075	9.135	9.86	8.45	8.865	8.53	9.13	8.965	8.38	9.285	8.86	8.36	8.88	8.715	8.93	9	9.45	8.35	8.65	9.095	9.45	9.375	8.505	8.465	8.455	7.84	8.86	9.095	9.115	9.75	8.455
AKD1	4.65	4.66	4.46	4.47	5.06	5.02	4.9	5.79	4.45	4.75	4.43	5.57	4.27	4.46	4.72	4.77	4.49	4.99	4.07	4.84	4.71	5.06	4.69	4.67	4.91	4.6	5.13	4.62	4.62	4.97	4.65	4.84	5.23	4.72	4.79	4.62
AKIRIN1	7.1	6.73	7.1	6.95	7.27	7.27	6.87	6.78	6.96	6.81	7.22	5.83	7.63	7.19	6.69	6.9	7.34	7.13	6.97	6.96	7.03	7.17	7.19	7.97	6.62	7.15	7.01	7.23	7.03	7.06	7.19	7.31	7.01	7.09	7.67	7.33
AKR1B10	8.155	8.925	9.52	7.5	8.89	8.04	7.6	5.18	8.435	7.34	7.42	10.16	7.605	9.15	7.645	7.35	10.33	8.235	8.61	9.765	8.005	8.005	9.205	9.13	7.96	7.515	7.55	5.805	9.33	8.15	6.64	6.27	8.525	7.935	9.24	8.29
AKR1C1	8.69	9.07	10.205	9.73	9.445	8.82	9.41	7.62	10.5	8.805	10.22	9.905	8.14	9.6	8.18	9.625	10.55	9.305	9.125	9.885	8.805	8.635	10.23	10.095	9.645	8.01	7.91	8.625	10.16	10.025	8.805	8.39	8.95	9.59	9.715	9.11
AKT2	5.13	5.44	5.59	5.62	5.5	5.76	5.75	5.56	5.87	5.11	5.7	3.91	5.52	5.66	4.98	5.15	5.34	5.33	5.18	5.6	5.51	5.74	5.62	5.52	5.58	5.41	5.42	5.37	5.09	5.6	5.99	5.51	5.58	5.22	5.42	5.51
AKT3	4.865	4.925	4.74	4.455	4.79	4.49	4.57	4.775	4.305	4.84	4.34	4.615	4.845	4.64	4.97	4.745	4.725	4.645	4.405	4.565	4.555	5.235	4.405	4.41	4.78	4.44	4.8	4.66	5.05	4.77	4.765	4.91	4.605	4.48	4.675	4.72
AKTIP	5.25	5.25	4.87	4.88	4.935	4.86	5.1	4.89	5.385	5.21	5.145	4.615	5.075	5.075	5.25	4.5	5.365	4.94	4.945	5.5	4.785	4.57	5.25	5.045	5.055	4.99	5.06	4.89	5.32	5.22	4.99	4.775	5.195	5.005	5.225	4.815
ALDH1A1	10.235	10.795	10.665	10.985	10.785	10.51	11.06	10.015	11.07	10.44	10.385	10.92	10.06	10.585	10.15	10.495	10.75	10.32	10.885	11.44	10.32	10.395	10.905	10.905	10.705	10.525	10.265	9.43	10.73	10.955	9.645	9.815	10.845	10.375	11.325	10.125
ALDH3A1	11.19	11.93	12.42	11.735	10.885	10.45	11.245	8.95	12.92	10.39	10.63	11.345	9.88	11.845	9.61	10.92	12.67	11.315	11.16	12.59	10.81	10.525	12.225	11.765	11.535	11.015	9.245	9.19	11.77	11.98	9.945	10.355	12.28	11.655	11.97	11.145
ALDH3A2	8.725	9.16	9.095	8.87	9.315	8.78	8.935	8.66	9.54	8.81	8.355	9.285	9.06	9.03	8.715	8.91	9.125	9.3	8.555	9.5	8.815	9.055	8.965	9.02	9.11	8.7	8.74	8.745	8.995	8.995	8.885	8.59	9.05	8.78	8.855	8.895
ALDH3B1	7.56	8.24	7.63	7.46	7.84	7.82	8.1	9.96	7.73	7.87	7.11	7.22	6.64	7.41	7.76	7.47	7.68	7.9	6.77	8.46	8.04	8	7.62	8.05	8.19	7.86	7.92	6.59	7.66	7.61	6.74	7.66	8.53	8.32	9.19	8.08
ALDH7A1	4.86	4.97	4.99	4.99	5.75	5.15	4.93	5.22	5.63	5.09	4.73	6.76	4.69	5.37	4.81	4.93	4.74	4.99	4.88	5.47	5.16	5.14	4.77	4.96	4.87	4.62	4.77	4.63	5.33	5.64	4.51	4.69	4.96	5.04	5.08	4.57
ALDOB	5.055	4.725	4.83	4.63	4.76	5.02	4.625	4.865	4.755	4.82	5.535	4.735	4.435	4.85	4.815	5.035	4.505	4.825	5.01	4.25	5.08	4.615	5.07	4.555	4.99	4.44	4.685	5.235	5.07	4.545	4.555	5.035	5.08	5.125	4.645	4.99
ALG1	7.62	7.68	7.74	7.75	7.88	7.82	7.91	7.67	8.04	7.79	7.5	7.31	7.53	7.32	7.81	7.59	7.22	7.6	7.48	7.58	7.74	7.8	7.68	7.36	7.74	7.94	7.56	7.53	7.4	7.29	7.69	7.39	7.96	7.98	7.53	7.95
ALG13	6.77	6.485	6.38	7.095	6.76	6.6	6.605	6.82	6.52	6.715	6.6	5.55	6.64	6.845	6.915	6.905	6.525	6.485	6.83	6.645	6.77	6.71	6.165	6.66	6.665	6.645	6.945	7.005	6.33	6.78	6.865	6.75	6.475	6.52	6.465	6.5
ALG1L2	6.765	6.865	7.045	6.67	6.575	6.835	6.985	7.11	7.125	6.71	6.925	6.895	6.275	6.635	6.72	6.715	6.555	6.61	6.515	6.585	6.73	6.48	6.8	6.525	6.95	6.6	6.465	6.37	6.635	6.685	6.59	6.38	7.025	7.14	6.705	6.94
ALG2	6.26	6.01	6.01	5.82	5.955	5.73	5.755	6.05	5.885	5.89	6.135	4.625	5.425	5.885	6.2	5.685	5.45	5.475	5.65	5.97	5.815	5.83	5.78	5.665	5.83	5.645	5.755	5.545	5.9	5.88	5.495	5.895	5.88	5.69	5.935	5.655
ALKBH3	5.68	6.32	6.115	6.2	5.96	6.07	6.375	6.44	6.605	6.21	6.295	4.77	5.925	6.025	6.085	6.105	6.02	6.36	6.125	6.28	5.98	5.98	6.18	6.11	6.065	5.98	6.055	5.83	6.305	6.235	5.955	5.83	6.415	6.255	6.1	6.33
ALKBH5	7.015	7.03	7.21	6.965	7.215	7.555	7.45	7.5	7.23	7.18	7.19	5.685	7.045	6.895	7.015	7.08	7.02	7.3	6.605	6.855	7.24	7.335	7.04	7.635	7.065	7	7.225	7.11	7.045	7.29	7.03	7.165	7.36	7	7.525	7.08
ALMS1	5.515	5.37	5.56	5.78	5.82	5.745	5.8	5.91	5.05	5.545	4.865	5.84	5.465	5.345	5.26	6.05	4.935	5.445	4.855	5.385	5.66	6.01	4.985	5.525	5.675	5.565	6.115	5.99	5.565	5.415	5.32	5.905	5.73	5.65	5.765	5.53
ALOX15	9.6	8.125	9.355	10.305	9.28	9.425	8.17	9.485	7.525	9.745	9.485	10.205	7.44	7.59	10.415	7.345	6.92	8.475	8.575	8.71	9.43	8.61	7.09	8.39	9.24	9.665	9.63	6.95	7.46	8.33	6.94	6.485	8.185	8.67	9.39	7.88
ALPK1	6.7	7.17	7.085	7.465	7.365	7.445	7.68	7.645	7.105	6.925	7.015	5.575	7.53	7.715	7.035	7.62	7.555	6.97	7.225	8.055	7.515	6.92	7.47	7.32	7.225	6.825	7.56	7.665	6.76	7.52	7.235	7.835	7.145	7.575	6.865	7.66
ALS2	4.835	5.16	4.995	5.355	5.035	5.07	5.42	5.165	5.145	5.19	5.005	4.53	4.755	4.9	5.055	4.69	4.94	4.79	5.035	4.98	4.94	5.21	5.265	5.205	5.23	5.035	5.225	4.925	5.09	5.075	4.49	5.035	5.075	4.98	5.32	4.94
AMD1	8.73	8.785	8.855	9.27	8.625	8.34	8.405	8.335	8.425	9.005	9.57	9.33	8.53	8.485	9.125	8.445	9.13	8.63	9.035	8.665	8.775	8.185	8.885	8.98	8.525	8.54	8.785	8.115	8.74	8.79	8.145	8.41	8.25	8.605	8.75	8.65
AMFR	7.07	6.715	7.195	6.73	6.67	7.235	6.68	6.86	7.38	6.755	6.36	5.46	6.855	6.665	6.525	6.855	6.65	6.85	6.66	6.925	6.38	6.9	6.6	6.72	6.72	6.665	6.49	6.615	6.895	7.075	6.975	6.78	6.815	6.57	6.385	6.69
AMMECR1	6.965	6.74	6.695	6.485	6.56	6.51	6.69	6.39	6.565	6.57	7.03	5.275	6.16	6.71	7.135	6.235	6.805	6.59	6.74	6.415	6.705	6.25	6.695	6.58	6.615	6.165	6.69	6.38	6.665	6.725	5.965	6.36	6.66	6.55	6.43	6.545
AMT	4.955	5.175	4.73	5.475	5.3	5.93	4.92	6.12	4.84	6	4.725	6.51	5.55	5.59	5.275	5.61	5.105	5.325	5.145	5.55	5.44	5.75	4.74	5.14	5.28	5.7	5.46	5.625	4.585	5.305	6.125	5.445	5.395	5.21	5.16	5.33
AMY1C	8.425	6.815	7.115	8.62	7.155	8.8	7.61	8.54	6.47	9.365	5.615	4.89	8.265	6.895	7.775	8.715	6.8	8.65	6.95	6.655	8.69	7.25	4.97	6.84	8.05	8.3	9.405	8.055	7.49	8.51	8.07	8.495	8.065	8.935	7.78	7.915
AMZ2	8.995	8.8	8.91	8.72	9.03	9.04	8.95	9.395	8.975	8.84	8.385	8.745	8.23	8.515	8.61	8.765	8.575	8.79	8.42	9.095	8.785	8.93	8.7	8.84	8.33	8.58	8.9	8.805	9.035	9.16	8.655	9.045	9.04	8.975	8.89	8.815
ANAPC1	5.255	5.36	5.195	5.28	5.16	5.425	5.8	5.285	5.215	4.885	5.445	5.83	5.42	5.275	5.135	5.405	5.53	5.28	5.16	5.545	5.14	5.315	5.235	5.255	5.14	5.32	5.11	5.28	5.125	5.33	5.25	5.245	5.485	5.185	5.27	5.315
ANK3	6.42	6.61	6.48	7.24	7.13	6.23	6.67	6.83	6.18	6.43	6.5	5.37	6.42	6.84	5.75	6.58	6.58	6.66	6.44	6.73	6.59	6.77	6.39	7.34	6.51	6.51	7.01	6.88	6.33	6.64	5.82	6.75	6.62	6.25	7.11	6.57
ANKLE2	5.41	5.265	5.57	5.35	5.265	5.055	5.725	5.525	5.14	5.195	5.555	5.735	5.31	5.32	5.48	5.31	5.75	4.785	5.305	5.37	5.31	5.24	5.505	5.515	5.305	5.145	5.355	5.5	5.275	5.315	5.255	5.185	5.325	5.235	5.475	5.215
ANKMY1	7.535	7.81	7.36	8.105	8.53	8.025	8.19	9.345	7.32	8.64	7.065	7.225	7.605	7.195	7.325	8.275	6.775	7.79	7.045	7.4	7.815	8.625	7.75	7.915	8.16	8.51	8.38	7.7	7.315	7.635	7.39	7.925	8.675	8.59	8.605	8.405
ANKRD10	5.535	5.605	5.515	5.915	5.22	5.665	5.65	5.865	5.445	5.885	6.01	4.51	5.73	5.76	5.995	5.745	5.85	5.595	6.075	5.82	5.605	5.665	5.59	5.38	5.53	5.535	5.995	6.19	5.375	5.655	6.02	5.595	5.34	5.505	5.555	5.43
ANKRD11	8.355	8.47	8.285	8.33	8.555	8.825	8.64	8.535	8.31	8.085	8.255	8.01	8.665	8.765	8.32	8.45	8.265	8.72	8.735	8.58	8.335	8.585	8.175	8.98	8.405	8.76	8.355	8.625	8.43	8.59	8.86	8.49	8.335	8.305	8.315	8.53
ANKRD13A	6.98	6.855	7.165	7.11	6.83	6.86	6.89	6.655	7.07	6.68	7.035	5.845	7.045	7.16	6.825	7.225	7.34	6.77	7.125	6.935	6.825	6.76	7.065	7.18	6.695	6.805	7.18	7.205	7.135	7.08	7.31	7.31	7.15	6.635	7.255	7.15
ANKRD13C	4.945	4.94	4.975	4.965	4.955	4.775	5.065	5.08	4.83	4.785	4.96	4.965	4.995	5.075	5.165	4.9	4.65	4.69	4.71	4.655	5.09	5.085	5.1	4.865	4.94	4.985	4.955	4.875	4.96	4.905	4.77	4.93	4.845	5.1	4.985	4.905
ANKRD20A5P	4.83	4.71	4.59	4.75	4.89	4.76	4.97	4.9	4.27	4.93	4.61	4.02	4.83	5	4.72	4.6	4.96	4.54	4.54	5.29	4.6	5.16	4.38	4.87	4.8	4.94	5.06	4.99	4.44	4.72	4.47	4.54	4.58	4.66	4.85	4.77
ANKRD27	5.33	5.245	5.26	5.655	5.16	5.32	5.585	5.32	5.49	5.535	5.4	5.795	5.17	5.21	5.6	5.38	5.495	5.42	5.15	5.61	5.065	5.295	5.175	5.54	5.23	5.435	5.52	5.295	5.385	5.12	5.195	5.145	5.36	5.4	5.46	5.21
ANKRD32	5.98	5.9	5.825	5.965	5.955	5.725	6.24	6.01	5.59	6.14	5.6	4.67	6.08	5.965	5.73	5.885	5.46	5.915	5.72	5.945	5.925	6.32	5.85	5.655	6.1	6.195	6.05	6.255	5.875	5.93	5.97	6.025	5.925	6.12	6.44	5.89
ANKRD36	5.25	5.105	5.215	5.095	4.98	5.02	6.39	5.155	5.045	4.75	5.205	7.895	5.16	5.565	4.715	5.76	5.59	4.44	5.5	5.795	5.045	4.725	5.845	5.495	4.975	4.365	4.94	5.32	4.76	5.52	4.76	5.495	5	5.35	5.08	4.88
ANKRD36B	5.89	5.77	6.25	6.21	5.775	6.21	7.545	5.72	5.62	6.02	6.005	4.695	6.095	6.75	5.56	6.665	6.365	5.43	7.075	6.555	6.045	5.49	7.01	6.57	6.145	6.07	5.92	6.45	5.655	6.3	6.015	6.28	5.5	6.115	5.405	5.675
ANKRD42	6.71	6.39	6.3	6.5	6.78	6.52	6.38	6.85	6.17	6.69	5.73	5.93	6.14	6.04	6.27	6.63	5.64	6.44	6.15	6	6.72	6.61	5.82	6.39	6.19	5.21	7.11	6.91	6.69	6.42	6.04	6.68	6.81	6.79	7.11	6.35
ANKRD5	5.74	5.46	5.39	5.565	5.56	5.885	5.775	5.835	5.325	5.425	4.98	4.6	5.535	5.14	5.43	5.115	5.15	5.595	4.925	5.15	5.575	5.925	5.22	5.49	5.44	5.405	5.485	5.475	5.695	5.285	5.2	5.53	5.785	5.71	5.985	5.52
ANKRD54	6.31	6.065	6.225	5.8	6.345	6.545	6.995	6.86	6.27	6.325	5.4	4.345	5.82	5.62	5.67	6.025	5.415	6.355	5.725	5.775	6.06	6.63	6.03	6.21	6.095	6.405	6.19	6.16	6.145	5.845	5.735	6.04	6.425	6.505	6.365	6.235
ANO10	7.65	7.835	7.93	7.315	7.67	7.435	7.15	7.69	8.16	7.365	7.705	7.31	7.285	7.66	7.93	7.325	7.41	7.735	7.605	7.885	7.675	7.345	7.705	7.665	7.875	7.27	7.345	7.465	7.51	7.57	7.475	7.48	7.565	7.425	6.955	7.565
ANO7	5.245	4.38	4.885	5.01	5.23	5.02	4.145	4.78	4.78	5.07	4.82	6.785	4.615	4.68	5.235	4.76	4.48	4.725	4.63	4.46	4.63	4.62	4.455	5.035	4.7	4.735	4.97	4.605	4.915	4.72	4.8	4.785	5.035	4.665	4.04	4.595
ANP32E	5.71	5.46	5.27	5.15	5.84	5.48	5.54	5.72	5.61	4.91	5.36	3.91	5.44	5.24	5.42	5.08	5.22	5.42	5.01	5.57	5.47	5.54	5.37	5.64	5.39	5.04	5.36	5.53	5.76	5.92	5.43	5.78	5.58	5.6	5.68	5.45
ANTXR2	5.24	5.13	5.33	5.07	4.64	4.76	4.84	4.97	4.74	4.53	5.32	5.59	5.44	5.26	4.81	4.85	4.86	5.18	4.95	4.86	4.97	4.98	5.04	4.9	4.87	5.3	5.09	5.06	5.19	4.97	4.88	5.09	4.74	5.02	5	5.16
ANXA11	8.225	8.585	8.475	8.14	7.905	8.285	8.53	8.06	8.81	8.165	8.3	7.835	8.945	8.45	8.405	8.045	9.06	8.24	8.485	8.415	8.215	7.91	8.535	8.625	8.12	8.13	8.36	7.85	8.5	8.315	7.885	7.885	8.11	8.12	8.41	8.08
ANXA7	8.545	8.19	8.585	8.39	8.76	8.49	7.955	8.165	8.64	8.68	8.08	7.94	8.145	8.21	8.41	8.375	8.14	8.41	8.095	8.29	8.335	8.25	7.91	8.445	8.125	8.35	8.69	8.405	8.585	8.67	7.835	8.615	8.18	7.985	8.21	7.83
AP1B1	8.17	8.75	8.73	8.39	8.655	8.08	8.795	8.695	8.61	8.5	8.945	8.13	8.32	8.42	8.545	8.42	8.975	8.26	8.13	8.935	8.335	8.52	8.795	8.65	8.42	8.235	8.435	8.345	8.655	8.82	8.3	8.43	8.91	8.555	8.67	8.875
AP1S3	5.08	4.85	4.99	5.2	4.93	4.9	4.46	4.64	5.12	4.59	4.85	4.61	4.88	4.62	5.25	4.6	5.06	4.83	4.88	5.19	4.86	4.72	4.69	4.93	4.72	5.75	5.2	4.99	5.02	4.93	5.02	4.86	5.62	4.77	5.19	4.84
AP2A2	6.68	6.61	6.415	6.45	6.38	5.84	6.415	6.685	5.895	6.295	6.72	6.47	6.45	6.68	6.47	6.41	6.415	6.215	6.175	6.21	6.46	6.745	5.955	6.25	6.885	6.235	6.775	6.6	6.455	6.49	6.2	6.135	6.6	6.4	6.405	6.495
AP3S1	8.29	8	8.03	8.08	8.16	7.91	7.51	7.62	8.3	8.35	8.1	7.47	7.76	8.23	8.72	8.04	8.02	8.3	8.47	7.98	8.22	8.06	7.87	7.88	8	8.48	8.14	8.01	8.1	8.13	7.99	7.72	7.8	7.79	7.67	7.98
AP4B1	5.765	5.525	5.735	6.205	5.565	5.55	5.275	5.42	5.49	5.855	6.49	5.955	5.68	5.76	5.9	5.865	5.45	5.57	6.1	5.515	5.76	5.6	5.655	5.35	5.605	5.76	5.93	6.215	5.62	5.58	5.825	5.51	5.7	5.74	5.54	5.64
AP4M1	5.405	5.345	5.06	5.415	5.455	5.645	5.47	5.925	5.13	6	5.015	5.725	5.075	5.115	5.27	5.355	5.21	5.35	4.735	5.205	5.395	5.715	5.14	5.18	5.48	5.67	5.705	5.48	5.485	5.23	5.05	5.395	5.86	5.85	5.685	5.445
APBB1IP	5.355	5.665	5.33	5.7	5.175	5.08	5.99	4.655	5.335	5.375	6.46	4.48	6.785	6.73	4.99	6.56	5.855	5.09	6.77	5.21	5.515	5.755	6.92	5.805	5.225	5.79	5.72	6.79	5.9	5.355	7.475	6.71	5.405	5.565	6.265	6.85
APBB3	5.895	5.15	5.09	5.87	5.5	5.575	5.375	5.86	5	5.615	5.175	6.7	5.55	5.68	5.415	5.615	5.595	5.45	5.575	5.46	5.58	5.71	5.32	5.235	5.875	5.64	5.8	5.715	5.075	5.465	5.93	5.665	5.525	5.995	5.795	5.405
APH1A	6.31	6.51	6.59	6.08	6.06	6.2	6.49	6.265	6.625	6.62	6.825	5.055	5.955	6.25	6.585	6.18	6.895	6.465	6.15	6.745	6.02	6.29	6.805	6.17	6.255	5.8	6.255	5.78	6.22	6.435	5.99	6.095	6.455	6.305	6.4	6.535
API5	5.83	5.625	5.75	6.56	5.73	5.96	5.625	5.545	6.125	6.245	5.915	4.31	5.84	5.7	6.04	5.945	5.82	6.03	6.145	5.83	5.595	5.855	5.75	6.025	5.635	5.9	6.56	5.925	6.12	5.955	5.865	5.615	5.58	5.44	5.975	5.68
APOA1BP	8.875	8.82	9.225	9.09	9.11	9.11	8.645	8.575	9.225	8.925	8.52	9.26	9.035	8.71	8.575	8.8	8.515	7.96	8.725	8.98	8.17	8.68	8.695	8.505	9.15	8.68	8.81	8.47	8.855	9.11	8.575	8.275	8.84	8.615	8.765	8.575
APOBEC3F	5.925	6.37	6.095	6.22	6.225	6.045	5.745	5.78	6.04	5.79	5.69	5.53	6.31	5.855	6.095	5.965	6.54	5.705	5.695	6.02	6.08	6.215	5.97	5.955	6.26	5.99	5.94	6.07	6.035	6.175	6.195	6.48	6.26	5.975	6.045	6.25
APOL6	6.08	6.38	6.53	6.82	5.65	6.86	6.33	6.4	6.57	5.68	6.01	4.08	6.51	6.58	5.94	6.88	7.98	6.99	6.81	6.85	6.16	6.61	6.39	6.75	6.21	7.03	6.51	6.32	6.54	6.05	6.38	7.22	6.82	5.99	6.61	7.11
APOLD1	5.675	5.115	5.515	5.28	5.12	4.905	4.99	5.355	5.5	5.495	5.26	4.81	4.975	5.21	5.325	4.835	5	5.175	5.445	5.03	5.28	5.115	5.01	5.265	5.32	5.41	5.405	4.79	5.19	5.02	5.04	4.92	5.175	5.325	5.395	4.965
APOM	6.305	6.445	6.675	6.16	6.54	6.915	6.345	6.42	7.41	6.095	5.83	6.38	6.345	6.18	6.005	6.375	5.955	6.21	6.435	6.595	6.16	6.45	6.15	6.715	6.335	6.075	6.21	5.705	6.485	6.645	6.355	6.24	6.5	6.545	6.525	6.315
APP	8.435	8.57	8.75	8.89	8.94	9.245	8.33	8.575	8.58	8.845	9.245	10.25	8.755	8.865	8.98	8.995	9.15	8.965	9.03	9.13	8.8	8.8	8.415	8.97	8.91	8.845	8.635	9.23	8.465	9.12	8.49	8.585	8.45	8.695	8.575	8.655
APTX	6.56	6.46	6.35	6.36	6.3	6.2	6.53	6.77	6.29	6.25	6.34	4.98	6.15	6.09	6.29	6.5	6.25	6.29	6.34	6.3	6.24	6.47	5.79	5.72	6.25	6.44	6.3	6.09	6.38	6.25	6.37	6.05	6.54	6.67	6.18	6.42
AQP1	4.775	4.66	4.755	4.685	5.08	5.03	4.7	5.32	4.58	4.965	4.375	6.14	4.615	4.715	4.43	5.465	5.1	6	4.67	4.83	5.18	4.795	4.59	4.725	5.125	4.795	4.94	4.755	4.715	4.62	4.99	4.99	5.175	4.81	4.695	4.575
AQP3	10.575	11.585	11.325	11.11	10.725	10.34	11.3	10.39	11.255	11.64	11.745	11.635	10.63	11.395	10.61	10.86	12.25	10.99	10.65	11.87	10.995	11.085	11.215	10.45	11.495	10.295	11.035	10.165	11.315	11.47	9.985	10.265	10.905	10.95	10.805	10.835
AQR	5.2	5.565	5.175	5.59	5.515	5.295	5.455	5.71	5.34	5.18	5.2	4.445	5.305	5.53	5.53	5.2	5.215	5.24	5.04	5.635	5.31	5.42	5.1	5.045	5.415	4.94	5.28	5.425	5.33	5.535	4.92	5.47	5.37	5.405	5.285	5.365
ARAF	5.705	5.635	5.63	5.695	5.37	5.495	5.79	5.725	5.7	5.9	5.905	4.925	5.57	5.445	5.66	5.32	5.845	5.665	5.64	5.85	5.47	5.47	5.635	5.74	5.665	5.31	5.475	5.17	5.55	5.53	5.48	5.46	5.765	5.6	5.515	5.7
ARAP1	5.785	5.98	5.79	5.495	5.655	5.63	6.16	6.405	5.475	5.72	6.215	6.205	5.53	6.035	5.525	5.985	6.12	5.64	5.845	5.85	5.635	6.02	6.135	5.915	5.8	5.485	5.955	5.695	5.76	5.67	5.93	5.79	6.225	6.12	6.17	6.06
ARCN1	7.93	7.57	7.75	7.805	7.67	7.715	7.57	7.46	7.665	7.86	7.84	6.74	7.675	7.565	7.925	7.665	7.625	7.79	7.96	7.34	7.66	7.605	7.585	7.785	7.62	7.69	7.97	7.945	7.755	7.515	7.83	7.47	7.47	7.31	7.68	7.565
AREG	5.185	6.09	5.65	5.305	4.88	5.08	6.72	4.95	6.2	6.5	7.4	5.865	5.65	6.87	5.8	5.635	6.475	5.275	6.555	5.185	6.155	4.915	6.695	5.425	4.975	5.685	6.085	4.885	5.8	5.45	4.65	4.625	4.945	5.025	6.02	4.745
ARFRP1	5.355	5.27	5.175	5.45	5.06	5.13	5.14	5.315	4.95	5.045	5.16	7.33	4.975	5.125	5.445	5.21	5.045	5.835	5.21	5.135	5.465	5.39	5.44	4.865	5.335	5.21	5.185	5.28	5.465	5.185	5.13	5.13	5.16	5.22	5.115	5.14
ARHGAP19	4.605	4.995	4.735	4.79	4.71	4.65	5.065	4.87	4.765	4.9	4.81	5.215	4.62	4.7	4.475	4.535	5.075	4.715	4.83	5.01	4.54	4.81	4.93	4.73	4.835	4.645	5.005	4.815	4.9	4.87	5.135	4.78	5.06	4.63	4.765	4.86
ARHGAP23	4.86	5.16	5.53	4.94	5.35	5.79	5.02	4.95	5.18	4.53	5.62	5.02	5.69	5.64	4.98	5.19	5.83	5.21	5.59	5.74	5.35	5.06	5.48	6.12	5.13	4.94	4.8	4.84	5.08	5.3	4.88	5.05	4.71	5.13	5.19	4.97
ARHGAP27	7.16	6.9	7.145	6.765	7.125	6.96	7.155	6.845	6.67	6.485	6.96	6.195	6.84	7.355	7.33	6.675	8.035	6.895	7.065	7.24	6.95	6.775	7.365	7.38	7	7.01	6.9	6.46	6.92	6.99	6.55	7.07	6.62	6.68	6.585	6.685
ARHGAP30	4.945	5.52	5.1	5.29	4.985	5.115	5.915	4.71	5.175	5.035	6.15	4.02	6.005	6.27	4.615	5.745	6.185	5.205	5.585	5.26	5.295	5.135	6.66	5.82	4.955	5.26	4.93	5.77	5.275	5.305	6.59	6.345	5.415	5.435	6.01	6.51
ARHGAP32	6.75	6.645	6.84	7.13	6.395	6.695	6.635	6.745	6.85	6.66	6.87	5.005	6.62	6.865	6.875	6.6	7.055	6.885	6.78	6.865	6.605	6.615	6.64	7.315	6.68	6.805	6.88	6.645	6.735	6.53	6.215	6.455	6.655	6.53	6.735	6.56
ARHGAP4	8.9	8.63	8.445	8.75	8.89	8.93	8.755	9.275	8.265	8.65	8.735	7.925	10.365	9.71	7.895	9.735	8.74	9.035	9.55	8.465	9.33	9.065	9.08	8.71	8.63	9.005	8.6	9.9	8.405	8.7	10.89	9.86	8.73	9.025	9.385	9.58
ARHGAP40	4.97	4.455	4.645	4.945	4.605	4.45	4.22	4.97	4.465	4.775	5.385	6.31	4.41	4.795	5.12	4.455	4.745	4.44	4.925	4.295	4.485	4.61	4.725	4.365	4.555	4.99	5.08	4.84	4.75	4.5	5.25	4.81	4.51	4.73	4.54	4.365
ARHGAP42	5.76	5.745	5.67	6.165	6.12	5.79	5.455	5.575	5.76	5.485	5.41	5.665	5.7	5.685	5.64	5.435	5.345	5.51	5.725	5.565	5.47	5.675	5.28	6.685	5.615	5.815	6.015	5.33	5.76	5.915	5.06	5.44	5.71	5.71	6.205	5.4
ARHGAP44	6.67	5.955	6.385	6.005	6.37	6.45	6.415	6.515	6.335	6.315	6.02	5.315	5.99	6.165	5.54	6.35	6.02	6.405	5.73	5.955	5.96	6.335	6.24	6.295	6.605	6.135	6.62	6.42	6.445	6.5	6.55	6.55	6.75	6.32	6.585	6.515
ARHGAP5	6.57	6.64	6.67	7.32	6.95	6.47	6.61	6.57	6.6	6.76	7.07	6.19	6.77	6.56	6.59	6.73	7.21	6.85	7.09	6.64	6.77	6.6	6.75	7.49	6.29	6.15	6.94	6.94	6.67	6.7	6.28	6.65	6.74	6.34	7.14	6.53
ARHGEF1	4.915	5.005	4.96	4.78	4.91	5.075	4.95	4.925	4.92	4.675	5.02	6.94	5.245	4.955	4.61	5.545	4.995	5.04	4.66	4.925	4.815	4.975	5.05	4.955	4.895	4.85	4.79	4.8	4.895	4.9	5.225	5.02	5.25	4.995	5	5.22
ARHGEF10L	7.605	7.675	7.865	7.53	7.815	7.88	7.81	7.265	8.165	7.57	7.92	6.91	7.7	7.985	7.82	7.75	8.28	7.675	7.67	8.255	7.34	7.46	7.945	7.78	7.45	7.255	7.53	7.775	7.76	8.04	7.335	7.335	7.755	7.36	7.09	7.51
ARHGEF18	6.86	6.825	6.635	6.325	6.515	6.36	6.815	7.125	6.45	6.74	6.93	6.02	6.485	6.655	6.585	6.765	7.44	6.75	6.24	6.815	6.74	6.605	6.68	6.695	6.45	6.7	6.85	6.735	6.59	6.445	6.725	6.855	6.815	6.88	6.855	6.93
ARHGEF2	4.975	5.18	5.125	5.11	4.705	4.67	5.07	4.945	4.69	5.17	5.375	5.045	5.275	5.065	5.19	5.135	5.415	5.015	5.135	4.925	5.01	4.87	5.335	4.92	4.915	4.99	5.235	5.375	5.135	4.925	5.425	5.015	4.84	5.09	5.13	5.275
ARHGEF7	5.575	5.81	5.58	5.855	5.575	5.895	5.74	5.59	5.57	5.73	5.75	4.86	5.83	5.69	5.915	5.795	5.865	5.72	5.935	5.725	5.665	5.865	5.565	5.455	5.77	5.425	5.72	5.71	5.68	5.74	5.915	5.635	5.61	5.445	5.525	5.75
ARHGEF9	5.145	5.05	5.035	5.04	4.93	5.07	5.01	5.22	5.025	5.09	4.98	5.65	5.035	5.09	5.3	5.005	5.01	4.99	4.955	5.145	4.8	4.955	4.91	4.835	5.13	4.61	5.05	5.095	5.13	5.14	5.115	4.935	5.02	4.96	4.94	5.135
ARID1B	5.9	5.555	5.74	5.785	5.645	6.115	5.6	5.725	5.675	5.61	5.235	4.5	5.43	5.59	5.42	5.52	5.31	5.83	5.695	5.535	5.52	5.595	5.385	5.76	5.65	5.46	5.77	5.665	5.6	5.6	5.51	5.495	5.36	5.52	5.43	5.515
ARID5A	6.015	6.27	6.615	6.26	6.05	6.3	6.52	5.955	6.38	5.985	7.045	7.6	7.16	7.105	5.895	7.025	6.805	5.875	6.76	6.52	5.995	6.23	7.055	6.67	5.83	6.025	5.94	6.555	6.22	6.28	7.035	6.91	6.305	6.24	6.355	6.615
ARIH1	6.645	6.57	6.915	7.24	6.89	6.695	6.69	6.78	6.495	6.58	7.12	6.395	6.495	6.94	6.765	6.385	6.775	6.565	6.58	6.94	6.835	6.675	6.7	7.115	6.74	6.565	6.865	6.74	6.53	6.73	6.35	6.65	6.755	6.635	6.93	6.665
ARIH2	7.9	8.105	8.19	7.86	8.055	8.15	8.38	8.195	8.515	7.85	8.37	7.86	8.05	8.19	7.72	7.905	8.295	7.88	8.04	8.61	8.115	7.705	8.345	8.635	7.975	7.765	7.985	7.94	7.995	8.315	8.2	8.265	8.11	8.02	7.965	8.33
ARL17B	6.12	5.875	6.305	6.24	5.71	6.21	5.66	5.8	5.64	6.695	6.005	6.6	6.53	6.09	6.36	6.325	6.225	6.04	6.455	6.225	6.115	5.915	5.75	6.015	6.37	7.035	6.585	6.88	5.565	5.43	6.6	5.66	5.57	5.94	6.42	6.105
ARL4A	5.78	5.45	5.695	5.43	5.66	5.19	5.41	5.145	5.33	4.64	5.775	4.88	4.55	5.275	5.655	4.775	5.41	4.52	4.72	5.585	5.61	5.055	5.235	5.31	5.25	4.94	5.04	4.825	5.1	5.145	4.31	5.4	5.475	5.405	5.45	4.795
ARL6IP4	10.19	10.08	10.215	9.85	10.2	10.265	10.2	9.805	10.49	9.99	9.96	10.08	10.18	9.925	9.84	10.02	9.88	10.255	9.905	10.18	9.985	10.1	9.9	10.07	10.05	9.945	9.77	9.755	10.18	10.135	10.15	9.945	10.22	10.165	10.085	10.305
ARL8B	6.965	6.765	6.89	6.82	6.795	6.515	6.575	6.515	7	6.89	7.15	6.055	6.685	6.88	7.055	6.455	7.345	6.755	7	6.81	6.665	6.585	7.08	6.935	6.675	6.665	6.755	6.54	6.85	6.945	6.38	6.725	6.58	6.595	6.84	6.675
ARMC10	7.19	7.3	7.43	7.13	7.27	6.3	7.04	6.94	6.98	6.9	6.97	6.1	6.87	6.91	7.47	6.81	6.5	6.47	6.94	7.19	7.16	7.39	6.29	6.65	6.83	6.51	6.96	7.13	7.36	6.61	6.41	7.21	7.05	7.27	7.17	6.76
ARMC3	9.1	8.735	8.255	8.865	9.7	9.63	9.08	10.435	7.615	9.615	7.465	8.46	8.63	8.17	8.345	9.525	7.35	9.465	7.725	8.145	9.535	10.14	8.09	8.635	9.29	9.735	9.97	9.915	8.89	8.53	8.425	9.63	9.745	9.46	9.87	9.175
ARMC5	7.155	7.145	7.3	6.965	6.79	6.855	7.04	6.97	7.19	6.955	6.96	6.24	7.11	6.955	6.755	6.785	7.275	6.9	7.185	6.99	7.055	6.925	7.18	7.145	7.295	7.055	6.85	6.94	6.82	7.005	7.135	7.05	6.92	7.13	6.905	7.17
ARMC8	6.09	6.075	6.09	6.065	6.165	6.04	6.11	5.985	6.12	5.975	5.985	5.33	6.14	6.225	5.865	6.045	6.085	5.775	5.875	6.285	5.915	5.885	6.235	6.18	5.865	5.69	5.95	5.87	6.015	6.18	5.655	6.17	5.98	5.72	5.76	6.02
ARMC9	6.59	6.655	6.095	6.41	6.87	6.87	6.93	6.885	6.065	6.61	5.425	6.54	6.235	5.8	6.51	6.37	5.665	6.47	5.89	6.01	6.86	7.23	5.915	6.34	6.625	7.11	6.905	6.68	6.72	6.325	6.02	6.5	6.8	6.895	6.875	6.62
ARMCX6	6.985	6.655	6.56	6.59	6.37	6.005	6.215	6.69	6.215	6.76	6.51	5.52	6.45	6.345	6.925	6.535	6.59	6.8	6.86	6.46	6.32	6.675	6.6	5.86	6.58	6.795	6.525	6.665	6.7	6.285	6.985	6.54	6.435	6.67	6.41	6.785
ARPC4-TTLL3	5.915	5.925	5.99	7.105	6.66	7.365	6.54	7.185	5.7	6.54	5.54	5.02	6.85	6.735	5.615	7.015	6.22	5.86	6.45	6.51	6.175	6.72	6.155	6.615	6.12	6.765	6.465	6.71	5.82	6.43	6.835	6.535	6.065	6.59	6.5	6.205
ARPC5	9.99	10.62	10.31	10.71	10.33	9.62	10.3	9.38	10.36	10.2	10.83	10.94	10.5	11.2	10.53	10.12	10.65	9.74	10.64	10.64	10.36	9.84	10.6	10.21	10.28	10.39	10.27	10.27	10.36	10.77	10.35	10.47	9.98	9.74	9.98	10.37
ARPP19	6.605	6.775	6.62	6.72	6.565	6.435	6.64	6.8	6.805	6.76	6.995	5.475	6.51	6.72	7.09	6.5	6.905	6.75	6.81	6.985	6.74	6.57	6.98	6.745	6.605	6.515	6.81	6.655	6.745	6.94	6.31	6.695	6.88	6.595	6.815	6.7
ARSD	5.37	5.54	5.49	5.7	5.32	5.91	5.46	5.6	5.61	4.98	5.16	4.47	5.04	5	5.25	5.12	5.06	5.42	4.81	5.86	5.17	5.43	5.48	5.35	5.78	5.3	4.94	4.92	5.08	5.5	5.08	5.26	5.96	5.94	5.28	5.39
ARSG	4.335	4.975	4.75	4.715	4.59	5.035	4.915	4.605	4.695	4.48	4.46	3.87	4.745	5.105	4.39	4.555	4.74	4.79	4.71	5.345	4.44	4.865	4.71	4.9	4.67	4.61	4.4	4.435	4.75	5.005	4.865	4.64	5.095	4.75	4.6	4.95
ASAP3	6.105	5.61	6.13	6.205	6.015	6.085	5.68	5.71	6	5.78	5.715	6.105	5.665	5.62	6.125	6.07	5.64	6	6.125	6.055	5.775	5.97	5.82	6.125	5.915	6.285	5.87	5.825	5.865	5.73	5.565	5.745	5.715	5.8	5.555	5.55
ASB1	5.88	5.99	5.835	5.745	5.835	6.195	6.145	6.26	6.03	6.005	5.885	4.735	6.03	5.59	5.905	5.98	5.78	6.16	5.75	5.92	5.67	6.365	5.785	6.085	5.745	6.095	6.04	5.755	5.95	5.84	5.94	5.77	6.395	6.11	5.555	5.945
ASB13	6.725	6.53	6.98	6.62	6.415	6.575	6.56	6.325	6.665	6.15	6.73	6.11	6.295	6.425	6.395	6.77	6.26	6.525	6.59	6.685	6.385	6.52	6.875	6.935	6.635	6.645	6.03	6.425	6.18	6.57	6.515	6.56	6.45	6.795	6.73	6.435
ASB7	5.125	5.045	5.175	5.375	5.06	5.255	5.1	4.875	5.925	5.045	5.05	4.215	5.06	5.185	5.32	4.475	5.435	5.1	5.3	5.215	5.11	5.085	5.095	5.14	5.13	4.99	5.145	4.83	5.36	5.225	4.905	4.955	4.94	4.95	5.07	4.97
ASPH	6.81	6.7	6.96	6.87	6.4	6.59	6.75	6.45	7.28	6.7	6.96	7.02	6.8	6.98	7.09	6.55	7.35	6.64	7.28	7.13	7.07	6.28	7.27	7.12	6.52	6.54	6.5	7.13	7.07	6.58	6.48	6.35	6.63	6.41	6.69	6.58
ASPHD2	5.495	5.63	6.12	5.82	4.785	5.215	5.52	5.175	5.93	5.055	5.645	4.1	5.92	5.73	5.685	5.475	6.095	5.78	6.17	5.93	5.41	5.355	6.005	5.905	5.015	6.065	5.665	5.595	6.345	5.565	6.075	5.565	5.56	5.26	5.43	5.88
ASPSCR1	6.82	6.45	6.5	6.37	6.33	6.79	6.93	6.67	6.84	6.66	6.84	9.02	6.45	6.23	6.35	7.02	6.68	6.55	6.25	6.5	6.54	6.72	6.58	6.4	6.6	6.44	6.56	5.98	6.36	6.41	6.57	6.15	6.88	6.76	6.71	6.57
ASS1	9.63	10.27	9.745	8.945	8.705	8.595	9.965	8.56	9.375	8.83	10.115	9.705	10.015	9.76	9.095	9.265	9.99	8.62	9.595	9.73	9.88	8.745	10.265	9.4	9.31	8.75	9.11	9.07	9.385	9.65	8.585	9.31	9.495	9.29	9.675	9.87
ASXL2	5.955	6.31	6.195	6.215	6.125	6.085	5.955	6.34	6.06	6.005	6.135	5.35	6.385	6.045	5.99	5.895	6.145	6.385	5.83	6.13	6.075	6.455	6.11	6.325	6.11	6.31	6.27	6.205	6.025	6.02	6.12	6.195	6.275	6.135	6.235	6.325
ATAD3B	9.74	9.3	9.38	9.77	9.53	10.12	10.13	9.59	9.38	9.13	9.02	9.15	9.81	9.75	9.15	9.84	9.51	9.07	9.76	9.59	9.61	9.81	9.4	9.39	9.5	9.68	9.49	9.74	9.22	9.56	10.02	9.7	9.29	9.82	9.55	9.45
ATF3	6.17	5.98	6.29	6.21	6.01	6.15	6.055	6.39	5.485	6.4	5.98	5.075	6.175	6.12	5.86	6.315	6.485	6.31	6.11	5.565	6.285	6.21	6.38	6.33	6.02	6.31	6.395	6.365	6.38	5.355	5.865	6.205	6.08	6.115	6.55	6.015
ATF7IP	7.05	6.895	6.98	7.605	7.09	6.895	7.01	6.72	6.81	7.125	7.365	6.125	7.365	7.095	6.945	7.225	7.425	7.095	7.305	7.32	6.975	7.165	6.985	7.275	7.105	7.335	7.125	7.385	6.755	6.875	7.185	7.09	6.97	6.96	7.325	7.225
ATG13	5.8	5.815	5.82	5.575	5.41	5.79	6.11	6.085	5.9	5.815	5.88	4.22	5.35	5.47	5.71	5.275	6.2	5.945	5.45	5.95	5.615	5.58	6.03	5.82	5.675	5.77	5.55	5.44	5.73	5.645	5.405	5.38	5.92	5.745	5.895	5.7
ATG16L1	6.52	6.215	6.33	6.75	6.57	6.61	6.615	6.97	6.245	7.025	6.985	5.985	6.695	6.4	6.895	6.3	6.735	6.76	6.795	6.355	6.77	6.605	6.385	6.525	6.555	6.975	6.985	6.915	6.56	6.295	6.705	6.44	6.435	6.68	6.435	6.86
ATG2A	7.505	7.84	8.01	7.97	7.42	8.08	8.255	7.41	7.98	7.775	8.25	8.185	7.865	8.41	7.535	8.09	8.355	7.67	7.795	7.87	7.5	7.715	8.21	8.23	7.575	7.62	7.62	7.68	7.69	7.77	7.715	7.325	7.88	7.98	7.805	7.955
ATG4B	6.41	6.65	6.495	6.29	6.52	6.365	6.705	6.72	6.58	6.38	6.56	4.72	6.205	6.565	6.57	6.315	6.715	6.33	6.435	6.76	6.505	6.515	6.58	6.325	6.57	6.305	6.42	6.42	6.36	6.51	6.495	6.54	6.725	6.51	6.325	6.615
ATG5	6.38	6.4	6.48	6.305	6.345	6.355	6.4	6.515	6.64	6.545	6.66	5.425	6.16	6.375	6.785	6.135	6.24	6.215	6.22	6.61	6.34	6.37	6.295	6.29	6.415	6.45	6.655	6.39	6.59	6.585	6.01	6.365	6.49	6.145	6.115	6.315
ATG7	5.415	5.68	5.7	5.63	5.395	5.595	5.695	5.765	5.42	5.385	5.745	4.39	5.73	5.755	5.57	5.43	5.78	5.71	5.655	5.755	5.605	5.745	5.52	5.47	5.57	5.355	5.61	5.575	5.715	5.475	5.44	5.485	5.645	5.68	5.385	5.86
ATG9A	5.845	6.12	6.015	5.785	5.375	5.635	6.445	5.845	6.18	6.105	6.58	5.57	5.485	5.71	5.89	5.525	6.29	5.715	5.825	6.315	5.695	5.545	5.945	6.015	5.965	5.555	5.795	5.455	5.68	5.84	5.385	5.34	5.98	5.88	5.655	5.9
ATL2	7.115	6.875	6.795	6.745	6.775	6.91	6.775	6.79	7.08	6.995	7.185	6.515	7.525	7.405	7.285	6.825	7.345	7.08	7.635	7.045	7.06	6.815	6.805	7.1	6.675	7.27	7.055	7.05	7.09	6.905	7.105	6.92	6.895	6.89	6.82	6.95
ATM	5.005	4.94	4.935	5.43	5.02	4.95	4.9	5.075	4.865	5.37	5.065	5.26	5.46	5.04	5.145	5.665	4.95	4.945	5.01	5.115	5.15	5.105	4.845	4.95	5.055	5.115	5.585	5.69	4.985	5.01	6.065	5.385	4.895	4.945	5.13	5.185
ATMIN	4.92	4.66	4.62	4.3	4.84	4.53	4.74	4.58	5.23	4.32	4.85	4.35	4.6	4.62	4.98	4.18	4.76	5.07	4.54	5.25	5.63	4.44	4.77	5.08	4.8	4.94	4.53	4.27	4.84	4.68	4.92	4.54	4.54	4.6	4.64	4.65
ATP10B	5.785	5.74	6.045	6.245	5.435	5.905	6.05	5.325	6.53	5.67	6.99	4.37	5.8	6.29	5.885	5.78	6.54	6.12	6.535	6.275	5.88	5.26	6.61	6.15	5.76	5.98	5.345	6.215	6.265	5.875	5.945	5.915	5.83	6.035	5.68	5.885
ATP11C	4.93	5.16	5.355	5.195	4.86	5.115	5.29	4.61	5.105	5.03	5.405	3.87	5.19	5.44	5.235	4.62	5.315	4.74	5.005	5.025	4.845	4.93	4.985	5.305	4.595	4.985	5.015	5.1	4.93	5.14	5.01	4.91	5.16	4.97	4.99	4.99
ATP13A2	5.715	6.25	6.335	6.22	5.87	6.255	6.18	6.22	6.135	6	6.35	6.46	6.105	5.97	6.2	6.045	6.315	6.14	5.945	6.39	5.945	6.12	6.04	6.59	6.455	5.945	6.06	5.95	6.095	6.01	5.89	5.72	6.305	5.99	5.825	6.175
ATP13A3	7.42	6.92	7.27	7.88	7.31	7.255	6.82	7.415	6.86	8.16	7.48	6.665	7.42	7.37	7.535	7.51	6.79	7.345	7.525	7.13	7.505	7.51	6.68	6.875	7.58	7.61	7.98	7.84	7.02	7.37	7.275	7.36	7.22	7.405	7.37	7.155
ATP13A4	5.145	4.89	4.945	5.195	4.75	4.71	4.77	4.56	4.565	4.81	4.91	4.635	4.735	5.51	5.345	5.01	5.75	4.585	5.185	4.955	5.175	4.84	5.26	4.83	5.09	5.025	5.185	5.24	4.8	4.755	4.665	4.845	4.645	4.94	5.305	4.92
ATP1A1OS	5.01	4.34	4.725	4.52	4.825	4.72	4.86	4.94	4.685	5.075	4.25	4.21	4.625	4.72	4.665	4.65	4.425	4.785	4.19	4.61	4.96	4.96	4.59	4.605	5.495	4.83	4.835	4.91	4.785	4.81	4.365	4.665	5.03	4.985	4.96	4.975
ATP1A4	5.81	6.025	5.88	5.765	5.8	5.305	6.02	6.305	6.175	5.79	6.715	5.35	4.95	5.265	5.73	5.11	6.135	5.315	5.455	6.375	5.59	5.2	6.08	5.55	6.01	5.26	5.53	5.075	5.285	5.69	5.035	5.355	6.19	6	5.91	5.805
ATP2A2	6.58	6.525	6.48	6.715	6.675	6.375	6.345	6.715	6.24	6.37	6.675	5.615	6.135	6.23	6.655	6.35	6.57	6.165	6.39	6.435	6.51	6.47	6.13	6.75	6.43	6.53	6.635	6.66	6.285	6.335	6.055	6.36	6.54	6.465	6.79	6.36
ATP2A3	6.44	6.535	6.2	5.925	6.155	6.155	6.15	6.605	6.485	6.165	6.25	4.75	5.625	6.305	6.325	5.92	6.355	6.255	6.27	6.465	5.98	6.04	6.545	6.635	6.34	5.905	5.89	6.15	6.3	5.97	6.17	6.36	6.67	6.355	6.415	6.12
ATP2B4	4.88	4.99	5.15	5.32	5.2	5.13	4.81	5.09	4.89	4.96	4.81	5.27	5.06	4.83	4.88	5	5.08	5.02	4.85	5.3	4.97	5.16	4.68	5.22	5.01	4.72	5.22	5.16	4.77	5.14	4.47	4.95	4.86	4.97	5.24	4.75
ATP5J2	10.625	10.295	10.395	10.24	10.665	10.405	10.095	10.115	10.255	10.11	10.26	10.33	10.19	10.145	10.6	9.99	10.1	10.365	10.115	10.385	10.32	10.345	9.98	10.39	10.36	10.015	9.77	9.975	10.31	10.15	9.79	10.03	10.56	10.595	10.105	10.185
ATP5S	6.555	7.16	6.745	6.565	6.64	6.615	6.465	6.66	7.03	6.465	6.685	5.24	6.635	6.53	6.645	6.385	6.54	6.59	6.205	7.115	6.53	6.665	6.99	7.095	6.965	6.425	6.195	5.975	6.73	7.03	6.16	6.565	6.855	6.775	6.655	6.66
ATP6V1C1	8.125	7.995	8.235	8.065	8.17	7.86	8.36	8.25	8.13	8.235	8.32	7.35	8.03	8.18	7.94	8.085	8.055	7.875	7.93	8.325	8.235	8.035	7.97	8.275	7.945	7.86	8.18	8.025	8.125	8.195	7.575	8.125	8.09	8	8.115	8.165
ATP7A	5.985	5.865	6.305	6.105	6.095	6.005	5.555	5.64	6.42	6.295	5.85	4.74	5.81	6.145	5.98	5.76	5.855	6.38	6.445	5.855	6.135	5.99	5.8	6.01	6.05	6.345	6.255	5.77	5.98	5.895	6.105	5.77	5.86	5.8	5.865	5.8
ATP8A2	4.105	4.91	4.93	4.34	4.98	4.49	4.895	4.65	4.995	4.645	4.61	4.265	4.88	5.015	4.59	4.97	4.5	4.825	4.63	4.25	4.53	4.915	5.15	4.5	5.035	4.705	5.09	4.75	5.09	4.7	4.515	4.805	4.735	4.815	4.79	4.72
ATP9A	8.11	8.315	8.305	8.69	8.855	8.31	8.045	8.535	8.09	8.305	8.235	7.175	7.885	8.07	8.245	8.505	8	8.425	8.08	8.52	8.365	8.545	7.965	8.465	8.13	8.31	8.715	8.95	8.45	8.05	7.745	8.565	8.345	8.155	8.345	8.095
ATP9B	5.345	5.42	5.385	5.4	5.32	5.45	5.325	5.585	5.47	5.465	5.325	4.26	5.24	5.36	5.425	5.245	5.24	5.515	5.275	5.505	5.455	5.445	5.23	5.14	5.505	5.22	5.3	5.16	5.47	5.34	5.38	5.295	5.435	5.435	5.335	5.275
ATPIF1	12.77	12.675	12.685	12.935	13.325	13.055	13.085	13.47	12.72	13.325	11.83	12.725	12.6	12.645	12.5	12.715	11.81	13.02	12.455	12.695	13.035	13.375	12.33	12.735	13.185	13.365	13.115	12.715	13.015	13	12.415	12.97	13.26	13.45	13.47	12.9
ATR	6.92	6.915	6.915	7.415	7.2	6.88	7.32	7.335	6.72	6.975	6.71	6.035	6.98	6.825	6.765	7.2	6.645	6.93	6.685	7	6.985	7.08	6.655	7.145	6.795	6.895	7.11	7.285	6.755	6.815	7.07	6.905	6.975	7.15	7.585	7.01
ATRIP	4.58	4.84	4.53	4.785	4.635	4.505	4.65	4.765	4.735	4.61	4.425	4.615	4.47	4.465	4.75	4.61	4.505	4.68	4.33	4.535	4.425	4.66	4.575	4.66	4.925	4.3	4.78	4.23	4.655	4.77	4.565	4.555	4.81	4.805	4.78	4.675
ATRX	6.58	7.19	6.77	7.08	7.31	6.93	6.63	6.98	7.01	7.13	6.91	5.77	7.04	7.19	6.86	7.03	6.83	6.77	6.74	7.22	7.19	7.21	6.63	7.17	7.06	6.8	7.03	7.3	6.83	7.14	6.78	7.33	6.9	6.65	6.8	6.9
ATXN1	4.61	4.85	4.82	4.96	5.13	4.96	4.77	5.31	4.77	5.21	4.61	3.97	4.75	4.84	4.45	4.85	4.55	4.87	4.59	4.84	4.6	5	4.73	5.05	4.8	4.73	5.01	5.13	5.21	5.01	4.56	4.91	5.08	4.88	4.78	5.01
ATXN10	5.74	5.86	5.48	5.43	6.01	5.71	5.49	6.24	5.89	5.65	5.47	4.55	5.25	5.29	5.68	5.22	5.24	5.95	5.24	5.9	5.61	5.72	5.5	5.61	5.81	5.57	5.62	5.38	5.56	5.63	5.12	5.55	5.87	5.65	5.56	5.52
ATXN2L	8	8.11	8.005	8.04	7.975	7.915	8.105	8.15	7.965	7.975	7.87	7.965	8.115	8.105	8.025	7.83	8.31	8.175	8.5	8.155	8.035	8.025	8.12	8.245	8.17	8.11	7.98	8.14	7.915	8.03	8.345	8.175	8	8.185	8.06	8.18
ATXN3	6.37	6.06	6.345	6.455	6.06	5.79	6	5.855	5.94	6.465	6.33	5.335	5.91	6.245	6.345	5.975	6.025	6.135	6.21	6.19	6.135	6.11	5.88	6.04	6.01	6.04	6.415	6.215	5.995	6.265	6.215	6.1	5.855	5.675	5.635	5.935
ATXN7L1	5.69	5.585	5.56	5.805	6.415	6.935	5.72	5.865	5.8	5.83	5.095	4.175	5.825	5.38	5.505	5.64	4.97	5.8	5.26	5.675	5.805	6.175	5.645	6.07	5.76	5.6	5.495	5.155	5.73	5.91	5.445	5.835	6.11	6.21	5.57	5.755
AVL9	4.74	5.085	5.025	5.225	4.88	5.07	4.945	4.855	5.135	5.07	5.565	5.4	4.86	4.88	5.09	4.615	5.265	4.84	5.195	4.98	4.93	4.975	5.195	5.285	5.015	4.845	5.23	4.93	5.16	5.02	4.695	4.93	5.17	5.11	5.17	5.085
AVPI1	7.985	8.655	8.795	8.415	8.005	8.31	8.105	7.525	9.3	7.72	8.64	8.465	8.955	8.465	7.835	8.3	9.105	8.33	8.665	8.845	8.305	8.09	8.76	8.64	7.93	7.86	7.86	7.53	8.32	8.83	8.09	7.72	7.89	8.085	8.21	8.665
AXIN2	6.295	6.59	6.765	7.47	6.435	6.51	6.185	6.115	6.6	6.815	6.54	5.705	6.355	6.765	7.065	6.865	6.635	6.595	7.165	6.96	6.57	6.405	6.465	6.91	6.205	6.345	6.675	7.335	6.39	6.29	6.555	6.325	6.505	6.475	6.525	6.645
AZI2	5.895	5.575	5.645	5.34	6.035	5.285	5.7	5.875	5.505	5.53	5.215	5.365	5.15	5.31	5.545	5.38	5.615	5.3	5.155	5.3	5.575	5.45	5.315	5.475	5.485	5.17	5.79	5.625	5.29	5.705	5.17	5.665	5.445	5.49	5.555	5.285
B3GALNT2	6.08	6.4	6.295	6.515	6.46	6.165	6.195	6.065	5.93	6.175	6.115	5.805	6.315	6.285	6.14	5.91	6.165	6.21	6.07	6.46	6.32	6.17	5.88	6.56	6.56	6.03	6	5.99	5.825	6.615	5.875	6.265	6.525	6.19	6.66	6.2
B3GNT7	6.66	6.465	6.895	6.625	6.63	6.98	6.91	6.755	7.03	6.72	7.16	7.78	6.525	6.545	6.935	7.06	6.755	7.15	6.895	6.74	6.61	6.79	6.68	7.165	6.74	7.08	7.18	6.715	6.975	6.335	6.73	6.5	6.755	6.64	6.86	6.505
B4GALT3	7.405	7.025	7.35	7.33	6.785	7.15	7.155	7.17	7.33	7.65	7.535	5.78	7.485	7.18	7.47	7.29	7.34	7.365	7.355	7.25	7.17	7.03	7.265	6.96	7.235	7.24	7.3	7.3	7.285	7.025	7.67	6.985	7.13	7.085	7.09	7.305
B9D1	9.125	8.74	8.62	8.735	9.28	9.46	9.07	9.645	8.215	9.11	7.13	8.41	8.825	7.97	7.965	8.725	7.145	8.73	7.665	8.11	8.715	9.65	8.02	8.49	9.12	9.205	9.05	8.785	8.85	8.47	8.235	8.925	9.225	9.665	9.325	8.86
BAALC	5.515	4.925	5.44	4.76	5.585	4.76	4.72	4.94	4.45	4.725	5.495	4.325	4.425	4.9	4.92	4.93	5.15	4.635	4.515	5.08	4.56	4.89	4.36	4.77	4.76	4.28	4.885	5.075	4.91	4.765	4.905	5.125	4.375	5.605	4.435	4.765
BACE1	6.63	6.74	6.92	6.74	7.22	6.94	6.21	6.48	6.8	6.05	5.66	5.9	6.44	6.67	6.52	6.59	6.31	6.74	6.04	7.02	6.72	6.95	6.2	6.8	6.83	6.25	6.16	6.46	6.56	7.17	6.17	6.5	6.86	6.78	6.71	6.54
BAD	7.415	7.19	7.4	6.74	7.28	7.445	7.38	7.335	7.36	7.18	6.595	6.155	7.16	6.85	6.75	6.995	6.82	6.94	6.425	7.015	6.89	7.335	7.105	7.295	7.065	6.945	6.985	6.755	7.325	7.03	6.96	6.87	7.46	7.405	7.26	7.105
BAG1	10.09	10.6	10.18	10.02	10.04	9.88	10.38	9.76	10.83	9.62	10.31	10.15	9.91	10.09	10.01	9.9	11.08	9.72	9.96	10.57	9.99	10.16	10.2	10.27	9.8	9.62	9.77	9.55	10.2	10.18	9.07	9.89	10.18	9.71	9.88	10.05
BAG6	11.055	10.9	10.94	10.85	10.975	11.175	11.025	11.235	11.165	10.915	10.705	10.84	10.91	10.84	10.78	11.045	10.655	11.185	10.92	10.94	10.955	11.11	10.61	10.955	10.93	11.025	10.955	10.85	11.055	10.795	11.01	10.835	11.155	11.015	10.775	11.06
BAI2	5.605	6.22	5.49	5.77	5.92	5.715	6.67	6.145	5.56	5.49	5.2	4.2	5.43	5.25	5.3	5.66	4.945	5.66	4.945	5.305	5.555	5.865	5.83	5.595	5.53	5.735	5.67	5.765	5.615	5.53	5.67	5.73	5.915	6.405	6.545	6.295
BAIAP2	7.53	7.13	7.25	7.11	7.04	7.29	7.11	7.47	6.9	6.99	7.02	7.33	7.46	7.23	7.62	7	7.27	7.13	6.88	7.05	7.32	7.11	6.91	7.34	7.16	7.3	6.93	7.24	7.47	7.06	6.57	7.12	6.79	7.29	7.1	7.02
BANP	7.145	6.91	7.395	7.235	6.93	6.945	7.14	7.06	6.845	7.235	7.19	7.795	7.125	7.535	7.385	7.245	7.195	7.31	7.455	7.15	7.08	7.135	7.09	6.74	7.085	7.665	7.745	7.475	7.085	6.975	7.405	7.02	7.055	7.31	7.19	7.11
BAX	6.335	6.72	6.725	6.525	6.57	6.78	6.56	6.23	6.695	6.335	6.55	5.83	6.59	6.73	6.57	6.605	6.35	6.56	6.715	6.425	6.525	6.65	6.965	6.155	6.67	6.465	6.43	6.565	6.725	6.745	6.725	6.7	6.785	6.49	6.405	6.895
BAZ1B	6.455	6.5	6.37	6.085	6.565	6.505	6.03	6.415	6.36	5.9	6.415	5.14	6.94	6.225	6.565	6.315	6.33	6.375	6.25	6.56	6.635	6.685	6.11	6.33	6.5	6.46	6.2	6.6	6.215	6.495	6.52	6.605	6.615	6.455	6.17	6.58
BBS5	8.35	8.17	8.075	8.45	8.59	8.765	8.69	9.18	7.94	8.575	7.44	8.06	8.445	8.1	7.94	8.48	7.8	8.43	7.95	8.455	8.32	8.825	8.005	8.58	8.275	8.385	8.79	8.755	8.205	8.295	8.05	8.51	8.45	8.63	8.895	8.28
BBS9	5.93	5.765	5.715	6.16	6.36	6.055	6.075	6.465	5.525	6.145	5.23	5.32	5.525	5.595	5.33	6	5.265	6.295	5.585	5.795	6.075	6.51	5.65	6.19	5.965	6.55	6.375	6.6	6.105	5.775	5.685	6.08	6	6.05	6.51	5.86
BBX	7.465	7.645	7.355	7.555	7.44	7.61	7.52	7.645	7.42	7.285	7.205	6.8	7.81	7.19	7.495	7.63	7.74	7.795	7.31	7.6	7.29	7.71	7.355	7.85	7.45	7.345	7.705	7.655	7.525	7.68	7.59	7.635	7.775	7.625	7.795	7.715
BCAP29	6.1	6.395	6.625	6.7	6.35	6.645	6.765	6.18	6.76	6.44	7.735	5.41	6.805	6.89	6.62	6.375	6.685	5.855	7.105	6.565	6.715	6.01	7.025	6.725	6.265	6.155	6.1	6.635	6.885	6.69	6.41	6.565	6.805	6.535	6.175	6.765
BCAR1	6.53	7.055	6.895	6.99	6.78	6.785	6.985	7.035	6.92	6.885	6.915	6.28	6.94	6.995	6.67	6.675	6.99	6.71	6.675	7.315	6.75	6.71	7.09	7.16	6.54	6.37	6.915	6.69	6.665	7.345	6.36	6.795	6.815	6.745	6.555	6.8
BCAS1	9.045	9.79	9.355	9.25	9.465	9.08	9.46	9.245	9.035	8.75	8.96	8.87	8.725	9.475	9.435	9.175	8.76	8.99	9.12	9.485	9.12	9.155	9.19	9.735	9.26	9.17	9.015	8.79	9.29	8.72	8.315	12.16	9.835	9.09	9.12	9.18
BCAS3	5.89	5.73	5.42	5.82	5.87	6.26	5.67	6.35	5.47	5.74	5.02	4.7	5.11	5.36	5.37	5.47	5.49	5.14	5.25	5.57	5.26	6.13	5.2	5.23	5.89	5.66	5.99	5.72	5.79	5.56	4.73	5.82	6.24	6.02	5.83	5.67
BCAT1	6.265	6.265	6.535	5.13	4.61	5.04	5.38	4.425	4.905	5.995	6.74	5.985	5.28	6.425	6.255	4.98	6.24	5.115	6.08	5.035	5.78	4.9	6.145	5.315	5.68	6.125	5.975	4.74	6.13	5.365	4.83	5.45	4.94	5.815	4.935	5.305
BCKDHB	5.94	6.39	6.29	6.355	6.425	6.195	6.18	6.28	6.775	6.34	5.845	4.83	5.7	6.175	6.54	5.92	6.1	6.51	6.23	6.43	5.625	6.125	5.975	6.165	6.3	6.205	6.135	5.75	6.515	6.63	5.995	5.765	6.16	6.21	5.94	5.805
BCKDK	7.49	7.51	7.53	7.03	7.01	7.425	7.385	7.245	7.6	7.335	7.81	7.185	7.395	7.25	7.64	7.27	7.59	7.525	7.35	7.27	7.285	7.28	7.505	7.5	7.42	7.105	7.375	7.125	7.41	7.26	7.465	7.17	7.505	7.47	7.41	7.7
BCL11A	5.83	5.84	5.89	5.64	6.24	5.34	5.21	5.74	5.36	5.3	5.45	4.01	5.86	5.93	5.57	5.64	5.44	5.81	5.72	6.05	6.03	5.79	5.5	5.41	5.68	5.53	5.52	6.25	5.69	5.77	6.69	6.44	5.43	5.57	5.51	5.69
BCL2	4.875	4.995	4.795	4.92	5.045	4.865	4.735	5.19	4.68	4.9	4.875	4.42	5.365	4.89	4.915	5.405	4.92	4.895	4.7	4.58	5.02	5.145	5.12	4.895	4.805	4.935	5.185	5.345	4.9	5.195	5.835	5.365	4.795	4.98	4.995	5.145
BCL2A1	6.435	7.425	6.045	7.12	6.18	5.87	8.505	5.845	6.34	6.995	7.945	5.075	6.745	9.275	6.01	7.21	6.835	5.65	7.78	5.765	6.15	6.035	9.325	6.505	6.845	6.93	7.085	7.29	6.815	6.07	7.58	6.86	6.34	7.92	7.515	6.785
BCL2L11	7.55	6.59	7.96	7.99	7.91	8.17	7.45	6.52	8.03	7.57	8.56	7.65	7.88	7.9	6.98	7.47	7.79	7.69	7.91	8.02	7.45	7.23	8.19	8.07	7.43	7.44	7.42	7.94	7.07	7.28	7.62	7.62	6.52	6.6	7.14	7.43
BCL2L12	7.635	7.88	7.745	7.71	7.855	7.79	8.22	7.825	7.935	7.79	7.6	7.8	8.035	7.635	7.53	7.715	7.545	7.865	7.44	7.655	7.64	7.965	7.83	7.58	7.97	7.465	7.565	7.68	7.78	7.925	8.085	7.96	7.725	8.07	7.81	8.05
BCL2L13	6.08	6.12	6.46	6.38	6.56	6.31	6.07	5.87	6.57	5.81	6.07	4.68	6.41	5.97	6.33	6	6.2	6.43	6.35	6.23	6.11	6.17	6.2	6.9	6.19	5.96	5.97	6.03	6.43	6.31	5.94	5.94	6.17	6.27	6.49	6.11
BCL9L	6.635	6.005	6.78	6.235	5.795	6.22	5.885	5.9	6.58	6.205	6.175	4.785	6.45	6.48	6.235	6.14	6.725	6.76	6.9	6.405	6.18	6.23	6.095	6.745	6.215	6.485	6.495	6.23	6.37	6.125	6.595	6.155	6.06	6.175	6.325	6.275
BCLAF1	8.73	8.785	8.725	8.59	9.135	8.895	8.935	8.93	8.665	8.475	8.705	8.92	8.7	8.755	8.41	8.665	8.615	8.605	8.6	9.035	8.86	8.655	8.695	9.28	8.745	8.55	8.585	8.77	8.49	9.065	8.58	8.925	8.78	8.4	8.41	8.74
BCR	7.24	7.15	7.34	7.19	6.67	6.81	7.83	7.33	7.54	7.42	8.02	7.24	6.9	7.18	7.13	7.1	8.26	6.56	7.04	7.67	6.66	6.79	7.56	7.09	7.05	6.96	7.31	6.77	7.3	7.17	6.72	6.9	7.49	7.4	6.95	7.67
BEND3	5.045	4.995	5.095	4.845	4.905	4.86	4.49	4.87	4.82	4.795	4.725	5.81	4.82	4.87	4.785	5.415	4.81	4.835	4.88	4.85	4.94	4.745	4.66	5.07	5.065	4.785	4.575	4.775	4.89	5.015	4.69	4.9	4.915	4.965	4.72	4.76
BET1	5.59	5.455	5.275	5.31	5.425	5.285	5.495	5.525	5.465	5.28	5.205	5.42	5.1	5.12	5.485	5.14	5.17	4.95	4.895	5.375	5.36	5.375	5.11	5.235	5.44	5.305	5.385	5.385	5.505	5.545	5.21	5.385	5.43	5.265	5.405	5.27
BET1L	6.45	5.49	5.8	5.76	5.25	5.91	5.18	5.54	6.13	5.74	6.21	5.76	5.48	5.47	6	6.07	5.75	5.61	5.71	5.29	5.47	5.67	5.2	5.67	5.84	5.61	5.66	5.37	5.54	5.43	5.62	5.62	5.12	5.54	5.8	5.42
BID	8.895	9.41	8.92	8.79	9	8.355	9.15	8.375	8.935	8.83	9.725	9.295	9.095	9.71	9.255	8.585	9.195	8.32	9.43	8.895	8.825	8.29	9.865	9.28	8.79	8.54	8.79	8.725	9.045	9.07	8.62	8.805	9.19	9.32	9.53	9.06
BLCAP	7.17	7.18	7.25	6.785	7.175	7.39	7.14	7.365	7.37	6.9	7.035	5.605	6.785	6.71	7.15	6.63	7.145	7.19	6.925	7.38	6.935	7.14	7.14	7.185	7.215	7.015	6.77	6.295	7.165	7.22	6.68	7	7.49	7.24	7.13	7.185
BLNK	5.465	5.77	5.465	5.42	5.205	5.295	5.155	5.225	5.45	5.06	5.255	4.375	5.475	5.57	5.87	5.445	6.52	5.345	5.61	5.39	5.525	5.38	5.44	4.75	5.405	5.45	5.86	5.48	5.33	5.475	6.325	6.25	5.115	5.565	5.395	5.715
BLOC1S3	6.195	5.96	6.145	6.015	6.125	6.025	6.095	5.895	5.895	5.685	5.975	7.48	6.115	5.87	6.19	6.135	6.09	6.105	6.3	5.91	6.475	5.495	6.14	6.375	6.01	5.425	5.85	5.995	6.185	6.05	6.365	6.25	5.995	5.925	5.835	6.035
BMI1	4.935	4.99	5.28	5.065	5.26	4.825	4.945	4.835	5.05	4.91	4.995	4.045	4.8	4.775	4.695	4.64	4.785	4.64	4.64	4.83	4.915	4.965	4.705	4.92	4.82	4.555	5.08	5.085	5.095	5.165	4.49	4.995	5.245	4.995	5.11	4.78
BMP2K	4.49	4.54	4.54	4.69	4.39	4.61	4.77	4.52	4.74	4.59	4.61	3.98	4.6	4.76	4.62	4.35	4.9	4.44	4.54	4.72	4.53	4.6	4.85	4.5	4.64	4.45	4.74	4.59	4.44	4.72	4.96	4.67	4.46	4.66	4.82	4.49
BMP3	6.145	7.28	7.015	6.135	5.665	6.39	6.555	6.08	6.815	6.235	6.98	4.985	6.465	6.995	6.63	6.67	6.705	6.29	7.365	7.235	6.745	6.355	7.43	7.03	6.72	5.67	5.685	6.15	6.94	6.635	5.63	6.6	7.21	6.11	6.1	6.595
BMP7	6	6.27	5.82	5.79	6.04	5.8	4.87	6.05	5.85	5.8	5.21	4.8	5.82	5.91	6.35	5.62	6.33	6.49	5.84	5.74	5.4	6	5.35	5.1	5.84	5.82	6.06	5.45	5.74	5.94	5.71	5.05	5.36	6.25	5.01	5.59
BMPR1A	5.2	5.21	5.46	5.72	5.43	5.25	5.18	5.42	5.42	5.54	5.46	4.16	5.28	5.34	5.31	5.26	5.56	5.23	5.4	5.43	5.44	5.26	5.36	5.61	5.18	5.03	5.76	5.71	5.14	5.58	4.88	5.24	5.17	5.04	5.62	5.19
BMS1	6.53	6.53	6.48	6.28	6.66	6.11	6.59	6.75	6.47	6.86	6.6	6.24	6.29	6.8	7.2	6.27	6.33	6.74	6.15	6.98	7.19	6.38	6.42	6.64	6.24	6.76	6.61	6.96	6.69	6.64	6.36	6.32	6.11	6.55	6.51	6.45
BNIP2	6.24	6.74	6.17	6.775	6.75	6.385	6.945	6.68	6.235	6.535	6.925	5.885	6.905	7.155	6.42	6.74	6.79	6.26	6.83	7.045	6.42	6.435	6.84	6.785	6.35	6.28	6.565	6.75	6.31	7.03	6.74	6.875	6.52	6.35	6.42	6.73
BNIP3L	8.04	7.71	7.96	7.71	8.02	7.92	7.67	7.88	8.29	7.98	7.45	7.42	7.43	7.67	7.99	7.84	7.36	7.78	7.79	7.92	7.62	7.86	7.69	7.55	7.9	7.8	8.29	8.11	7.9	8.12	7.73	7.61	7.7	7.41	7.4	7.51
BNIPL	5.8	5.635	5.91	5.43	5.88	5.515	5.585	5.67	5.585	5.635	5.47	5.835	5.035	5.775	5.74	5.43	6.415	5.455	5.47	6.185	5.905	5.955	6.335	5.38	5.63	5.56	5.62	4.95	5.42	5.215	4.695	5.47	5.615	5.64	5.615	5.04
BOD1L	5.77	5.78	5.91	5.75	6.02	5.64	6.03	5.73	5.71	5.42	6.07	6.19	5.61	5.88	5.62	6.5	5.91	6.01	5.89	5.93	5.63	5.13	5.68	6.48	5.44	5.37	5.86	5.87	5.39	5.92	6.02	6	5.74	5.62	5.98	5.87
BOLA2B	11.87	11.6	11.82	12.09	11.52	11.71	11.85	11.22	12.04	11.69	11.57	12.16	12.14	12.02	11.78	11.53	11.16	11.66	11.89	11.57	11.32	11.35	11.62	11.63	11.65	11.76	11.82	11.22	11.85	11.92	11.89	11.34	11.49	11.44	11.72	11.71
BPTF	5.37	5.29	5.355	5.625	5.52	5.455	5.26	5.415	5.2	5.51	5.2	5.615	5.47	5.41	5.69	5.7	5.3	5.365	5.29	5.3	5.615	5.59	4.97	5.265	5.39	5.29	5.685	6.005	5.42	5.29	5.555	5.39	5.46	5.345	5.475	5.135
BRCC3	7.84	7.86	7.68	7.63	7.54	7.36	7.53	7.48	7.53	7.63	7.71	7.26	7.53	7.49	7.81	7.44	7.49	7.49	7.63	7.57	7.69	7.49	7.43	7.67	7.56	7.45	7.71	7.58	7.37	7.79	7.38	7.49	7.71	7.64	7.67	7.51
BRD3	7.44	7.25	7.26	7.03	7.26	7.51	7.13	7.58	7.25	6.65	7.36	6.86	7.5	7.17	7.11	7.38	7.35	7.38	7.18	7.14	7.13	7.21	7.12	7.12	7.13	7.44	7.16	7.49	6.98	7.36	7.17	7.17	7.02	7.05	6.74	7.41
BRD4	6.05	6.05	6.2	5.86	5.92	6.07	5.94	5.88	6.22	5.91	6.11	4.33	6.15	6.13	5.8	6.1	6.14	5.96	6.16	5.87	5.87	6.15	6.37	6.34	5.9	5.73	6.08	6.1	5.93	6.21	6.38	6.02	5.67	5.59	5.7	6.08
BRF1	6.705	6.64	7.025	6.725	6.51	6.735	6.81	6.94	6.555	6.66	6.5	6.585	6.665	6.475	6.63	6.745	6.59	6.575	6.5	6.8	6.64	6.82	6.38	7.01	6.6	6.635	6.77	6.85	6.59	6.59	7.175	6.88	6.7	6.545	6.91	6.735
BRI3	10.965	10.955	10.825	10.57	11.29	10.685	10.91	11.075	11.23	10.62	10.77	10.505	10.62	10.93	10.8	10.595	10.605	11.05	10.83	11.07	10.915	10.71	11.04	10.66	10.97	10.51	10.785	10.495	11.1	11.335	9.975	11.04	11.22	10.85	10.81	10.965
BRK1	9.575	9.84	9.49	9.115	9.545	9.465	9.545	9.68	9.655	9.265	9.79	9.62	9.135	9.64	9.885	9.44	9.655	9.7	9.465	10.025	9.795	9.605	9.735	9.28	9.72	9.495	9.3	9.44	9.755	9.8	9.45	9.48	9.995	9.75	9.44	9.825
BRMS1	6.96	7.095	7.14	6.685	6.755	7.195	7.54	7.205	7.3	7.05	7.255	6.205	6.805	6.795	6.825	6.835	7.135	7	6.7	7.09	6.905	7.12	7.08	7.075	6.855	6.755	6.87	6.8	7.255	6.99	6.86	6.745	7.22	7.04	6.93	7.25
BRP44L	8.37	7.895	8.155	7.85	8.195	7.875	7.635	7.725	8.195	7.745	7.945	6.925	7.79	7.735	7.955	7.44	7.545	7.93	7.83	7.815	7.85	7.88	8.085	7.735	8.085	8.365	7.465	7.22	7.97	7.805	7.305	7.81	8.025	7.905	8.2	7.925
BRWD1	6	5.86	6.24	6.34	5.985	6.21	6.105	6.035	5.91	6.145	5.91	4.905	6.16	6.15	6.14	6.14	6.21	6.115	6.14	6.17	6.18	5.955	6.08	6.085	6.245	6	6.4	6.4	5.825	6.05	6.285	6.095	5.765	6.07	6.19	5.82
BSDC1	4.92	4.93	5.46	5.49	5.02	5.23	5.63	5.47	5.07	5.57	5.16	5.95	5.3	5.21	5.25	5.37	5.3	5.21	5.35	5.42	5.51	4.96	5.2	4.93	5.13	4.84	5.23	5.58	4.9	5.35	5.02	5.09	5.12	5.08	5	4.84
BST2	9.55	9.045	8.775	10.14	8.25	9.825	8.965	8.88	9.685	9.085	7.445	7.635	10.335	9.29	10	10.435	11.215	9.655	9.705	8.855	9.715	9.735	8.675	8.585	8.845	10.215	9.83	10.54	9.29	9.035	10.49	11.3	8.64	9.27	9.495	10.29
BTBD7	5.165	5.155	4.985	5.255	5.225	5.165	5.365	5.18	5.055	5.13	5.535	4.945	5.22	5.33	5.395	5.165	5.215	5.165	5.13	5.335	5.085	5.2	5.235	5.53	5.125	5.155	5.215	5.38	5.115	5.125	5.02	4.825	5.185	5.14	5.285	5.145
BTBD9	4.2	4.54	4.72	5.15	4.97	4.76	5.33	4.85	4.53	4.83	5.16	4.96	4.72	4.7	4.39	5.9	4.96	4.74	4.88	4.89	4.74	4.9	4.77	4.99	4.94	4.94	5.13	5.25	4.84	4.63	4.56	4.86	5.08	4.77	5.19	4.89
BTN3A1	5.29	4.97	5.22	4.855	4.87	5.115	5.24	4.915	4.96	4.495	4.595	5.365	5.585	4.99	4.53	5.355	5.48	4.825	5.16	5.35	4.93	4.99	4.875	4.9	4.72	5.09	5.08	4.79	4.885	4.87	5.275	5.38	5.125	4.965	5.305	5.465
BTN3A2	6.345	6.58	6.35	6.465	6.175	6.835	6.465	6.575	5.85	6.015	5.765	4.95	7.24	6.56	6.335	6.815	6.685	6.485	6.565	6.55	6.565	6.72	6.42	6.16	6.1	7.015	6.28	6.285	6.49	6.3	6.95	7.315	6.73	6.29	6.565	6.375
BUB3	6.83	7.23	7.01	7.1	7.21	6.82	7.085	6.78	7.09	6.705	6.98	5.565	7.15	6.985	7.02	6.92	7.11	6.895	6.81	7.165	6.855	6.98	7.19	7.235	7.025	6.75	6.795	6.925	6.945	7.265	7.175	7.125	6.975	6.915	6.92	6.955
BZW1	8.64	8.64	8.92	8.51	8.32	8.02	8.7	8.28	8.81	8.33	8.99	8.27	8.14	8.69	8.77	8.4	8.88	8.11	8.89	8.58	8.58	8.16	8.64	8.62	8.37	8.17	8.31	8.15	8.61	8.61	7.8	8.2	8.17	8.08	8.53	8.3
BZW2	8.66	8.745	8.665	8.89	8.545	8.52	8.305	8.17	8.685	8.58	9.135	8.895	8.685	8.855	8.5	8.445	8.815	8.62	9.175	8.77	8.535	8.365	8.535	8.915	8.375	8.745	8.835	8.515	8.695	8.985	8.63	8.3	8.16	8.67	8.67	8.585
C10orf137	4.92	4.71	5.04	5.24	4.97	4.83	5.02	4.85	4.86	5.25	4.85	4.65	5.19	5.03	4.9	4.81	5.24	5.14	5.13	5.25	4.97	4.85	4.6	5.3	4.64	5.13	5.2	5.02	4.84	5.02	5.15	4.81	4.54	4.72	4.79	4.93
C10orf28	5.185	5.335	5.475	5.25	5.05	5.07	5.305	5.25	5.075	5.3	5.265	4.135	5.45	5.155	5.435	4.88	5.325	5.15	5.275	5.395	5.215	5.29	4.96	5.4	5.21	5.435	5.205	5.24	5.3	5.25	5.24	5.275	5.33	5.165	5.35	5.285
C10orf46	5.835	6.095	6.04	5.455	5.58	5.63	6.14	5.88	6.18	5.785	6.09	4.465	5.41	5.77	5.835	5.315	6.08	5.445	5.305	6.005	5.715	5.79	6.01	5.94	5.77	5.535	5.725	5.465	5.95	5.955	5.705	5.755	6.355	5.95	5.865	5.95
C10orf47	5.32	5.31	5.24	5.055	5.09	5.255	5.165	5.225	5.025	5.145	5.045	6.79	5.04	5.15	5.405	5.645	5.385	5.01	4.97	5.02	4.915	5.04	5.105	5.275	5.06	5.155	5.17	4.755	5.195	5.21	4.81	4.905	4.92	5.305	5.17	5.04
C10orf57	5.28	4.93	5.35	5.57	5.48	5.35	5.08	5.72	5.23	6.02	5.21	3.93	5.27	5.12	4.98	5.35	4.98	5.5	4.31	4.94	5.57	5.39	4.77	5.5	5.3	5.51	6.17	5.68	5.29	5.25	5.08	5.26	5.2	5.62	5.48	5.39
C10orf58	7.47	7.595	8.28	7.75	8.35	8.215	7.595	7.785	8.285	8.015	7.355	7.005	7.59	7.89	7.525	7.9	8.06	7.925	7.58	7.99	7.36	8.025	7.75	7.83	7.735	8.105	8.06	7.995	7.77	7.705	7.705	7.525	7.845	7.47	7.52	7.94
C10orf76	6.505	6.675	6.55	6.58	6.59	6.85	6.38	6.28	6.99	6.805	6.715	5.61	6.76	6.445	6.525	6.675	6.525	6.605	6.8	6.67	6.5	6.79	6.635	6.695	6.64	6.575	6.59	6.675	6.74	6.85	6.855	6.63	6.71	6.425	6.2	6.54
C10orf81	7.36	8.01	8.44	7.89	8.02	8.8	8.7	8.19	8.42	8.09	7.53	7.49	7.58	7.64	6.86	7.46	6.99	6.38	7.98	8.4	7.57	8.18	8.04	8.76	8.41	7.36	8.26	7.24	7.7	8.71	7.15	8.49	8.59	8.88	8.21	7.66
C11orf31	11.93	12.115	11.905	12.3	12.365	12.05	12.33	12.125	12.04	12.22	11.82	12.205	12.025	11.985	12.07	12.17	11.55	12.06	11.835	12.135	12.235	12.4	11.65	12.07	12.22	12.2	12.265	12.19	12.21	12.43	11.925	12.08	12.325	12.25	12.395	12.08
C11orf49	7.9	7.35	6.925	7.32	7.57	8.025	7.19	8.26	6.915	7.8	6.23	6.05	7.325	6.94	7.33	7.34	6.765	8.095	7.17	6.95	7.8	7.925	6.83	7.02	7.665	7.635	7.985	8.125	7.52	7.165	7.44	7.71	7.515	7.7	7.625	7.545
C11orf54	7.13	7.4	7.24	6.985	7.32	6.96	6.895	7.225	7.395	7.54	7.02	6.405	6.895	6.93	7.325	7.105	6.995	7.16	6.91	7.145	7.12	7.485	6.77	6.74	7.05	7.21	7.095	7.04	7.115	7.225	6.765	6.885	6.86	7.29	7.025	6.69
C11orf58	7.75	7.335	7.32	7.395	7.64	7.29	7.2	7.335	7.665	7.54	7.44	6.385	7.27	7.21	7.45	7.28	7.295	7.395	7.195	7.46	7.345	7.295	7.45	7.495	7.275	7.31	7.68	7.105	7.63	7.68	7.095	7.5	7.25	7.21	7.29	7.29
C11orf70	7.76	7.22	6.995	7.275	8.22	7.765	7.59	8.045	6.47	7.79	5.715	6.25	7.185	6.595	7.09	7.575	5.67	7.605	6.205	6.61	7.85	8.155	6.835	6.87	7.56	8	7.895	7.835	7.735	7.455	6.635	7.69	7.8	7.975	8.145	7.225
C11orf95	4.95	4.835	4.955	4.69	4.98	4.965	4.76	4.885	4.92	4.95	5.395	7.765	4.895	4.715	5.12	5.29	4.99	5.085	4.78	5.055	5.015	4.635	5.15	4.85	4.76	4.895	4.935	5.01	5.16	4.85	5.335	4.88	5.205	4.845	4.735	4.94
C12orf11	5.725	5.66	5.675	6.065	5.73	5.25	5.745	5.345	5.64	5.595	5.56	4.905	5.825	5.89	5.64	5.635	5.68	5.345	5.65	5.775	5.675	5.725	5.475	5.58	5.83	5.695	5.845	5.935	5.63	5.645	5.45	5.61	5.535	5.575	5.925	5.41
C12orf51	6.505	6.22	6.475	6.725	6.45	7.075	6.73	6.595	6.235	6.535	6.51	4.935	6.76	6.585	6.475	6.39	6.755	6.625	6.62	6.94	6.305	6.605	6.205	6.75	6.455	6.735	6.615	6.85	6.155	6.33	6.645	6.6	6.24	6.33	6.41	6.445
C12orf52	7.785	7.415	7.585	6.93	7.315	7.695	7.615	7.91	7.6	7.615	7.275	7.73	7.44	6.99	7.29	7.53	6.955	7.57	7.01	7.31	7.41	7.925	7.355	7.3	7.5	7.295	7.675	7.44	7.595	7.37	7.33	7.36	7.82	7.8	7.595	7.58
C14orf128	5.17	5.22	5.645	5.365	5.255	5.135	5.285	5.01	6.075	5.38	5.52	4.325	4.795	5.625	5.36	4.455	5.495	5.325	5.445	5.42	5.16	5.12	5.57	5.13	5.16	5.355	5.185	5.295	5.425	5.19	4.805	4.595	5.485	5.32	5.13	4.94
C14orf135	6.15	5.46	5.84	6.14	6.17	6.21	6.03	6.4	5.65	6.28	5.32	5.37	5.97	5.79	5.77	5.89	5.27	6.09	5.45	5.75	5.97	6.26	5.48	5.56	5.92	6.2	6.49	5.72	5.85	5.83	5.66	5.97	6	5.89	6.12	5.6
C14orf159	5.88	6.335	6.055	5.905	6.14	6.32	6.035	5.935	6.145	5.595	5.645	4.93	5.915	6.135	5.855	5.62	6.225	6.07	5.795	6.01	5.96	6.125	6.54	6.045	5.88	6.13	5.555	6.06	5.72	6.01	5.765	6.23	6.175	5.81	5.69	6.025
C14orf167	5.18	4.82	4.535	5.29	5.22	4.685	4.545	5.05	5.115	5.045	4.835	4.76	5.395	4.675	5.155	4.53	4.39	5.355	4.205	4.995	4.7	5.705	4.225	5.22	5.25	4.95	5.61	5.3	5.355	5.115	5.08	5.43	5.31	4.945	5.13	4.505
C14orf45	7.375	6.945	7.005	7.37	7.535	7.87	7.635	8.345	6.72	7.4	6.05	5.715	6.85	6.42	6.475	6.99	5.92	7.82	6.61	6.73	7.49	8.085	6.965	7.415	7.38	7.71	7.99	7.985	7.65	6.835	6.95	7.625	7.58	7.795	8.025	7.195
C14orf80	8.535	8.485	8.385	8.475	8.25	8.58	8.865	8.5	8.015	8.18	7.405	7.775	8.335	8.24	8.335	8.24	8.215	8.715	8.405	7.895	8.49	8.835	8.285	8.785	8.575	8.74	8.245	8.61	8.58	7.975	8.665	8.155	8.395	8.545	8.735	8.385
C15orf62	5.285	5.74	5.495	5.16	4.845	5.205	5.46	4.97	5.41	5.385	5.845	4.315	4.95	5.355	5.9	4.8	6.17	5.305	5.175	5.575	4.895	5.02	5.875	5.365	5.475	5.085	4.93	4.755	5.09	5.125	4.825	4.65	5.37	5.12	4.71	5.305
C16orf5	5.345	5.45	5.585	5.665	5.53	5.51	5.24	5.545	5.545	5.865	5.585	5.035	5.76	5.66	5.92	5.315	5.435	5.82	5.85	5.35	5.55	5.35	5.52	8.28	5.58	5.995	5.82	5.79	5.71	5.54	5.975	5.63	5.49	5.615	5.78	5.78
C16orf7	9.445	9.625	9.555	9.06	9.485	9.505	9.41	9.705	9.055	8.72	9.08	7.905	9.46	9.56	8.36	9.27	9.515	9.165	9.31	9.26	9.805	9.405	9.36	9.565	9.63	8.675	8.535	9.165	9.15	9.265	9.215	9.705	9.49	9.435	9.115	9.48
C17orf59	6.655	6.615	6.465	6.23	6.245	6.025	6.485	6.34	6.645	6.6	7.06	6.27	6.08	6.39	6.365	6.525	6.605	6.32	6.085	6.54	6	6.19	6.805	6.255	6.26	6.095	6.28	6.375	6.42	6.145	6.615	6.15	6.605	6.39	6.525	6.605
C17orf62	5.93	5.935	6.31	6.09	5.635	5.6	5.95	5.875	5.945	6.16	6.54	7.035	6.165	6.03	6.085	6.335	6.31	5.695	5.905	5.85	5.735	5.625	6.39	5.485	5.82	5.555	6.005	5.92	5.95	5.87	6.535	6.12	5.99	6.005	5.975	6.105
C17orf63	6.315	6.275	6.66	6.405	6.345	6.62	6.31	6.595	6.6	6.735	6.57	5.93	6.33	6.42	6.235	6.395	6.35	6.47	6.435	6.515	6.38	6.1	6.47	6.87	6.415	6.14	6.72	6.355	6.45	6.455	6.365	6.355	6.475	6.25	6.525	6.51
C17orf80	6.015	5.765	5.725	6.23	5.825	5.685	5.925	6.165	5.575	6.07	5.68	4.665	5.695	5.605	6.02	5.64	5.93	5.91	5.91	5.815	5.945	6.2	5.675	5.985	5.95	6.14	6.3	6.08	6.125	5.775	6.045	5.84	5.9	5.835	5.895	5.77
C17orf87	4.61	4.465	4.695	4.405	4.72	4.31	4.19	4.21	4.635	4.355	4.905	5.43	5.19	4.65	4.435	5.595	4.915	4.725	4.71	4.45	4.87	4.44	4.545	4.275	4.595	4.665	4.63	5.425	4.8	4.58	6.355	5.485	4.57	4.625	4.955	5.285
C17orf89	7.87	7.865	7.74	7.41	8.39	7.315	8.145	7.89	7.86	7.135	7.59	7.755	7.225	7.365	7.225	7.39	7.36	6.835	7.065	7.985	7.96	7.41	7.955	7.885	7.765	6.99	7.445	7.53	7.41	8.505	7.215	7.925	7.985	7.915	7.895	7.775
C19orf12	6.71	6.355	6.205	5.74	6.24	5.9	6.145	6.835	6.36	5.805	6.63	6.885	5.685	6.01	5.975	6.39	6.015	6.625	6.275	5.81	6.28	6.055	6.41	6.215	6.155	6.14	6.08	5.615	6.03	5.845	6.23	6.27	6.42	6.1	5.885	6.335
C19orf25	7.115	6.73	6.855	6.735	6.44	6.585	6.73	6.935	6.51	6.83	6.835	5.325	6.645	6.64	6.805	6.645	6.665	7.135	7.03	6.62	6.67	6.96	6.465	6.58	6.865	6.925	6.765	6.93	6.605	6.495	6.89	6.725	6.745	6.995	6.775	6.815
C19orf42	7.275	7.275	7.32	7.235	7.155	7.215	7.16	7.345	7.255	7.445	6.99	6.085	7.14	7.015	7.42	7.165	7.025	7.395	7.095	7.505	7.23	7.41	6.98	6.79	7.4	7.08	7.49	7.375	7.195	7.11	7.245	7.21	7.19	6.975	6.875	7.16
C19orf60	9.185	8.82	8.65	9	8.875	9.13	8.76	9.01	8.715	8.83	7.835	8.475	9.38	8.905	8.54	9.14	8.495	9.14	8.665	8.255	8.76	9.195	8.51	8.945	8.855	9.12	8.775	9.035	8.83	8.9	9.415	8.83	9.13	9.105	9.055	8.965
C19orf63	8.62	8.42	8.76	7.96	8.08	8.52	8.41	8.435	8.81	8.01	8.535	8.745	8.275	8.18	8.545	8.315	8.285	8.41	8.4	8.44	8.525	8.28	8.385	8.62	8.555	8.135	8.13	8.525	8.31	8.025	8.395	8.08	8.41	8.4	8.59	8.525
C19orf73	5.48	4.97	5.31	4.995	5.035	5.045	4.77	4.985	4.945	5.055	4.95	4.685	4.94	4.755	5.26	4.56	4.65	4.91	4.71	5.025	4.925	5.16	4.77	4.94	5.48	5.225	5.25	4.955	5.015	4.745	5.055	4.83	5.135	5.28	4.85	4.895
C1D	7.48	6.975	7.27	7.17	6.935	6.96	6.495	6.825	7.31	7.02	7.41	6.265	7.21	7.025	7.395	7.165	6.995	6.61	7.24	7.035	7	6.625	7.17	7.055	7.085	7.265	7.23	6.815	6.86	7.26	6.58	6.835	6.9	6.95	6.93	6.87
C1GALT1	6.42	6.415	6.445	6.47	6.49	6.13	6.105	5.98	6.26	5.865	6.64	4.915	6.41	6.445	6.5	5.985	6.5	5.8	6.285	6.26	6.11	6.205	6.065	6.41	6.285	6.13	6.235	5.815	5.93	6.37	5.895	6.49	6.025	6.05	6.7	5.945
C1orf110	7.335	7.415	7.215	7.24	7.785	7.63	7.505	7.54	7.01	7.68	6.67	7.25	7.23	7.42	7.37	7.66	6.785	7.29	6.62	7.55	7.56	7.765	6.72	7.52	7.26	7.655	7.745	7.54	7.365	7.075	6.115	7.265	7.955	7.705	7.465	6.735
C1orf124	5.465	5.485	5.78	5.66	5.555	5.355	5.835	5.48	5.725	5.615	5.565	4.985	5.665	5.48	5.245	5.435	5.665	5.095	5.56	5.33	5.285	5.475	5.61	5.895	5.575	5.555	5.655	5.395	5.615	5.64	5.345	5.525	5.47	5.425	5.87	5.57
C1orf144	7.965	7.795	8.045	8.2	7.855	7.815	7.55	7.32	7.945	7.77	8.165	8.425	8.51	7.975	8.105	8.02	8.19	7.88	8.01	7.735	7.965	7.82	8.06	7.76	7.91	7.85	7.935	8.125	7.965	7.945	8.06	8.02	7.775	7.695	7.945	7.895
C1orf159	5.09	5.225	5.125	5.69	5.045	5.685	5.91	5.305	5.325	5.27	5.09	3.765	5.635	5.425	5.075	5.145	5.91	5.11	5.255	5.59	5.26	5.68	5.19	5.55	5.215	5.58	5.43	5.48	5.12	5.125	5.34	5.265	4.92	5.625	5.38	5.44
C1orf172	6.535	6.765	6.84	6.555	6.38	6.405	6.555	6.255	6.79	6.38	6.53	7.465	6.3	6.45	6.56	6.63	6.7	6.48	5.855	6.605	6.49	6.585	6.665	6.7	6.69	6.585	6.385	6	6.575	6.56	6.11	6.265	6.76	6.57	6.7	6.345
C1orf194	7.61	7.55	7.37	7.615	7.755	8.4	7.325	8.245	6.895	7.245	6.325	6.89	7.335	7.105	7.18	7.21	6.185	7.67	6.92	7.37	7.615	8.165	6.94	7.56	7.605	7.85	8.05	7.875	7.755	7.315	7.3	7.715	7.67	7.535	7.62	7.435
C1orf201	6.085	5.765	5.575	5.845	5.795	6.21	5.65	6.11	5.395	6.305	4.82	4.2	5.61	5.44	5.475	5.525	5.065	6.27	5.395	5.155	5.87	6.545	5.295	5.94	5.795	6.425	6.675	6.145	5.96	5.415	5.545	6.025	5.62	5.915	6.25	5.485
C1orf21	5.2	5.67	5.915	5.425	5.945	5.54	5.65	5.52	5.96	4.935	5.12	5.1	5.245	5.54	5.115	5.525	5.44	5.15	5.23	5.885	5.23	5.46	5.775	6.11	5.285	4.95	5.11	5.085	5.81	6.025	4.79	5.65	5.615	5.23	5.395	5.235
C1orf35	8.835	8.825	9.03	9.04	8.895	9.145	9	8.895	8.905	8.705	8.655	8.43	8.885	8.94	8.625	8.87	8.915	9.03	8.975	9.4	8.705	8.78	8.895	9.22	8.96	9.08	8.57	8.7	8.89	8.84	9.12	8.8	8.85	9.17	8.655	9.015
C1orf43	9.045	9.265	8.81	8.84	8.82	8.925	9.85	9.605	9.335	9.53	9.61	8.605	8.625	8.71	9.26	9.015	9.145	9.125	8.755	9.345	9.09	9.015	9.165	8.47	9.055	9.29	9.205	8.855	9.24	8.9	8.785	8.66	9.495	9.515	8.815	9.44
C1orf52	5.815	5.735	5.975	5.72	5.705	5.72	5.915	5.57	5.945	5.675	5.74	4.645	5.815	5.765	5.61	5.615	5.965	5.605	5.935	5.83	5.725	5.69	5.79	5.875	5.455	5.79	5.605	5.63	5.75	5.75	5.65	5.63	5.8	5.81	5.795	5.6
C1orf56	6.69	6.88	6.79	6.855	7.085	7.045	6.725	6.855	6.845	6.755	6.43	6.28	6.965	6.935	7.26	6.985	6.53	6.68	6.64	6.46	6.97	6.855	6.515	6.49	7.14	6.835	6.995	7.04	6.77	6.865	6.61	6.915	6.75	6.795	6.845	6.795
C1orf85	6.675	6.375	6.915	6.535	6.495	6.545	6.14	6.295	6.8	6.78	5.995	5.715	6.485	6.615	6.685	6.33	6.215	6.68	6.84	6.405	6.285	6.61	6.345	6.205	6.71	6.44	6.58	6.335	6.81	6.755	6.38	6.305	6.12	6.375	6.295	6.12
C1orf86	6.66	6.4	6.48	6.33	6.32	7.06	6.21	6.68	6.28	6.48	6.92	4.61	5.58	6.78	6.06	4.65	6.46	7.66	6.84	6.1	6.74	6.07	6.64	7.13	7.15	6.96	6.16	6.4	6.67	6.01	6.62	6.36	6.48	6.8	6.37	6.48
C1orf96	5.415	5.445	5.525	5.49	5.29	5.5	5.255	5.175	5.395	5.355	5.435	5.085	5.475	5.525	5.65	5.115	5.47	5.28	5.58	5.155	4.91	5.325	5.535	5.66	5.315	5.115	5.27	5.48	5.335	5.375	5.02	5.35	5.175	5.155	5.135	5.34
C1QTNF9B-AS1	4.865	5.54	5.79	5.125	5.125	5.59	5.155	5.57	5.165	4.81	4.69	3.85	4.175	4.46	5.72	4.75	4.355	5.375	4.83	5.28	4.695	5.11	4.97	5.26	6.275	5.45	5.075	4.61	5.625	4.88	3.745	4.71	5.465	4.775	5	4.35
C1R	6.265	7	7.405	7.21	7.58	7.36	7.02	6.805	7.47	7.23	7.49	6.415	8.74	7.69	6.04	8.025	7.645	7.21	7.685	7.71	6.875	7.23	6.56	7.13	6.76	7.205	6.775	8.445	7.22	7.875	8.255	7.975	6.935	7.045	6.705	7.785
C2	5.88	6.2	6.685	6.35	5.515	6.96	6.41	6.045	7.28	5.055	6.385	5.055	7.17	6.495	5.785	6.31	6.875	6.42	6.925	6.825	6.245	6.315	6.95	6.425	6.035	6.505	5.875	6.245	6.24	5.895	6.65	6.425	6.93	6.295	7.095	6.82
C20orf196	5.8	5.46	5.89	5.84	5.8	5.76	5.71	5.17	6.45	5.6	5.68	4.65	5.48	5.62	5.67	5.69	5.34	5.45	5.5	5.57	6.63	5.87	5.37	5.52	5.89	5.75	5.64	5.25	6.02	5.73	5.7	5.73	5.83	5.4	5.42	5.54
C20orf201	7.955	7.555	7.455	6.805	7.97	6.32	7.625	9.43	6.96	7.66	5.78	5.525	7.78	6.035	7	6.29	5.965	8.08	5.815	6.605	8.29	9.165	7.335	8.1	6.71	8.34	5.745	5.645	6.105	7.665	8.235	6.715	8.06	6.92	7.64	6.67
C20orf27	6.525	6.875	6.695	6.21	6.195	6.39	6.61	6.245	6.755	5.975	5.955	5.77	6.685	6.64	5.85	6.53	6.675	6.4	6.365	6.765	6.33	6.315	6.055	6.5	6.43	5.63	6.445	6.4	6.77	7.065	6.765	6.605	6.5	6.16	6.54	6.4
C20orf30	6.895	6.39	6.34	6.56	6.61	6.54	6.78	7.21	6.645	7.03	6.625	5.14	6	6.405	6.885	6.68	6.635	6.645	6.355	6.76	6.53	6.815	6.62	6.21	6.865	6.68	6.8	6.59	6.78	6.765	6.495	6.62	7.425	6.83	6.745	6.675
C21orf2	6.555	6.585	6.745	6.31	6.54	7.11	6.875	7.47	7.03	6.49	5.85	5.355	6.06	6.205	5.945	6.345	6.15	6.62	5.755	6.38	6.46	6.895	6.375	6.795	6.72	6.6	6.785	6.245	6.68	6.585	6.34	6.455	7.06	6.79	6.565	6.855
C21orf33	7.875	7.63	7.545	7.52	7.595	7.62	7.59	7.725	7.555	7.695	7.32	7.345	8.065	7.695	7.835	7.985	7.54	7.505	7.63	7.45	7.55	7.775	7.465	7.555	7.635	7.755	7.52	7.615	7.68	7.47	8.065	7.675	7.69	7.81	7.585	7.785
C21orf58	5.44	5.24	5.88	5.195	5.625	5.415	5.495	6.195	5.515	5.595	4.705	5.54	5.235	5.18	5.185	5.505	4.43	5.16	5.725	5.115	6.045	5.76	5.205	5.46	5.695	5.425	5.25	5.755	5.43	5.66	5.145	5.91	5.535	5.665	5.915	5.755
C21orf63	6.875	6.82	7.02	7.045	6.885	7.055	7.205	7.38	7.375	6.67	7.76	5.57	6.97	7.275	6.705	6.745	7.35	6.85	7.215	7.03	6.985	6.62	7.52	7.445	7.015	6.85	6.91	7.14	6.695	7	6.755	7.115	7.075	7.23	7.125	7.155
C21orf67	4.865	4.51	4.18	4.75	4.72	4.895	4.95	4.635	4.765	4.515	4.315	4.19	4.565	4.52	4.85	4.4	4.32	4.37	4.19	4.415	4.37	4.69	4.51	4.495	4.715	4.59	4.45	4.485	4.715	4.65	4.375	4.425	4.565	4.815	4.91	4.56
C21orf88	5.03	5.715	6.21	4.795	5.685	5.99	5.705	5.055	5.57	4.855	5.175	5.59	5.255	5.55	5.79	4.97	6.525	5.6	6.015	5.75	5.65	5.57	5.705	5.905	5.61	5.91	4.865	5.49	5.85	5.595	5.265	5.515	6.32	5.85	5.325	5.445
C22orf25	7.355	6.925	7.29	7.15	7.175	7.16	7.025	7.065	7.01	7.235	7.095	8.07	7.33	7.015	7.22	7.44	7.125	7.135	6.96	7.055	7.015	7.08	7.225	6.85	6.955	6.92	7.415	7.14	7.175	6.905	7.225	7.07	7.165	7.005	7.055	7.155
C22orf40	6.745	6.835	6.92	6.605	7.02	6.95	6.76	7.11	6.88	6.54	6.535	5.535	6.89	6.505	6.435	6.8	6.21	6.82	6.415	7.1	6.925	6.91	6.575	6.76	6.995	6.66	6.725	6.795	6.8	6.725	6.985	7.035	6.97	7.05	6.705	6.785
C2CD3	6.39	6.38	6.425	6.105	6.435	6.59	6.44	6.675	6.275	6.25	6.13	5.565	5.935	6.43	6.185	6.24	6.25	6.23	6.36	6.355	6.195	6.47	6.565	6.72	6.445	6.25	6.34	6.085	6.47	6.54	6.1	6.435	6.555	6.465	6.45	6.5
C2orf43	6.16	6.235	5.825	6.26	6.02	5.855	5.585	5.71	5.89	5.985	5.88	5.785	5.725	5.895	6.425	5.69	5.735	5.875	6.15	5.395	7.22	5.67	5.49	5.265	5.955	5.795	6.4	6.02	5.715	5.5	5.72	5.565	5.74	5.925	5.675	5.63
C2orf49	5.41	5.265	5.415	5.455	5.48	5.295	5.175	5.115	5.395	5.495	5.625	5.285	5.385	5.35	5.3	5.32	5.42	5.34	5.4	5.355	5.325	5.31	5.465	5.41	5.49	5.255	5.36	5.285	5.625	5.385	5.28	5.37	5.36	5.42	5.395	5.34
C2orf63	5.81	5.59	5.385	5.615	5.77	5.52	5.65	5.99	5.2	5.72	5.045	5.01	5.435	5.375	5.385	5.51	5.175	5.715	5.29	5.565	5.66	5.735	5.59	5.54	5.925	5.675	5.555	5.625	5.31	5.55	5.23	5.655	5.735	5.835	5.75	5.52
C2orf68	5.525	5.635	5.59	5.865	5.775	5.695	5.62	5.86	5.735	5.94	5.455	4.905	5.55	5.58	5.78	5.825	5.33	5.98	5.46	5.8	5.54	6.015	5.295	5.53	5.665	5.705	5.84	5.675	5.615	5.755	5.875	5.63	5.595	5.405	5.105	5.425
C2orf69	5.795	5.575	5.925	5.57	5.755	5.51	5.67	5.74	5.84	5.435	5.645	5.26	5.46	5.415	5.705	5.175	5.23	5.07	5.175	5.71	5.465	5.305	5.43	5.53	5.885	4.81	5.405	5.125	5.52	5.96	4.95	5.465	5.22	5.33	5.415	5.06
C2orf89	4.775	4.58	4.655	4.925	4.82	4.775	4.57	4.475	4.68	5.04	4.99	5.34	4.775	4.63	5.06	4.77	4.62	4.45	4.72	4.705	5.56	4.56	4.725	4.615	4.885	4.505	4.76	5.245	4.685	4.82	5.355	5.24	4.68	4.715	4.385	5.275
C3	8.7	9.565	8.81	9.415	8.28	9.87	10.975	9.565	10.08	9.18	10.595	8.54	10.58	7.99	8.395	10.555	9.72	7.61	9.585	10.21	9.66	8.19	10.395	9.765	8.98	9.045	8.845	11.125	10.05	9.335	11.12	10.89	10.125	10.955	10.79	9.555
C3orf15	5.58	5.115	4.955	5.315	6.06	5.965	5.31	6.31	4.505	5.865	4.52	5.11	5.28	5.095	5.215	5.515	4.44	5.405	4.67	4.905	5.64	6.38	4.685	5.27	5.415	5.92	5.995	6.21	5.54	5.06	4.73	5.945	5.835	5.435	5.92	5.33
C3orf19	6.7	6.97	6.68	6.8	6.47	6.695	6.67	6.89	6.835	6.95	6.99	5.475	7.06	6.945	7.17	6.645	6.98	7.075	6.82	6.845	6.695	6.78	6.77	6.88	6.9	6.77	6.76	6.825	6.77	6.995	7.01	6.895	6.645	6.535	6.435	6.935
C3orf75	7.88	7.655	7.66	7.99	7.95	8.045	7.615	7.875	7.635	7.855	7.68	7.225	7.785	7.43	8.235	7.79	7.44	8.055	7.81	7.51	7.695	8	7.565	7.215	8	8.05	7.975	7.79	7.895	7.6	7.875	7.46	8.04	7.735	7.595	7.84
C4orf3	10.3	10.245	10.07	10.36	10.48	10.605	9.995	10.865	10.2	10.77	10.085	10.17	10.175	10.085	10.81	10.435	10.155	10.58	10.055	10.29	10.485	10.765	9.975	10.17	10.44	10.89	10.935	10.59	10.335	10.405	10.19	10.5	10.435	10.435	10.475	10.59
C4orf46	5.035	5.675	5.6	5.25	5.47	5.335	5.83	5.42	5.68	5.465	5.385	6.425	5.395	5.3	5.505	5.135	5.53	5.39	5.08	5.635	5.42	5.405	5.485	5.565	5.425	5.325	5.145	4.975	5.455	5.675	5.28	5.345	5.64	5.435	5.335	5.4
C5orf13	4.515	5.16	5.085	4.72	4.885	4.735	4.615	4.96	4.5	5.045	5.25	4.735	4.975	5.02	5.035	4.97	5.17	4.925	4.63	4.975	4.68	5.015	4.865	4.755	4.655	4.59	4.53	4.98	4.865	5.085	5.185	5.165	4.815	5.04	5.055	5.06
C5orf15	7.675	7.695	7.635	6.905	8.03	7.425	7.86	8.405	7.39	7.52	7.135	6.745	7.425	7.395	7.705	7.55	7.365	7.5	7.32	7.645	7.835	7.385	7.32	7.405	7.72	7.075	7.445	7.515	7.58	7.9	7.085	7.765	7.715	7.805	8.07	7.81
C5orf25	5	5.255	5.07	5.05	5.185	4.895	4.915	5.22	5.055	4.895	4.735	4.055	5.1	5.065	5.34	5.12	4.83	5.02	4.925	5.435	5.135	5.275	5.005	5.435	5.06	4.865	5.155	4.99	4.955	5.225	4.675	5.07	5.16	5.08	5.35	5.1
C5orf42	6.33	6.2	6.53	7.02	6.71	6.71	6.35	6.32	5.96	6.39	5.16	5.12	6.18	6.6	6.29	6.3	5.64	6.35	6.04	6.81	6.39	6.76	5.62	6.46	6.37	6.41	6.41	6.16	6.12	6.43	5.62	6.21	6.24	6.28	6.88	6.17
C5orf44	5.35	4.93	5.27	5.24	4.93	5.6	5.02	4.45	5.33	4.39	5.26	3.98	4.41	4.83	5.05	4.81	4.94	4.3	4.88	5.54	5.02	4.96	5.13	4.8	4.94	4.45	4.9	4.59	4.62	5.44	5.02	5.01	4.92	4.72	4.97	4.93
C6orf105	5.19	5.475	5.46	4.54	5.035	4.555	5.045	4.51	5.01	4.51	4.585	5.85	4.75	5.425	4.435	6.075	5.225	4.975	5.13	5.03	5.42	4.795	6.175	5.405	4.855	4.565	4.595	6.075	5.66	5.505	5.565	6.185	5.365	4.765	5.295	5.875
C6orf106	7.38	7.715	7.72	7.495	7.49	7.41	7.42	7.41	7.645	7.345	7.6	6.975	7.335	7.235	7.275	7.275	7.825	7.57	7.46	7.62	7.515	7.265	7.825	7.92	7.405	7.11	7.41	7.51	7.53	7.425	7.06	7.485	7.68	7.32	7.79	7.565
C6orf192	7.55	7.92	7.71	7.655	7.99	7.71	8.415	8.66	7.62	7.93	7.655	6.61	7.945	8.05	7.8	8.065	8.65	7.765	8	8.29	8.07	7.84	8.18	7.635	7.91	7.81	7.9	8.015	7.88	7.81	7.755	8.035	8.06	8.235	8.33	8.135
C6orf211	6.045	5.86	6.245	5.975	5.76	5.29	5.815	5.655	5.61	5.83	6.02	6.005	5.765	5.91	6.16	5.95	5.83	5.73	6.15	5.71	5.925	5.63	5.785	5.81	5.95	5.91	6.14	6.025	5.82	6.055	5.405	5.775	5.705	5.67	6.03	5.56
C6orf226	8.065	8.19	8.375	7.88	8.285	8.555	8.11	8.36	8.78	7.94	7.3	7.445	8.02	7.99	7.72	7.755	7.33	8.075	7.51	8.06	8.06	8.095	8.03	8.515	8.165	7.745	7.885	7.37	8.37	8.525	7.8	8.27	8.545	8.43	8.195	8.075
C6orf48	9.385	9.66	9.68	9.215	9.71	10.27	9.2	10.14	9.295	9.935	8.87	9.285	9.605	9.14	9.18	10.04	9.035	10.105	9.315	9.185	9.38	9.775	9.4	9.635	9.79	9.39	9.555	9.81	9.78	9.885	10.725	10.02	9.435	9.265	9.315	10.015
C6orf72	8.18	8.265	8.15	8.15	7.755	8.265	8.42	8.59	8.56	8.315	8.545	7.54	7.805	8.075	8.4	8.045	8.355	8.27	8.265	8.835	8.05	8.235	8.12	8.675	8.485	7.99	8.145	7.74	8.2	8.195	7.89	7.84	8.445	8.36	8.34	8.46
C6orf89	6.62	6.27	6.37	6.37	6.26	5.69	5.94	6.16	6.24	5.74	6.41	8.59	6	6.32	6.6	6.23	6.49	5.83	6.3	6.56	6.16	5.83	6.29	6.06	6.24	6.05	6.03	6.26	5.95	6.23	5.57	6.02	5.99	5.92	6.26	5.79
C6orf97	8.815	8.385	7.97	8.28	9.155	9.22	8.715	9.8	8.075	9.215	6.935	7.3	8.12	7.48	7.845	8.83	6.73	9.145	7.415	7.95	9.045	9.475	7.875	8.75	8.705	9.045	9.44	9.145	8.625	8.51	7.595	8.945	9.115	9.055	9.105	8.51
C7orf41	8.865	8.04	8.385	8.48	8.895	8.66	8.03	8.83	8.17	8.87	8.025	8.245	7.175	7.965	8.395	8.65	6.8	8.51	7.92	8.08	8.41	8.835	7.93	8.37	8.815	8.755	8.54	8.09	8.375	8.23	7.79	7.985	8.905	8.295	8.48	7.78
C7orf43	5.66	5.49	5.725	5.555	5.345	5.305	5.275	5.43	5.455	5.435	5.235	4.185	5.53	5.685	5.43	5.105	5.395	5.45	5.99	5.21	5.475	5.41	5.545	5.315	5.365	5.4	5.445	5.69	5.37	5.43	5.39	5.43	5.22	5.37	5.405	5.395
C7orf46	5.45	4.85	5.47	5.57	5.28	5.76	5.75	5.43	6.24	5.91	5.05	6.82	5.25	5.16	5.83	6.24	5.13	5.53	5.35	5.36	5.59	5.87	5.07	5.1	5.39	6.17	5.85	5.87	5.69	5.43	5.32	5.52	5.48	5.51	5.58	5.25
C8G	4.88	4.945	5.055	5.265	5.29	5.225	4.75	5.07	4.9	5.22	4.71	4.445	5.42	5.46	5.035	5.365	5.13	5.36	5.465	5.165	5.375	5.13	5.205	4.96	5.135	5.255	5.015	5.285	4.985	5.185	5.05	5.165	5	5.395	4.965	5.095
C8orf37	5.48	5.84	5.19	5.28	6.01	6.19	5.56	6.305	5.085	5.805	4.965	4.045	5.36	5.145	5.12	5.305	5.355	5.59	5.255	5.34	5.635	5.79	5.035	5.715	5.675	5.29	5.53	5.45	5.745	5.62	4.96	5.62	6.125	5.955	5.315	5.45
C8orf38	5.65	5.985	5.73	5.745	5.845	5.78	5.92	5.685	6.34	5.53	5.95	4.09	5.46	5.585	5.54	5.41	5.605	5.26	5.66	6.405	5.515	5.745	6	6.115	5.94	5.65	5.48	5.335	6.265	6.125	5.52	5.575	6.01	6.1	5.725	5.68
C8orf58	6.455	6.575	6.755	6.29	6.645	6.405	6.26	6.175	6.585	6.51	6.445	7.085	6.23	6.475	6.37	6.615	6.665	6.465	6.475	6.485	6.285	5.99	6.515	6.395	6.775	6.07	6.005	6.395	6.355	6.415	6.54	6.42	6.31	6.385	6.325	6.535
C8orf59	7.065	6.84	6.85	6.935	6.725	6.69	6.67	6.745	6.71	6.67	6.665	7.295	6.72	6.59	6.76	6.83	6.5	6.73	6.755	6.7	6.625	6.8	6.405	6.74	6.92	6.78	6.76	6.955	6.65	6.685	6.775	6.67	6.73	6.705	7.145	6.575
C8orf83	5.71	5.64	5.675	5.715	6.015	5.645	5.565	6.09	5.595	5.81	5.745	4.415	5.465	5.67	5.605	5.345	5.11	5.495	5.195	5.74	5.695	5.55	5.525	5.695	5.81	5.57	5.84	5.67	5.46	5.835	5.035	5.345	5.59	5.57	5.455	5.325
C9orf102	5.35	5.065	5	5.585	5.135	5.145	5.29	5.105	5.205	5.35	5.235	4.1	5.11	5.225	5.2	5.21	5.36	5.23	5.3	5.33	5.335	5.175	5.06	5.37	5.05	5.205	5.035	5.51	5.175	5.255	5.045	5.29	5.09	4.93	5.06	5.275
C9orf116	10.465	10.18	9.835	10.075	10.785	10.935	10.555	11.325	9.53	10.57	8.27	9.295	10.01	9.135	9.425	10.35	8.14	10.555	9.065	9.84	10.47	11.18	9.405	10.155	10.445	10.68	10.675	10.56	10.48	10.095	9.46	10.415	11.015	11.07	10.725	10.265
C9orf117	6.64	6.035	5.865	6.805	6.795	7.885	6.275	8.235	5.18	7.545	4.715	7.11	6.745	6.33	5.715	7.45	5.315	6.775	5.73	6.095	6.845	7.735	5.545	6.345	6.6	7.23	8.04	8.02	6.165	5.93	6.635	7.22	6.495	7.02	7.02	6.165
C9orf156	5.715	6.06	6.24	5.86	5.915	6.035	6.015	6.355	6.025	6.315	6.47	5.525	5.94	6.01	6.025	5.745	6.105	5.77	5.73	6.205	5.54	5.875	5.755	5.94	5.99	5.66	6.125	5.805	5.955	5.93	5.64	5.915	6.03	5.61	5.955	5.915
C9orf169	8.97	8.995	9.81	8.17	7.4	8.435	7.685	6.86	9.215	8.08	8.765	9.19	8.58	9.96	9.185	8.78	11.105	9.625	9.52	8.5	8.795	7.78	10.32	9.395	8.195	8.995	7.715	7.015	9.58	8.19	7.12	7.41	7.595	8.445	8.02	7.56
C9orf173	5.28	5.3	5.25	5.545	5.43	5.45	5.04	5.46	5.47	5.14	5.21	4.73	5.24	5.285	5.145	4.81	5.08	5.645	5.35	5.045	5.445	5.28	5.4	5.475	5.395	5.48	5.175	5.425	5.34	5.015	5.405	5.45	5.385	5.41	5.225	5.3
C9orf3	5.345	5.425	5.115	5.415	5.55	5.205	5.175	5.325	5.255	4.895	4.865	6.43	5.21	5.12	5.125	5.03	5.37	5.17	4.61	5.54	5.135	5.38	5.21	5.31	5.275	5.015	4.965	4.93	5.245	5.47	4.345	5.165	5.19	5.335	5.4	5.015
C9orf5	6.245	6.075	6.225	6.235	6.125	6.27	6.115	6.49	6.325	6.59	6.055	5.315	6.145	6.04	5.9	6.125	6.135	6.275	6.325	6.07	6.085	6.395	5.9	5.95	6.28	6.365	6.365	6.45	6.105	6.085	6.115	6.115	6.175	6.005	6.05	6.08
C9orf68	4.9	4.68	4.775	4.91	5.24	4.97	5.275	5.645	4.69	4.98	4.32	3.995	5.105	4.715	4.835	4.775	4.775	4.86	3.97	4.66	5.085	5.16	5.15	4.99	5.01	5.195	5.495	5.06	4.785	4.73	4.625	5.06	5.39	5.435	5.18	4.68
C9orf80	5.885	6.025	6.01	5.81	5.985	6.155	6.15	5.8	6.505	6.02	6.38	4.215	5.625	5.88	6.07	5.675	6.03	5.915	5.88	6.33	5.77	6.105	6.135	6.905	6.03	5.75	5.795	5.505	6.115	6.235	5.83	5.815	6.175	5.84	6.03	5.865
C9orf85	5.79	5.72	5.835	5.88	5.785	5.535	5.72	5.495	5.65	5.17	5.485	4.535	6.07	5.985	5.55	5.45	5.95	5.525	5.895	5.69	5.79	5.775	5.605	5.82	5.53	5.52	5.66	5.705	5.55	5.855	5.505	5.865	5.53	5.455	5.65	5.555
C9orf95	6.785	6.41	6.6	6.61	6.52	6.605	6.15	6.855	6.53	6.96	6.765	5.655	6.13	6.79	7.02	6.595	6.72	6.305	6.17	6.455	6.92	6.36	6.395	6.205	6.435	6.87	7.11	7.085	6.4	6.12	6.485	6.88	6.615	6.505	6.815	6.415
CAB39	6.56	6.555	6.75	6.69	6.705	6.425	6.705	6.635	6.7	6.46	6.715	5.36	6.69	6.645	6.585	6.655	7.09	6.71	6.62	6.615	6.6	6.475	6.91	7.035	6.31	6.69	6.74	7.015	6.655	6.62	6.605	6.545	6.66	6.455	7.215	6.58
CAB39L	6.45	6.62	7.41	6.89	6.66	6.75	6.68	6.21	7.3	6.83	7.49	6.62	6.44	6.75	6.59	6.4	7.43	6.65	6.66	7.29	6.39	6.63	7.37	7.32	6.62	6.17	6.35	5.98	6.84	6.7	6.04	6.47	6.52	5.99	6.85	6.54
CABIN1	5.61	5.315	5.19	5.57	5.56	6.08	5.415	5.865	5.32	5.745	5.395	4.29	6.27	5.53	5.625	6.745	5.11	5.92	5.735	5.51	5.66	5.965	5.305	5.62	5.505	5.92	5.95	6.08	5.58	5.215	6.31	5.68	5.48	5.695	5.56	5.775
CACYBP	7.15	7.195	6.98	7.15	7.245	6.875	7.13	6.865	6.975	7.135	7.33	7.72	7.365	7.08	7.02	7.125	6.925	6.78	6.935	7.1	7.18	7.205	7.21	7.085	7.14	7.13	7.01	7.355	7.08	7.39	6.98	7.095	7.2	7.08	7.365	6.98
CALM2	10.95	10.845	10.515	10.99	11.46	10.535	11.09	11.465	10.385	10.965	10.535	10.785	10.26	10.42	10.83	10.75	10.3	9.99	10.225	10.725	10.74	10.895	10.72	10.465	10.99	10.935	11.1	10.69	10.86	10.885	9.95	11	11.275	11.005	11.26	10.66
CALM3	8.345	8.415	8.175	7.7	8.02	8.365	8.815	8.375	8.555	8.235	7.855	7.58	8.325	8.12	8.22	8.475	8.055	8.295	8.015	7.855	8.205	8.155	8.425	8.2	8.285	8.105	8.135	8.245	8.21	7.975	8.595	8.355	8.545	8.61	8.62	8.76
CALY	8.295	8.15	8.455	7.22	8.285	7.91	7.86	8.575	7.995	7.53	7.795	9.145	7.92	7.975	7.79	7.865	7.93	7.735	8.19	7.93	8.385	7.965	8.18	8.185	8.465	7.925	7.28	7.84	8.055	8.28	8.32	8.585	8.365	8.285	8.1	8.255
CAMK1D	7.43	7.315	7.71	8.07	7.79	8.19	7.595	7.665	7.74	7.58	7.23	6.46	7.44	7.615	7.825	7.285	7.325	7.755	7.865	7.805	7.775	7.605	7.475	7.805	7.86	7.715	7.895	7.64	7.56	7.24	7.52	7.59	7.53	7.475	7.4	7.58
CAMK2D	5.965	6.22	6.21	6.54	6.025	5.9	6.25	5.98	6.16	5.935	6.31	6.72	5.925	6.025	5.895	5.89	6.66	5.815	6.09	6.815	6.08	5.925	6.315	6.355	6.045	5.635	6.18	5.75	5.97	6.025	5.905	5.86	6.37	6.295	6.545	6.155
CAMK2G	5.83	6.105	6.145	5.69	5.79	5.945	6.325	5.6	6.345	5.45	5.785	4.615	5.785	6.05	5.78	5.745	6.49	5.7	5.735	6.755	5.755	5.565	5.83	6.28	5.765	5.495	5.46	5.425	5.985	6.135	5.44	5.77	6.22	5.75	6.045	5.745
CAMSAP1	5.16	5.195	5.155	5.06	5.45	5.455	5.78	5.69	5.055	4.93	4.83	4.02	5.025	5.1	5.12	4.62	5.165	4.95	4.63	5.34	4.93	5.43	5.12	5.445	5.105	5.025	5.34	5.145	5.38	5.41	4.845	5.215	5.405	5.22	5.53	5.15
CAMSAP2	5.66	5.525	5.71	5.75	5.65	5.245	5.215	5.3	5.735	5.275	5.37	5.1	5.64	5.585	5.605	5.21	5.66	5.595	5.68	5.7	5.43	5.26	5.24	5.81	5.34	5.24	5.735	5.325	5.55	5.66	5.04	5.36	5.15	5.295	5.47	5.29
CANT1	6.23	5.67	5.81	6.005	5.5	5.635	5.96	5.955	5.49	5.65	6.445	6.205	5.56	5.81	6.36	5.48	5.815	5.605	5.865	5.595	5.775	5.625	5.79	5.57	5.72	5.97	5.995	5.725	5.335	5.465	5.765	5.51	5.755	5.795	5.76	5.73
CANX	6.685	6.69	6.615	6.685	6.99	6.605	6.515	6.725	6.695	6.59	6.825	5.87	6.57	6.525	6.45	6.435	6.92	6.69	6.75	6.625	6.79	6.53	6.49	6.9	6.645	6.39	6.56	6.78	6.545	6.65	6.36	6.67	6.685	6.59	7.12	6.595
CAP1	7.44	7.485	7.45	7.25	7.215	7.1	7.615	7.38	7.16	7.255	8.4	8.14	7.24	7.665	7.91	7.255	8.16	7.065	7.815	7.345	7.245	7.055	7.985	7.8	7.405	7.185	7.465	7.49	7.53	7.33	7.385	7.39	7.52	7.24	7.825	7.74
CAPG	8.345	8.985	8.88	8.67	8.525	8.255	7.955	7.705	9.29	8.56	8.87	9.31	9.135	8.82	8.66	8.57	9.375	8.65	8.475	8.86	8.735	8.875	8.78	8.505	8.605	8.44	8.255	8.155	8.695	8.53	8.69	8.72	8.435	8.495	8.46	8.875
CAPN13	10.03	9.27	9.79	10.065	9.5	10.02	10.57	9.515	9.555	10.565	11.285	9.785	10.515	10.11	9.93	9.275	9.46	9.52	10.46	9.685	10.09	9.665	9.41	9.055	9.355	9.855	10.53	12.14	8.735	9.65	10.96	10.945	9.46	10.04	9.285	10.305
CAPRIN2	4.63	4.48	4.75	4.715	4.675	4.88	4.85	4.885	4.62	4.895	4.805	5.46	4.625	4.66	4.405	4.945	4.955	4.45	4.985	5.025	4.325	4.62	4.63	4.505	4.66	4.91	4.805	4.365	4.77	4.785	4.69	4.585	4.91	4.775	4.695	4.76
CAPS2	6.65	5.92	5.675	6.26	5.66	6.555	6.225	7.55	5.44	6.72	4.92	5.445	6.125	5.87	5.83	6.22	5.105	6.215	5.42	6.005	6.535	6.78	5.34	5.835	6.575	6.535	6.945	6.64	6.13	5.92	5.11	6.49	5.875	6.18	6.52	5.9
CAPZA1	7.4	7.61	7.375	7.17	7.435	7.13	7.625	7.56	7.445	7.695	7.715	7.03	7.745	8.005	7.755	7.075	7.795	7.26	7.375	7.49	7.68	7.445	7.895	7.255	7.675	7.355	7.54	7.44	7.64	7.815	7.415	7.715	7.5	7.475	7.65	7.7
CAPZB	8.56	8.24	8.295	8.06	7.895	8.125	8.1	7.9	8.53	7.95	8.425	7.905	8.355	8.13	8.19	8.185	8.35	8.225	8.335	7.89	8.16	8.035	8.575	7.72	8.155	8.235	8.11	8.205	8.235	8.305	8.255	8.225	8.015	8.105	8.1	8.235
CARD6	7.265	7.665	7.725	7.64	7.57	7.225	7.41	6.895	7.78	7.175	7.675	8.055	7.635	7.845	7.63	7.02	7.91	7.315	7.785	7.895	7.35	7.47	7.68	7.73	7.435	7.48	7.03	7.225	7.53	7.7	6.745	7.485	7.565	7.32	7.51	7.315
CARKD	6.375	6.415	6.015	6.2	6.195	6.145	6.675	6.65	6.23	6.45	6.48	5.45	6.085	6.01	6.275	6.03	6.605	6.495	6.28	6.4	6.15	6.395	6.225	6.255	6.33	6.39	6.34	6.21	5.985	5.915	6.025	6.01	6.505	6.525	6.455	6.485
CASC1	7.535	6.965	7.075	7.23	7.88	7.835	7.79	8.625	6.92	7.71	5.63	5.235	6.36	6.24	6.65	7.645	5.705	7.635	6.215	7.14	7.47	8.125	6.46	7.355	7.245	8.11	7.925	7.3	7.79	7.21	6.59	7.395	7.825	8.2	7.9	7.26
CASC2	5.3	4.73	4.67	5.09	5.615	5.25	5.255	5.775	4.785	5.62	4.125	4.345	4.79	4.825	4.67	5.4	4.43	5.32	4.71	4.8	5.185	5.88	4.395	5.035	5.31	5.86	5.845	5.815	5.39	5.185	4.515	5.24	5.535	5.455	5.45	5.195
CASK	5.66	5.775	5.855	5.97	6.175	5.78	5.755	5.755	6.06	5.775	5.825	4.545	5.74	5.92	5.88	5.62	5.775	5.76	5.53	5.905	5.805	5.9	5.635	5.835	6.06	5.385	5.775	5.775	5.645	6.01	5.68	5.745	5.675	5.7	5.57	5.66
CASKIN1	8.185	8.59	8.48	7.39	8.66	8.595	7.965	8.655	8.55	7.16	8.15	7.74	8.175	8.165	8.06	7.64	8.025	8.665	8.31	8.41	8.805	8.275	8.155	8.36	9.02	8.225	7.085	7.84	8.435	8.415	8.345	8.64	8.905	8.5	7.975	8.67
CASP10	6.69	6.47	6.84	7.17	6.4	6.51	6.61	7.12	6.53	5.57	6.42	7.07	6.14	6.87	5.86	6.63	6.9	6.07	6.7	6.59	6.83	6.36	6.85	7.17	6.89	5.45	5.57	6.17	6.29	6.92	5.86	6.73	6.58	6.79	6.65	6.91
CASP2	5.23	5.495	5.39	5.26	5.255	4.99	5.07	5.035	5.575	5.075	5.29	4.205	5.22	5.265	5.365	4.925	5.6	5.235	5.105	5.48	5.23	4.89	5.385	5.42	5.265	4.755	5.205	5.4	5.18	5.325	5.22	5.285	5.17	5.055	5.33	5.185
CASP3	8.325	8.095	8.485	8.675	8.155	7.965	8.535	7.83	8.725	8.31	8.73	7.915	8.27	8.525	8.395	8.645	8.71	8.25	8.545	8.52	8.22	8.28	8.625	8.745	8.08	8.32	8.545	8.57	8.435	8.395	8.075	8.15	8.06	8.32	8.82	8.285
CAST	9.955	9.83	10.025	10.14	10.265	9.85	9.835	9.97	9.89	9.845	9.44	9.465	9.91	9.85	9.995	9.915	10.205	10.18	9.8	9.64	10.07	10.145	9.67	10.025	9.735	10.1	10.19	9.775	9.865	9.95	9.095	10.08	9.855	9.45	9.97	9.505
CASZ1	6.665	5.99	6.475	6.68	6.53	6.51	6.11	6.4	6.315	6.39	5.97	7.935	6.25	6.315	6.41	6.595	5.87	6.56	6.505	6.38	6.575	6.48	5.775	6.1	6.585	6.49	6.46	6.57	6.285	6.285	5.935	6.32	6.125	6.195	6.115	5.97
CATSPER2	4.57	4.76	4.69	5.39	5.02	5.88	4.84	5.53	5.02	5.32	4.48	5.59	4.34	4.94	4.39	4.81	5.06	4.99	5.01	5.43	4.92	5.36	4.69	5.35	4.87	5.45	5.46	5.25	4.77	5.32	5.02	5.45	4.87	4.77	4.39	5.14
CAV1	4.59	5.205	4.6	4.815	4.26	4.415	4.715	4.78	4.69	4.975	4.545	4.62	4.66	4.6	5.47	4.785	5.015	5.445	5.46	4.605	4.67	4.545	4.32	4.425	4.57	4.585	5.075	4.36	4.89	4.885	4.375	4.135	4.24	4.525	4.38	4.355
CBFA2T2	5.57	5.47	5.53	5.45	5.45	5.62	5.4	5.42	5.61	5.51	5.52	5.02	5.41	5.31	5.37	5.01	5.59	6.49	5.63	5.43	5.24	5.36	5.26	5.93	5.57	5.81	5.57	5.43	5.39	5.37	5.52	5.05	5.53	5.58	5.39	5.82
CBWD5	7.89	7.97	7.98	7.83	8.18	8.01	7.9	7.6	8.13	7.75	7.8	7.44	7.66	7.98	7.77	8	8.07	7.75	7.61	8.46	7.48	7.52	7.83	7.92	7.52	7.11	7.85	7.91	8.08	8.34	7.47	8.06	7.76	7.82	7.98	7.51
CBX1	6.71	6.9	6.8	6.76	6.82	6.37	6.91	6.71	7.17	7.09	6.77	7.79	6.25	6.58	6.81	6.94	6.72	6.61	6.81	6.79	6.64	6.92	6.74	5.99	6.79	6.98	6.6	6.96	6.69	6.89	7.06	6.65	6.87	7.15	6.31	6.79
CBX5	6.88	6.79	6.785	7.14	7.41	7.165	6.69	7.075	6.89	6.94	6.22	6.515	7.235	6.945	6.78	7.085	6.26	7.165	6.73	6.915	7.05	7.27	6.45	7.13	6.945	6.925	7.02	7.21	6.935	6.94	7.35	6.995	6.775	7.035	6.975	7.015
CBX7	6.98	6.825	6.835	6.73	6.955	6.99	6.645	7.325	6.84	6.85	6.68	6.78	6.745	6.735	6.755	6.735	6.31	6.845	6.905	6.865	6.65	7.075	6.715	6.61	6.97	6.86	6.82	6.78	6.915	6.68	7.195	6.94	7.105	7.07	7.065	6.83
CC2D1A	6.175	6.47	6.15	6.3	6.085	6.375	6.425	6.24	6.315	6.16	6.265	6.92	6.275	6.17	6.265	6.105	6.57	6.405	6.12	6.53	6.175	6.43	6.26	6.575	6.34	6.215	6.295	6.15	6.135	6.15	5.985	6.06	6.45	6.435	6.45	6.3
CC2D1B	5.89	5.95	6.04	5.53	5.8	5.99	6.07	6.06	6.15	6.1	6	4.77	6.06	6.05	5.99	5.64	6.38	5.74	5.92	6.33	5.76	6	6.2	5.97	6.04	5.63	6.01	5.94	5.82	5.77	6.27	6.03	6.04	5.88	6.14	6.29
CC2D2A	5.97	5.78	5.63	5.98	6.51	6.4	6.84	7.63	5.7	6.12	4.77	4.08	5.61	5.47	5.67	6.14	4.66	5.65	5.01	5.66	6.21	6.57	5.66	6.04	5.92	6.44	6.4	6.35	6.26	5.79	5.48	6.04	6.33	6.67	6.67	5.85
CCBL2	5.64	5.905	6.065	6.01	5.57	6.06	6.225	6.095	5.94	6.15	6.4	4.775	5.985	5.915	6.24	5.8	5.79	6.385	5.74	5.925	6.24	5.71	5.94	5.705	5.995	6.35	5.665	5.335	6.325	5.815	5.95	5.855	5.915	6.06	5.98	6
CCDC103	6.67	6.98	6.465	6.265	7.11	6.89	7.05	7.005	6.235	7.205	5.36	5.385	6.665	6	6.83	6.8	5.635	7.19	6.145	5.57	6.505	7.37	6.25	6.205	6.93	7.575	7.37	7.375	6.355	6.595	6.825	6.64	6.745	7.13	6.885	7.05
CCDC104	8.87	8.435	8.435	8.34	9.01	8.625	9.295	9.18	8.35	8.855	7.93	8.31	8.02	7.94	8.12	8.755	7.835	8.685	7.825	8.285	9.1	8.57	8.385	8.67	8.415	8.495	9.085	8.85	8.595	8.59	8.05	8.615	9.065	9.23	9.29	8.82
CCDC107	8.945	8.555	9.015	9.155	8.525	9.075	8.76	8.49	8.935	8.96	8.945	8.805	8.855	8.745	8.81	9.15	8.345	8.905	8.765	8.735	8.745	8.815	8.69	9.26	8.585	8.79	9.06	9.53	9.095	8.84	9.175	8.765	8.81	8.665	8.86	8.705
CCDC108	5.37	5.26	5.31	5.24	5.49	5.58	5.54	6.7	4.86	5.42	4.53	4.94	5.37	5.31	4.81	5.54	4.49	5.28	5.19	5.08	5.26	6.02	4.77	5.16	5.25	5.37	5.86	5.83	5.29	4.93	5.38	5.84	5.87	6.06	5.46	5.56
CCDC114	7.255	7.455	6.35	7.06	7.565	7.835	7.615	8.31	6.195	7.395	5.8	8.005	7.105	6.565	6.39	7.36	6.005	7.25	5.835	6.715	7.305	7.745	6.405	7.095	7.31	7.195	7.825	7.585	7.1	6.945	7.025	7.34	7.815	7.475	7.37	7.075
CCDC115	6.945	7.025	7.315	6.93	6.995	6.89	7.1	6.975	7.515	7.15	6.74	5.75	6.93	6.97	7.145	6.99	7.09	7.225	6.9	7.73	6.815	6.965	7.34	6.855	6.97	6.97	6.9	6.77	7.315	7.205	7.08	6.855	7.22	7.125	6.895	7.22
CCDC125	9.45	8.59	9.12	9.3	9.31	9.2	8.53	9.17	8.86	9.27	8.38	8.99	8.88	8.71	8.89	9.09	8.38	8.95	8.76	8.42	9.41	9.32	8.62	8.72	9.29	9.5	9.62	9.48	8.79	8.93	8.75	9.43	8.97	9.29	9.27	8.88
CCDC134	5.075	4.885	5.09	5.155	4.76	5.075	4.99	4.81	4.815	5.035	4.87	4.14	4.325	4.715	5.155	4.745	4.735	5.11	5.01	4.635	4.87	4.88	4.71	4.765	4.995	4.79	5.075	5.005	4.75	4.775	4.68	4.785	4.795	4.96	4.86	5.05
CCDC136	5.295	5.16	5.445	5.735	5.795	5.94	5.61	5.625	5.805	5.32	5.13	5.3	5.2	5.585	4.9	5.775	5.155	5.67	5.37	5.73	5.825	5.915	5.32	5.895	5.635	5.39	5.38	5.485	5.355	5.485	5.725	5.525	5.77	5.89	5.38	5.51
CCDC147	6.04	5.8	5.6	5.73	6.18	6	5.5	7.38	5.2	6.35	4.7	5.36	5.58	5.36	5.25	6.05	4.9	5.55	5.01	5.63	6.2	6.76	4.77	5.56	6.19	6.41	6.64	6.66	6.15	5.48	5.32	6.55	6.04	6.21	6.01	5.56
CCDC148	5.18	4.725	4.515	4.63	5.36	5.03	4.715	5.355	4.27	5	4.26	4.05	4.62	4.435	4.59	4.57	4.26	4.815	4.255	4.49	5.035	5.075	4.215	4.845	4.98	4.91	5.15	5.22	5.055	4.835	4.115	5.115	5.1	4.705	5.165	4.56
CCDC149	6.015	5.615	5.89	5.495	5.91	5.605	5.685	5.525	5.89	5.295	5.855	4.765	5.285	5.515	5.805	5.455	5.52	5.34	5.535	5.63	6.105	5.345	5.44	5.915	5.525	5.115	5.3	5.28	5.52	5.675	5.335	5.565	5.575	5.28	5.495	5.485
CCDC157	6.515	6.235	6.415	6.085	6.75	6.775	6.98	7.18	6.33	6.295	5.385	5.585	6.125	5.86	5.62	6.4	5.64	6.225	5.49	6.205	6.345	6.835	6.275	6.425	6.445	6.45	6.36	6.1	6.57	6.235	5.725	6.42	6.77	6.84	6.74	6.43
CCDC167	8.675	8.09	8	8.125	8.015	8.32	7.995	7.34	8.275	7.81	8.11	7.925	7.99	8	8.53	8.225	7.795	8.25	8.1	8.03	7.92	7.865	7.885	7.655	8.295	8.315	7.935	8.1	8.19	7.9	8.545	7.88	8.12	8.005	7.9	8.305
CCDC23	7.11	6.78	7.18	6.935	7.215	7.52	6.445	6.845	7.235	7.035	6.645	6.395	6.935	6.86	7.115	7.345	6.45	7.275	7.205	6.67	7	7.565	6.82	7.185	7.155	7.19	7.23	6.825	7.52	7.105	7.24	7.125	6.935	6.69	6.625	6.865
CCDC33	7.08	6.06	6.11	6.04	6.9	6.85	5.54	7.81	5.16	7.32	5.27	6.73	6.58	5.68	6.26	7.08	5.4	6.99	6.15	5.63	7.06	7.58	6.34	5.97	6.74	7.41	7.53	7.03	6.81	5.82	6.04	6.92	6.83	6.83	6.97	6.3
CCDC40	5.25	5.275	5.34	5.355	5.87	5.935	5.895	6.215	5.09	5.18	4.39	4.835	5.41	5.27	5.235	5.905	4.735	5.88	4.97	5.165	5.715	5.72	5.075	5.69	5.565	6.02	5.595	6.255	5.33	5.15	5.24	6	5.76	5.655	5.25	5.8
CCDC41	6.055	5.595	5.485	6.09	6.5	6.07	6.52	6.41	5.33	6.19	4.965	5.33	5.7	5.795	5.715	6.065	4.98	5.875	5.71	5.82	6.275	6.355	5.115	5.59	6.185	6.44	6.235	6.44	5.65	5.795	5.745	5.98	5.705	6.02	6.15	5.7
CCDC59	7.015	6.825	6.89	7.105	7	6.84	6.605	6.385	7.17	7.22	6.7	6.22	7.11	7.1	6.995	6.825	6.51	6.8	7.06	6.58	6.85	6.86	6.665	6.585	6.925	6.94	7.22	6.905	6.96	7.23	6.995	6.75	6.64	6.685	6.455	6.59
CCDC6	8.87	8.965	9.185	9.1	8.875	8.805	8.655	8.26	9.12	8.705	8.49	8.545	8.75	8.875	8.745	8.755	9.16	9.09	9.095	9.16	8.89	8.66	8.74	9.17	8.84	8.675	8.775	9.015	8.775	9.02	8.46	8.74	8.815	8.455	8.645	8.675
CCDC69	5.7	5.765	5.545	5.195	5.645	5.615	5.945	6.185	5.675	5.685	5.765	4.045	5.42	5.605	5.275	5.165	5.72	5.72	5.23	5.81	5.55	5.7	6.415	5.745	5.635	5.465	5.56	5.71	5.98	5.445	5.71	6.08	6.315	5.875	6.105	6.21
CCDC7	4.735	4.635	4.565	4.815	4.885	4.445	4.62	4.57	4.335	4.9	5.16	6.685	4.705	4.71	4.785	4.855	4.55	4.72	4.8	4.51	4.655	4.855	4.77	4.61	4.64	4.89	5.12	4.8	4.725	4.65	4.95	4.75	4.705	4.51	4.895	4.795
CCDC72	9.33	9.65	9.59	9.1	9.865	9.55	9.9	9.795	9.315	9.83	9.655	9.885	8.445	9.705	9.01	9.04	8.99	9.445	9.12	9.68	9.395	9.805	9.67	9.195	9.08	9.75	9.215	8.91	9.665	10.17	8.995	9.555	9.11	9.92	9.775	9.77
CCDC74B	7.79	7.865	7.575	7.415	8.49	7.99	9.03	8.705	7.525	7.935	6.315	6.87	7.105	6.88	7.23	7.99	6.15	7.93	6.62	7.615	8.145	7.935	7.5	7.795	7.87	7.485	8.19	8.025	7.665	7.72	7.185	7.785	8.225	8.335	8.665	8.09
CCDC75	6.12	5.775	6.33	5.575	6.195	6.06	5.94	5.755	6.335	5.53	6.11	5.525	6.17	6.015	5.715	5.89	5.515	5.86	5.725	6.14	5.995	5.935	5.925	6.065	5.845	5.835	5.93	6.195	6.16	5.875	6.335	6.165	5.95	5.595	6.29	6.06
CCDC76	5.21	4.6	4.54	4.75	5.6	5.5	4.55	5.35	4.41	5	4.99	5.9	5.87	4.46	5.34	4.02	5.43	5.21	5.25	5.36	5.3	4.48	4.85	4.5	5.62	5.51	4.47	5.32	4.66	4.81	5.7	5.5	5.16	5.36	4.72	5.42
CCDC8	5.415	4.755	4.84	5.13	5.31	5.315	4.37	5.235	4.33	5.215	4.405	4.91	5.215	4.655	4.45	5.395	4.465	5.51	4.88	4.785	4.985	5.805	4.84	4.57	5.025	5.025	5.52	5.675	5.3	5.19	5.21	5.54	5.175	5.03	4.62	5.03
CCDC80	6.225	6.27	6.475	6.42	6.855	6.535	6.705	6.2	7.265	6.31	6.32	5.405	6.085	5.995	6.82	5.935	6.42	6.81	6.28	7.685	6.42	7.01	6.06	6.7	6.38	6.265	6.07	5.51	6.51	6.465	5.065	5.72	6.985	6.18	6.495	5.82
CCDC88B	6.98	6.74	6.49	6.69	6.37	7	7.16	6.06	6.65	7	7.25	7.25	7.49	7.44	6.52	7.28	7.33	6.17	6.88	6.31	6.8	6.92	7.45	6.25	6.73	6.58	6.32	7.7	6.58	6.52	7.65	7.02	6.83	6.52	6.97	6.93
CCDC88C	5.19	5.3	5.35	5.41	5.42	5.76	5.78	5.77	5.7	5.63	5.08	7.77	5.66	5.16	5.52	5.73	5.3	5.55	5.35	5.6	5.45	5.71	5.37	5.39	5.48	5.51	5.29	5.43	5.29	5.4	5.35	5.45	5.71	5.66	5.54	5.62
CCDC90A	8.775	8.49	8.515	8.595	8.565	8.165	8.68	8.475	8.675	8.45	8.615	8.64	8.32	8.405	8.475	8.39	8.455	8.465	8.44	8.75	8.385	8.575	8.905	8.39	8.665	8.515	8.275	8.37	8.62	8.77	8.305	8.2	8.79	8.67	8.675	8.675
CCDC99	5.18	5.325	5.18	5.125	4.96	5.05	4.945	5.025	5.13	4.95	4.945	4.385	5.33	4.88	5.605	4.755	5.32	5.165	5.37	5.1	4.98	4.995	5.14	5.085	5.05	5.285	5.155	4.88	5.325	4.91	5.26	4.93	4.91	5.245	5.03	5.02
CCL3L3	5.085	4.35	5.46	4.99	4.49	4.345	7.325	4.04	5.18	5.725	7.145	4.44	5.395	8.675	4.37	4.635	5.985	4.395	5.52	4.475	4.335	4.41	8.685	4.865	6.03	6.63	5.955	4.96	4.805	4.6	6.625	4.76	4.905	10.115	7.74	5.705
CCL4	7.63	6.65	7.48	7.415	6.195	7.135	9.65	5.77	7.37	9.185	10.475	8.47	8.945	12.615	7.54	7.72	8.755	7.125	8.66	6.495	6.835	6.095	10.19	6.975	8.63	9.805	9.09	8.475	7.14	6.16	9.32	7.655	7.17	12.085	11.425	8.705
CCNB1	5.73	6.44	5.93	6.055	5.965	5.675	6.76	5.91	6.315	6.18	5.535	5.645	6.305	6.155	6.335	5.905	6.215	5.995	6.02	5.955	6.25	6.275	6.28	5.99	6.11	5.75	5.95	5.86	6.575	6.385	6.625	5.98	6.1	6.385	6.2	6.365
CCNG1	6.1	5.985	6.085	6.28	5.97	5.815	6.18	6.085	5.815	6.28	6.32	4.975	6.175	6.01	6.21	6.1	6.18	6.035	6.09	5.895	5.925	6.01	5.98	6.14	5.91	5.915	6.26	6.285	6.18	6.045	6.135	5.92	6.01	5.675	5.965	6.065
CCNG2	5.195	5.43	5.065	5.08	5.04	4.83	5.5	5.09	5.06	5.31	6.06	4.395	4.93	5.635	5.715	4.76	5.935	5.565	5.425	5.425	5.275	4.89	6.15	5.3	5.305	5.24	5.205	5.45	5.075	5.105	5.225	5.235	5.02	5.05	5.33	5.175
CCNK	7.36	7.105	7.25	7.43	7.225	7.35	6.96	6.865	7.3	7.285	7.02	6.61	7.685	7.27	7.4	7.425	7.2	7.215	7.425	6.87	7.155	7.12	7.26	7.475	7.005	7.21	7.555	7.165	7.365	7.305	7.52	7.41	6.995	6.835	7.22	7.115
CCNL1	6.935	6.535	6.935	7.42	6.59	6.85	7.245	6.445	6.665	6.725	6.95	5.515	7.33	7.885	6.455	7.2	7.39	6.67	7.795	6.715	6.78	6.815	7.76	7.015	6.785	7.26	7.145	7.455	6.535	6.74	7.57	7.105	6.265	6.895	6.77	6.83
CCNL2	5.83	5.82	6.09	6.4	6.12	6.77	6.64	6.81	6.21	6.68	6.13	5.73	6.51	6.4	5.79	6.62	6.41	5.88	6.15	6.61	6.11	6.15	5.86	6.3	6.02	6.17	6.56	6.47	5.79	6.41	6.66	6.29	6.3	6.04	6.07	6.04
CCNT1	5.055	4.875	5.25	5.31	5.02	5.11	5.04	4.935	5.115	5.435	5.185	5.605	5.22	4.91	5.3	5.24	4.93	5.095	5.06	5.205	4.955	4.995	4.81	5.11	4.885	5.02	5.47	5.18	5.14	5.04	5.185	5.055	4.985	4.925	4.98	4.955
CCT4	10.895	10.91	10.565	10.985	11	10.505	11.06	11.03	10.42	11.25	10.795	10.985	10.705	10.625	11.14	10.85	10.595	10.905	10.725	10.685	10.88	11.035	10.535	10.605	10.97	10.97	11.2	10.995	10.88	10.885	11.035	10.8	11.085	10.98	10.94	10.91
CCZ1	8.31	8.195	8.6	8.32	8.335	8	8.52	8.14	8.375	7.975	8.71	7.985	8.105	8.4	8.06	8.365	8.665	7.885	8.3	8.665	8.12	8.115	8.35	8.51	8.175	8.3	8.255	8.1	8.485	8.365	8.025	7.975	8.325	8.065	8.66	8.21
CD164	9.03	8.795	8.65	9.05	9.26	8.995	8.65	9.795	8.685	9.22	8.99	8.355	8.46	8.3	9.04	8.965	8.925	9.085	8.615	8.85	8.89	9.225	8.48	9.02	8.845	8.985	9.29	8.995	8.62	8.825	8.455	9.095	9.075	8.79	9.24	8.555
CD200R1	6.665	5.655	6.935	6.31	6.495	5.985	6.42	6.225	6.815	5.375	6.595	6.805	5.955	6.31	6.51	6.4	5.685	5.885	6.115	6.21	6.325	6.07	5.41	6.895	5.6	6.18	5.965	5.62	5.64	5.965	5.73	5.8	5.885	6.14	6.6	5.72
CD274	4.905	4.555	4.99	6.58	5.25	5.16	4.89	4.635	4.58	4.87	6.045	4.225	5	5.245	5.595	4.23	6.43	4.235	5.5	4.755	5.24	4.67	5.51	5.125	4.845	5.105	5.23	4.5	4.545	4.96	4.32	5.275	4.565	4.54	5.35	5.175
CD276	7.64	7.37	7.695	7.24	7.19	7.43	7.27	7.38	7.15	7.315	7.525	6.925	7.33	7.365	7.695	7.47	7.265	7.31	7.405	7.49	7.305	7.185	7.325	7.48	7.08	7.01	7.33	7.4	7.35	7.515	7.13	7.035	7.175	7.315	7.27	7.115
CD2BP2	6.06	6.095	6.09	5.935	5.735	5.765	6.065	6.115	6.02	6.295	6.095	4.525	5.69	5.865	6.225	5.985	6.255	6.255	5.77	5.895	5.855	6.145	5.835	5.82	5.96	5.7	6.28	5.945	6.195	5.915	6	5.88	6.175	6.16	6.12	6.05
CD302	5.285	5.525	5.495	5.37	5.81	5.125	5.39	5.65	5.685	5.775	5.24	4.09	5.02	5.595	4.92	4.87	4.78	5.03	5.74	5.355	4.99	5.495	5.835	5.56	5.32	4.95	5.41	5.805	5.61	5.555	5.255	5.08	5.715	5.605	5.775	4.97
CD40	6.095	6.185	6.295	6.135	5.965	6.32	6.29	6.47	6.33	6.45	6.59	4.89	6.155	5.795	6.235	6.465	6.555	6.31	6.005	6.545	6.375	6.445	6.43	5.84	6.215	6.5	6.635	6.285	6.085	6.205	6.915	6.725	6.705	6.465	6.215	6.78
CD58	5.805	6.06	6.06	5.995	5.85	5.88	6.1	5.66	6.35	6.12	6.71	4.825	5.82	6.44	6.185	5.505	6.17	5.645	6.34	6.31	6	5.745	6.345	6.11	6.01	5.94	6.025	5.71	6.035	6.06	5.605	5.785	5.925	5.765	6.21	5.835
CD81	10.775	11.315	11.28	11.19	11.125	11.34	10.955	11.665	11.415	11.58	11.055	10.885	11.165	10.81	10.92	11.07	10.74	11.335	10.58	11.25	11.205	11.365	10.445	10.85	11.2	10.865	11.41	11.09	10.72	10.89	11.12	10.84	11.175	11.405	11.2	11.235
CD84	3.875	4.52	4.615	3.905	4.55	4.32	4.46	4.21	4.595	4.25	4.735	3.86	5.285	4.57	4.045	4.365	4.755	4.34	4.19	4.565	4.475	4.68	5.08	4.875	4.14	4.245	4.22	5.48	4.625	4.645	4.855	5.05	4.65	4.375	4.67	5.32
CD8A	5.78	6.13	6.105	6.085	5.82	5.625	5.355	5.51	5.405	5.5	5.485	4.365	7.2	6.085	5.71	6.71	6.28	6.37	6.2	5.16	6.095	6.73	7.105	6.45	5.775	6.82	6.395	6.5	6.49	5.74	6.67	6.35	6.235	5.845	6.85	7.265
CD8B	6.14	5.82	6.11	5.82	5.35	5.28	5.13	5.99	4.6	4.91	5.58	6.94	6.75	5.85	5.69	6.66	5.77	5.55	5.98	5.25	5.55	6.02	6.58	5.93	5.7	5.96	5.71	5.91	5.94	5.48	6.09	6.15	6.02	5.62	6.57	6.67
CDC14B	5.415	5.32	5.65	5.305	5.335	5.31	5.18	5.36	5.32	5.2	5.34	7	5.06	5.305	5.365	5.4	5.3	5.33	5.085	5.41	5.245	5.53	5.445	5.515	5.315	5.63	5.62	5.365	5.45	5.525	5.02	5.1	5.59	5.32	5.46	5.165
CDC14C	5.28	5.16	5.46	5.41	5.51	5.23	5.33	5.17	5.45	4.91	5.11	4.08	5.08	5.06	5.28	5.17	5.17	5.31	5.13	5.08	5.21	5.16	5.37	5.77	5.35	5.3	5.36	5.48	5.47	5.38	5.02	5.09	5.48	5.32	5.13	5.26
CDC27	5.495	5.605	5.73	5.755	5.695	5.285	5.705	5.345	5.475	5.49	5.76	5.255	5.735	5.58	5.65	5.26	5.865	5.315	5.525	5.665	5.615	5.495	5.83	5.72	5.605	5.295	5.705	5.37	5.69	5.735	5.465	5.635	5.555	5.505	5.84	5.58
CDC37L1	6.06	5.675	5.91	6.09	5.665	5.995	5.965	5.67	6.245	6.245	5.98	4.62	5.615	5.77	6.22	5.825	5.965	5.995	6.04	5.7	5.715	5.885	5.905	5.89	5.78	6.26	6.27	5.815	6.08	5.985	5.74	5.6	5.745	5.68	5.875	5.57
CDC40	6.83	6.86	7.035	6.895	6.9	6.685	6.78	6.535	7.095	6.58	6.825	6.815	6.885	6.81	6.795	6.515	6.615	6.705	6.73	6.965	6.91	6.71	6.68	6.985	6.915	6.68	6.675	6.73	6.795	7.025	6.915	6.855	6.855	6.675	6.61	6.8
CDC42	8.545	8.695	8.6	8.035	8.68	8.21	8.405	8.54	8.555	7.885	8.69	8.405	8.035	8.335	8.205	7.855	8.495	7.545	8.07	8.73	8.47	8.235	8.91	8.5	8.595	7.74	8.11	8.055	8.38	8.775	7.66	8.81	8.685	8.27	8.82	8.235
CDCA7L	6.145	6.555	6.265	5.905	6.315	6.165	6.325	6.27	6.16	6.015	6	5.775	6.18	5.945	6.275	6.36	6.095	6.185	5.86	6.24	5.975	6.165	6.11	6.25	6.25	5.69	6.075	6.08	5.915	6.325	6.555	6.065	6.13	6.195	5.875	6.38
CDCP1	6.59	6.92	6.7	6.84	6.495	6.44	6.67	6.95	6.38	6.235	6.93	5.945	6.625	6.68	6.955	6.25	7.165	6.355	6.545	6.795	6.8	6.48	6.83	7	6.54	6.615	6.745	6.155	6.46	6.48	5.85	6.475	6.66	6.825	6.825	6.885
CDHR3	7.415	6.71	6.165	7.005	8.125	7.68	7.015	8.845	5.43	7.575	5.72	5.32	6.675	6.7	6.08	7.11	5.53	8.03	6.185	6.255	7.78	7.865	5.695	6.345	7.14	7.39	8.08	7.61	6.585	6.41	6.21	7.45	7.26	7.07	6.635	6.885
CDHR4	6.55	6.555	6.085	6.595	7.07	7.235	7.13	8.615	5.37	7.26	5.145	6.51	6.76	6.5	6.525	7.42	5.7	6.745	5.725	6.23	7.01	7.575	6.05	6.525	6.82	6.93	7.595	7.425	6.605	6.305	6.445	7.225	6.56	7.235	7.03	6.89
CDK10	6.955	6.8	6.81	7.155	6.885	7.155	7.35	6.95	6.48	7.3	6.45	6.67	7.015	7.04	7.1	7.21	6.995	6.995	6.875	6.645	7.17	7.26	6.435	6.46	7.085	7.29	7.215	7.52	6.78	6.625	7.615	6.97	6.73	6.98	6.905	6.96
CDK11B	7.64	7.95	7.59	7.62	7.61	7.78	8.1	7.77	7.87	7.46	7.87	7.58	8.01	7.87	7.59	7.93	7.93	7.84	7.61	7.94	7.52	8.05	7.82	7.55	7.83	7.58	7.64	7.59	7.7	7.84	7.91	7.81	7.92	7.96	7.53	7.95
CDK12	5.98	5.42	5.465	5.395	5.32	6.26	5.74	5.43	5.88	5.1	6.185	5.335	5.875	5.38	5.765	5.335	5.935	5.46	5.935	5.62	5.235	5.305	5.5	6.27	5.19	5.35	5.07	6.11	5.315	5.47	6.025	5.45	5.24	5.095	5.295	5.335
CDK13	5.28	5.62	5.57	5.41	5.62	5.33	5.38	5.13	5.07	4.96	5.05	5.87	5.75	5.39	5.31	5.22	5.59	5.39	5.45	5.21	5.55	5.42	5.26	5.84	4.94	4.94	5.37	5.4	5.32	5.43	5.15	5.58	5.2	5.13	5.77	5.37
CDK20	7.125	6.875	6.745	6.8	7.225	7.53	7.635	7.71	6.555	7.51	5.825	5.595	6.82	6.64	6.665	7.125	6.285	6.83	6.16	6.43	6.915	7.76	6.555	6.595	7.035	7.135	7.515	7.235	6.955	6.625	6.825	7.07	7.285	7.525	7.24	7.125
CDK5RAP1	6.475	7.085	6.73	6.64	6.63	6.485	6.77	6.805	7.09	6.3	6.785	6.235	6.615	6.61	6.46	6.48	6.815	6.48	6.69	7.285	6.595	6.7	6.835	6.88	6.63	6.62	6.445	6.295	6.675	6.79	6.505	6.68	6.325	6.745	6.845	6.775
CDK5RAP2	7.43	7.2	7.17	7.535	7.465	7.78	7.495	7.69	7.65	7.545	7.36	6.65	7.52	7.115	7.22	7.455	7.195	7.35	6.985	7.33	7.21	7.655	7.29	7.42	7.005	6.87	7.555	7.16	7.635	6.915	7.52	7.41	7.355	7.725	7.755	7.56
CDK8	5.1	5.09	5.23	5.59	5.07	5.095	5.26	4.875	5.105	5.11	5.15	3.93	5.37	5.055	5.175	4.935	5.17	5.36	5.3	4.83	4.955	5.15	5	5.315	4.98	5.26	5.31	5.55	5.31	5.205	5.105	5.05	5.045	5.035	5.465	4.945
CDKAL1	5.255	5.165	5.2	5.545	5.505	5.29	5.045	5.12	5.335	5.245	5.14	4.85	5.28	5.34	4.93	5.325	5.12	5.14	5.215	5.045	5.07	5.4	5.125	5.115	5.24	5.125	5.345	5.38	5.255	5.36	5.455	5.215	5.09	5.085	5.145	5.095
CDKL1	7.275	7.125	7.475	7.645	8.34	7.74	7.075	8.08	6.195	6.985	5.64	6.04	7.56	6.805	5.955	7.53	5.915	7.975	6.45	7.26	7.455	7.93	6.33	7.795	7.195	7.63	8.045	7.96	7.665	6.905	6.855	7.93	8.085	7.37	8.455	7.385
CDKN1B	7.515	7.14	7.355	7.455	7.255	7.13	7.035	6.945	7.395	7.37	7.94	7.505	7.33	7.63	7.565	7.485	7.215	7.265	7.395	7.24	7.46	7.225	7.555	7.29	7.48	7.115	7.46	7.63	7.215	7.305	7.745	7.52	6.98	7.035	7.28	7.085
CDKN2A	7.535	7.24	8.055	7.85	7.165	8.045	7.85	7.035	8.12	7.635	7.75	7.02	7.265	7.575	7.34	7.02	8.03	7.51	7.97	7.49	7.065	7.45	7.49	7.87	6.94	7.7	7.155	7.565	7.795	7.09	6.645	6.955	7.935	7.955	8.175	7.165
CDKN2AIPNL	5.75	5.68	5.775	5.585	6.74	6.05	5.885	5.595	6.215	5.615	5.705	7.51	5.775	5.31	5.73	5.735	5.59	5.895	5.48	6.12	5.79	5.82	5.685	5.64	5.695	5.615	5.74	5.435	6.03	5.815	5.79	5.815	6.02	5.875	5.885	5.61
CDS1	8.07	7.905	7.845	7.685	8.225	8.215	8.55	9.065	7.585	8.105	7.285	7.515	7.57	7.315	7.89	7.89	7.625	8.08	7.34	7.79	8.22	8.23	7.575	7.86	7.89	8.01	8.39	8.25	7.995	8.005	7.12	8.025	8.375	8.315	8.515	7.935
CDV3	8.81	8.675	8.945	8.57	8.745	8.865	8.765	8.33	9.035	7.8	8.95	9.185	9.19	8.84	8.495	9.035	8.88	8.26	8.965	8.88	8.685	8.585	9.26	9.24	8.575	8.625	8.41	9.035	8.68	8.845	9.36	9.225	8.595	8.445	8.95	9.11
CEACAM1	6.26	7.23	6.795	6.755	5.94	6.215	6.18	5.47	6.415	6.235	7.765	5.76	6.93	7.53	7.075	6.09	8.335	6.455	7.1	6.545	6.705	5.955	7.515	6.675	6.255	6.93	6.375	6.425	6.27	6.27	5.795	6.64	5.97	6.435	6.975	6.42
CEACAM3	5.69	5.975	5.89	5.49	5.205	4.9	6.29	5.47	6.085	5.65	6.88	4.4	4.955	5.87	5.645	5.61	7.51	5.35	5.745	6.215	5.775	5.035	6.61	6.13	5.95	5.125	5.525	4.995	5.685	5.775	4.845	5.78	5.635	5.91	5.96	5.945
CEACAM7	6	6.5	5.94	5.325	5.265	5.115	5.825	5.69	5.89	5.945	6.75	5.085	5.675	6.315	6.095	5.62	6.87	5.6	5.755	5.745	6.23	4.99	7.35	5.78	5.86	5.185	5.265	6.43	5.575	6.055	5.545	6.41	5.505	6.13	5.75	6.025
CELF2	4.65	5.19	4.74	4.805	4.93	4.535	4.7	4.97	4.835	4.83	5.25	3.74	5.455	5.275	4.47	4.935	5.125	5.03	5.41	4.645	4.95	5.015	5.7	4.7	5.02	4.59	5.015	5.49	5.125	5.04	5.78	5.46	4.63	4.915	5.04	5.445
CELSR1	10.885	10.265	10.75	10.045	10.53	10.83	10.11	11.04	10.31	10.51	9.94	9.745	10.395	10.48	10.08	10.525	10.035	10.65	10.19	10.425	10.88	10.59	10.06	10.215	10.805	10.34	10.245	10.69	10.335	10.305	10.84	10.885	10.535	10.545	10.12	10.36
CENPBD1	6.78	7.215	7.28	7.365	7.305	6.88	7.155	6.625	7.25	7.35	6.925	7.395	7.2	6.74	7.325	6.98	6.92	7.435	7.09	6.685	7.155	6.87	6.145	7.265	7	7.235	7.22	7.18	7.385	7.175	7.195	6.905	6.98	7.155	7.24	6.95
CENPN	5.46	6.09	5.795	5.35	5.71	5.495	5.8	5.57	6.16	5.595	5.235	4.63	6.2	5.795	5.625	5.25	6.215	5.685	5.525	5.92	5.51	5.35	5.92	6.09	5.41	5.47	5.53	5.655	6.295	6.235	6.17	5.615	5.995	5.595	5.355	6.06
CENPO	4.66	5.165	4.705	4.805	5.035	5.24	5.145	4.995	5	4.8	5.015	4.01	4.92	4.79	4.82	4.6	4.99	4.79	4.775	5.035	4.785	5.045	5.06	5.16	5.035	4.835	4.435	4.65	5	4.9	4.65	4.8	5.19	4.865	5.09	5.185
CENPP	5.465	6.04	5.875	5.335	5.7	6.01	6.03	5.615	6.38	5.34	5.765	6.135	6.05	5.665	5.195	5.69	6.445	5.63	5.69	6.135	5.715	5.785	6.345	6.12	5.81	5.315	5.095	4.955	5.615	5.84	5.705	5.715	5.87	5.69	5.445	5.775
CEP104	4.79	4.84	4.9	5.165	4.99	5.045	4.895	4.885	4.965	4.895	4.84	4.435	5.125	5.075	4.88	5.15	4.88	5.065	4.985	4.925	4.985	4.92	4.975	4.985	4.915	4.95	4.91	5.01	4.705	4.87	4.845	4.99	5.065	4.93	5.13	5.05
CEP128	4.82	5.3	4.945	4.975	5.35	5.24	5.96	5.67	5.3	5.54	4.755	3.92	5.115	4.83	5.065	5.065	4.615	5.555	4.83	4.965	5.105	5.67	4.82	5.28	5.12	5.35	5.39	5.26	5.065	4.965	5.255	5.11	5.52	5.42	5.45	5.605
CEP250	5.71	5.73	5.315	5.535	5.635	5.795	5.725	6.06	5.32	5.79	4.87	6.51	5.465	5.23	5.39	6.225	5.075	5.645	4.955	5.35	5.595	6.07	5.17	5.505	5.66	5.61	5.88	5.785	5.435	5.195	5.685	5.595	5.84	5.82	5.53	5.71
CEP350	6.215	6.035	6.225	6.36	6.28	6.005	6.77	6.125	6.115	5.95	6.035	6.985	6.135	6.1	5.79	6.18	6.03	5.58	6.2	6.255	6.19	6.075	5.92	6.28	6.205	5.775	6.285	6.365	5.64	6.13	5.895	6.12	6.255	6.1	6.345	6.145
CEP44	5.37	5.135	5.35	5.3	5.86	5.645	5.62	5.615	5.61	5.5	4.885	4.355	5.4	5.08	4.855	5.445	4.92	5.385	5.36	5.305	5.24	5.665	5.165	5.415	5.27	5.575	5.435	5.455	5.635	5.565	4.99	5.335	5.475	5.3	5.21	5.125
CEP95	7.02	6.97	6.815	7.195	7.36	7.37	8.25	7.59	7.01	6.965	6.41	8.21	7.195	7.425	6.96	7.59	6.97	7.06	6.85	7.255	7.02	7.475	7.065	7.29	7.145	7.215	7.14	7.16	6.73	7.395	7.18	7.205	6.77	7.46	7.455	7.255
CERCAM	5.335	4.98	4.925	4.735	5.735	5.19	4.77	5.7	5.23	4.985	4.71	6.93	5.41	4.945	5.72	5.77	5.06	5.57	5.28	5.265	4.99	5.19	4.85	4.785	4.965	5.21	5.065	5.42	4.93	5.265	5.66	4.995	5.41	4.89	4.695	4.805
CERKL	5.05	4.925	5.05	4.88	5.465	4.76	4.9	5.455	4.41	4.89	4.26	4.22	4.375	4.465	4.89	4.405	4.3	4.625	4.03	4.57	4.835	5.49	4.605	5.195	4.825	5.04	5.2	5.065	4.65	4.81	4.385	5.345	5.15	4.985	5.5	4.855
CERS6	7.775	7.985	7.76	8.055	7.765	7.635	7.585	7.82	7.98	7.915	8.135	7.765	7.875	7.765	8.175	7.58	8.125	7.87	7.995	7.91	7.965	7.685	7.685	8.12	7.73	7.73	8.315	7.7	7.74	7.73	7.22	7.56	7.42	7.77	7.93	7.645
CES1	7.93	7.61	8.46	8.47	9.07	8.36	9.1	9.64	7.6	9.75	6.65	7.09	6.05	6.79	6.79	8.18	7.23	8.77	6.88	10.19	7.83	8.59	7.28	8.18	8.75	8.44	7.97	8.54	7.78	7.91	7.71	8.43	8.2	8.68	9.66	7.21
CFH	9.11	9.81	9.55	9.55	9	9.51	9.65	9.45	9.6	9.54	9.87	9.03	9.82	9.72	9.68	10.03	10.41	9.61	9.98	9.84	9.86	9.6	9.56	9.77	9.71	9.97	9.7	10.29	9.48	9.09	9.74	10.23	9.7	9.64	10.21	10.4
CFI	6.11	5.845	6.38	5.98	5.485	5.865	5.235	6.4	6.875	6.7	6.925	5.92	5.745	6.545	7	6.565	6.44	6.21	6.895	6.355	6.005	5.85	6.355	5.44	6.105	6.045	6.675	7.065	6.385	5.845	6.81	6.395	5.37	6.675	6.105	6.355
CFL1	9.49	9.425	9.45	9.38	8.995	9.295	9.255	8.735	9.495	9.16	10.065	9.64	9.495	9.355	9.415	9.365	9.78	9.25	9.65	9.13	9.255	9.085	9.565	9.53	9.245	9.205	9.24	9.35	9.495	9.3	9.675	9.25	9.16	9.125	9.56	9.475
CFLAR	6.19	6.58	6.25	6.48	6.28	6.6	6.69	7.02	6.46	6.67	6.92	4.63	6.5	6.84	6.35	6.74	7.38	6.66	6.58	6.77	7.18	6.73	6.82	6.38	6.69	6.64	6.79	6.83	6.53	6.51	6.2	6.97	7.04	6.78	6.39	6.98
CHAF1A	5.86	6.25	5.97	5.685	5.935	5.745	6.305	6.015	6.17	5.875	5.885	6.4	6.13	5.86	5.94	6.225	6.08	5.77	5.595	6.135	5.775	5.98	5.995	5.78	6.05	5.61	5.705	5.67	5.7	6.34	5.965	6.095	6.29	6.08	6.045	6.095
CHCHD7	8.005	7.775	7.57	7.875	7.8	7.51	7.44	7.63	7.44	7.95	8.18	7.285	7.385	7.705	8.19	7.535	7.615	7.605	7.62	7.71	7.825	7.525	7.62	7.07	7.75	7.585	7.69	7.245	7.69	7.77	7.56	7.615	7.785	7.495	7.365	7.66
CHD1L	5.73	5.445	5.27	5.8	5.57	5.67	5.505	5.465	5.45	5.765	5.225	4.78	5.605	5.19	5.6	5.41	5.25	5.645	5.64	5.33	5.88	5.98	5.45	5.695	5.83	5.425	5.775	5.955	5.47	5.66	5.99	5.6	5.57	5.665	5.595	5.53
CHD6	5.995	5.965	5.99	6.26	6.34	6.085	5.975	6.19	6.115	5.895	6.065	5.13	6.535	6.04	5.99	5.825	5.97	6.045	6.21	6.165	6.175	6.185	5.695	6.225	6.275	6.13	5.915	5.995	5.805	6.09	6.185	6.245	6.03	5.79	6.02	6.015
CHD9	6.84	6.675	6.82	7.045	6.74	6.925	6.725	6.925	6.615	7.07	6.595	5.44	7.175	6.665	6.855	6.725	6.805	7.005	6.935	7.31	6.815	6.94	6.43	6.825	6.78	6.845	7.075	7.05	6.63	6.69	7.09	6.62	6.625	6.59	6.605	6.685
CHDH	5.33	4.83	5.43	5.545	5.01	5.605	4.995	5.46	5.295	6.055	5.625	4.71	4.85	4.81	5.945	4.7	4.7	5.475	4.925	5.51	5.02	5.425	5.165	5.12	5.485	5.28	5.455	5.075	5.135	5.44	5.2	4.875	4.79	5.7	4.725	5.13
CHMP1A	7.225	7.155	7.195	6.61	6.795	6.95	7.115	7.375	7.075	6.54	7.375	7.55	6.88	7	6.75	6.84	7.455	7	6.965	7.305	6.825	6.93	7.53	7.33	6.915	6.655	6.78	6.87	6.95	6.88	6.825	6.725	7.31	7.13	7.36	7.265
CHMP3	8.21	8.16	8.28	8.46	7.96	7.86	7.85	7.6	8.37	8.44	8.45	8.56	7.82	8.1	8.48	8.11	8.29	7.93	8.04	8.11	8.04	7.86	8.35	8.03	7.97	8.15	8.42	7.97	8.11	8.12	7.69	7.79	8.09	7.99	7.89	7.91
CHMP5	9.23	8.72	8.85	9.175	8.925	8.89	8.92	9.21	8.925	9.55	9.17	9.015	8.8	8.87	9.275	8.84	9.44	8.715	9.015	8.63	8.85	9.165	8.685	8.215	9.06	9.235	9.455	8.805	8.97	8.89	8.48	9.25	9.035	8.875	9.065	8.745
CHN2	5.725	5.305	5.095	5.35	5.805	5.705	4.91	6.43	4.355	5.66	4.99	4.465	5.455	4.865	5.14	5.015	4.48	5.37	4.925	4.675	5.08	5.61	5.065	5.33	5.37	5.18	5.91	5.68	5.12	5.375	4.695	5.45	5.37	5.665	5.575	5.22
CHPF	10.015	9.355	9.78	9.3	9.385	9.505	8.95	9.315	9.72	9.05	9.59	9.275	9.05	9.09	9.72	8.93	8.895	9.485	9.585	8.965	9.355	9.035	9.105	9.395	9.355	9.14	8.91	8.695	9.305	9.26	9.375	8.835	8.785	9.335	9.23	9.28
CHST6	10.145	9.13	9.495	10.295	9.98	9.985	8.98	10.33	9.035	10.275	9.71	10.095	9.38	9.445	10.01	9.715	8.67	9.985	9.71	9.235	10.15	9.76	8.765	9.505	10.165	10.21	10.32	10.145	9.375	8.93	9.665	9.835	9.78	9.62	9.58	9.54
CIAPIN1	6.98	7.285	7.02	7.095	6.985	7.05	7.24	7.035	7.295	6.985	7.31	5.9	7.25	7.105	7.16	6.92	7.365	7.215	7.065	7.285	7.055	7.11	7.365	7.215	7.08	6.87	6.8	6.71	7.245	7.315	6.935	6.99	7.27	7.16	6.95	7.29
CIRBP	7.215	7.19	7.08	7.82	7.61	7.75	7.545	8.37	7.205	8.155	7.005	6.43	7.645	7.44	7.45	7.935	7.58	7.535	6.93	7.605	7.615	7.585	6.88	6.94	7.52	7.105	7.98	7.73	7.27	7.565	7.925	7.785	7.365	7.29	6.99	7.425
CISD1	6.77	6.725	6.71	6.745	6.84	6.735	6.63	6.755	6.89	6.775	6.65	6.285	6.765	6.63	6.79	6.48	6.605	6.745	6.665	6.78	6.93	6.805	6.72	6.835	7.05	6.555	6.88	6.83	6.985	6.775	6.375	6.68	6.57	6.995	6.87	6.605
CITED2	6.975	7.12	7.34	6.795	6.665	7.095	7.025	6.74	6.945	6.395	7.195	6.445	6.665	6.8	7.435	6.82	7.845	6.925	6.93	6.98	6.555	7.04	7.895	7.425	6.9	6.93	6.185	7.055	6.925	6.425	6.755	6.725	6.885	7.18	7.105	6.64
CIZ1	6.64	6.46	6.815	6.45	6.455	6.61	6.555	6.885	6.75	6.225	6.455	5.715	6.45	6.425	6.305	6.385	6.69	6.49	6.48	6.545	6.225	6.39	6.69	6.775	6.515	6.36	6.275	6.04	6.455	6.335	6.285	6.095	6.39	6.37	6.62	6.4
CKLF	7.2	7.315	7.39	7.53	7.55	7.31	7.795	6.99	7.33	7.565	8.185	6.715	7.575	8.16	7.125	7.485	6.78	7.12	7.685	7.32	7.265	7.395	8.045	7.115	7.39	7.84	7.545	7.78	7.425	7.435	7.475	7.685	7.69	7.53	7.995	7.71
CKMT1A	8.875	9.385	9.15	9.02	8.84	9.43	9.05	8.865	9.215	8.915	8.94	9.105	8.575	8.655	8.845	8.35	9.935	9.01	9.29	9.245	8.99	9.1	8.595	9.335	8.94	8.975	8.995	8.8	9.21	9.07	8.175	8.705	8.675	8.735	7.99	9.18
CKS1B	7.22	7.5	7.415	7.155	7.625	7.745	7.94	7.98	7.8	7.425	7.41	6.805	7.115	7.245	7.29	7	7.45	7.465	7.14	7.35	7.415	7.045	7.39	7.105	7.08	6.535	6.945	6.96	7.59	7.59	7.365	7.12	7.405	7.2	7.615	7.465
CLASP1	5.09	4.755	4.93	5.19	4.825	4.885	4.715	4.83	4.855	4.735	5.245	3.955	4.83	5.015	5.055	4.565	4.895	4.57	4.775	4.83	4.7	5	4.905	5.21	4.78	4.84	5.145	5.205	4.865	4.965	4.8	4.99	4.615	4.73	5.04	4.785
CLCC1	6.005	5.91	5.765	6.305	5.93	6.085	5.75	6.01	5.865	6.335	6.195	5.865	5.82	6.035	5.95	5.855	5.81	5.98	5.82	5.97	5.855	6.05	5.53	5.64	5.855	6.005	6.045	6	5.595	5.875	5.92	5.74	6.11	5.79	5.785	6.175
CLCN4	4.995	4.89	5.085	4.875	5.085	4.9	4.895	4.94	5.25	5.15	4.75	4.2	4.84	4.745	4.87	4.8	4.34	5.055	4.035	5.04	5.04	5.245	4.51	5.18	4.945	5.03	5.265	4.905	5.24	5.075	4.805	4.75	4.92	4.98	4.795	5.025
CLCN5	4.94	4.875	5.04	5.01	5.005	4.76	4.715	4.675	4.895	4.835	4.83	3.895	4.715	4.93	5.055	4.28	5.03	4.83	4.73	5.18	4.975	4.51	4.495	4.81	4.75	4.48	4.87	4.875	4.865	5.055	4.67	4.645	4.79	4.84	4.755	4.775
CLDN12	5.865	5.915	5.99	6.19	5.685	5.675	6.08	5.765	5.755	6.12	6.33	5.16	5.6	5.85	6.255	5.59	5.985	5.45	6.22	5.715	5.66	5.96	5.745	6.27	5.69	5.88	5.915	5.6	5.695	6.16	5.47	5.58	5.595	5.9	6.12	5.7
CLEC2D	6.29	6.4	6.055	6.175	6.345	5.94	6.18	6.005	6.105	5.95	6.07	5.95	6.685	6.155	5.93	6.315	6.44	5.89	6.07	6.46	6.365	6.06	6.54	6.035	6.105	5.935	6.135	6.49	6.14	6.62	6.835	6.605	6.115	6.12	6.345	6.515
CLIC4	5.63	5.06	5.22	6.25	6.04	5.32	5.13	4.85	5.4	5.99	5.8	4.72	5.48	5.11	6.12	5.62	5.57	5.45	5.5	5.21	5.3	5.36	5.26	5.41	5.25	5.45	6.33	6.01	5.69	5.49	5.75	5.76	5.16	5.16	5.54	5.36
CLIC5	8.95	8.46	8.58	8.77	8.18	7.93	7.75	7.77	7.58	8.14	7.77	7.33	8.28	8.76	9.31	8.58	8.36	8.74	8.5	8.06	8.98	8.73	8.18	8.08	8.56	9.18	8.75	7.57	8.24	8.14	7.21	8.24	8.65	7.96	8.92	8.79
CLIP4	5.69	5.56	5.57	5.6	5.52	5.28	5.28	5.27	5.37	5	5.16	5.15	5.49	5.51	5.47	5.15	6	5.45	5.25	5.53	5.7	5.47	5.62	5.71	5.13	5.3	5.46	5.37	5.62	5.32	4.65	5.09	5.58	5.38	5.95	5.26
CLK1	5.825	5.255	5.635	6.395	5.655	5.88	6.125	5.69	5.455	6.275	5.925	5.795	6.155	6.315	5.91	6.675	6.03	5.895	6.07	6.14	5.765	5.885	5.53	5.78	5.76	6.335	6.16	6.48	5.835	5.95	6.21	6	5.1	5.525	5.54	5.65
CLMN	7.915	7.49	7.32	7.74	8.17	8.6	7.815	8.85	7.175	7.9	6.195	6.28	7.5	7.52	7.055	7.745	6.85	8.085	6.895	6.865	7.64	8.455	6.865	7.98	7.7	8.285	8.42	8.43	7.84	7.865	7.47	8.12	8.365	8.14	8.155	7.805
CLOCK	5.03	5.275	5.015	5.005	5.14	5.03	5.18	4.74	5.185	4.72	4.905	4.435	4.795	4.975	5.305	4.515	5.235	4.95	5.1	4.97	4.965	5.175	4.985	5.305	5	4.91	4.98	4.795	5.375	5.17	4.67	4.88	5.155	4.985	4.99	4.94
CLUAP1	8.455	7.605	7.375	7.885	9.1	9.025	8.47	9.315	8.035	8.61	7.395	8.11	8.12	7.795	7.935	8.53	7.23	7.825	7.3	7.665	8.095	8.95	7.725	7.735	8.315	9.065	9.135	8.41	8.58	8.29	7.735	8.385	8.78	8.8	8.725	8.44
CMAHP	7.39	6.9	6.97	6.55	7.08	7.35	7.35	7.51	7.69	6.86	6.9	5.57	6.98	6.92	7.15	7.49	7.2	7	6.64	7.34	6.94	6.56	7.47	6.98	7.4	6.96	7.32	6.58	7.39	6.81	7.26	6.69	7.39	6.4	7.16	7.2
CMKLR1	5.175	5.025	5.44	5.335	4.665	4.41	5.165	4.285	5.435	5.45	5.58	7.32	6.51	4.895	5.115	6.105	5.615	4.9	5.88	5.115	4.66	5.075	5.685	5.48	4.575	5.165	5.085	5.765	5.53	4.855	5.96	5.48	5.095	4.88	5.215	5.74
CMPK1	7.31	7.545	7.29	7.92	7.255	7.295	7.215	7.315	7.235	7.42	7.7	6.995	7.175	7.285	7.84	7.575	7.435	7.7	7.215	6.955	7.3	7.61	7.61	7.285	7.19	7.285	7.83	8.03	7.83	7.44	6.82	7.535	7.5	7.29	7.71	7.175
CMTM3	6.44	7.405	6.735	6.605	6.82	6.355	6.775	6.415	7.095	7.055	7.47	4.945	7.535	7.385	6.58	7.335	7.46	6.98	7.32	6.965	6.61	7.055	8.22	7.235	6.13	6.96	6.76	7.23	7.33	7.21	7.615	7.375	7.045	7.02	7.7	7.885
CMTM7	7.71	8.47	7.985	7.715	7.63	7.73	8.01	7.05	7.805	7.555	7.81	7.26	7.945	8.23	7.88	7.99	7.71	7.745	7.715	7.955	7.875	7.88	7.1	7.495	7.675	7.535	8.095	7.665	7.605	7.93	8.405	7.755	7.375	7.585	7.59	7.84
CNBP	7.92	8.285	8.235	8.085	8.23	8.215	8.23	8.295	8.41	8.37	8.235	7.045	8.165	8.11	8.29	8.055	8.135	8.36	8.125	8.315	8.045	8.21	8.335	8.37	8.08	8.055	8.015	7.985	8.29	8.295	8.345	8.025	8.255	8.09	8.21	8.225
CNIH	6.945	7.24	6.9	7.01	7.285	7.03	7.075	7.23	6.88	7.075	7.36	7.145	6.785	6.87	7.28	6.75	6.87	6.96	6.82	7.255	7.04	6.715	7.03	6.62	7.185	6.89	7.05	6.94	7.07	7.22	6.835	6.975	7.38	7.06	7.105	7.03
CNIH4	7.27	7.36	7.35	7.57	7.34	7.06	7.195	7.065	7.885	7.505	7.82	6.8	7.5	7.555	7.305	7.05	7.6	7.43	7.655	7.865	7.19	7.175	7.725	7.285	7.135	7.38	7.495	7.385	7.535	7.38	7.06	7.335	7.51	7.695	7.37	7.515
CNKSR3	6.15	6.28	6.19	6.07	5.74	6.16	6.21	5.835	6.285	5.785	6.615	5.77	5.775	6.085	6.155	5.54	6.355	5.725	5.945	5.995	6.005	5.79	6.3	6.05	5.79	5.46	5.955	5.665	6.265	6.445	5.37	5.63	6.16	5.85	5.945	5.835
CNOT3	7.305	6.845	7.225	6.86	6.955	7.215	6.785	6.955	7.23	6.74	7.16	6.24	7.345	6.95	7	7.16	6.83	7.55	7.15	6.85	7.25	6.955	6.82	7.305	7.465	6.895	7.1	6.86	7.205	6.755	7.145	7.18	6.84	7.15	6.955	6.93
CNOT4	5.67	5.55	5.65	5.87	5.73	5.67	5.65	5.555	5.675	5.825	5.625	4.54	5.76	5.56	5.75	5.6	5.785	5.55	5.795	5.73	5.355	5.58	5.675	5.95	5.45	5.695	5.81	5.78	5.565	5.605	5.49	5.475	5.595	5.46	5.61	5.565
CNOT6L	6.375	6.315	6.355	6.315	6.55	6.315	6.105	6.46	6.43	6.09	6.075	5.04	6.765	6.53	6.45	6.365	6.085	6.425	6.22	6.55	6.265	6.575	6.275	6.62	6.52	6.375	6.38	6.47	6.28	6.515	6.62	6.5	6.125	6.29	6.11	6.365
CNOT7	6.915	6.965	6.755	6.91	7.11	6.83	6.985	6.87	7.02	6.83	6.785	5.23	6.895	6.71	6.79	6.685	6.67	6.84	6.6	6.91	6.84	6.815	6.78	6.86	6.825	6.655	6.805	6.73	6.965	7.205	6.76	6.82	6.805	6.795	6.85	6.71
CNP	7.78	8.09	8.165	8.03	7.96	8.03	7.905	7.525	8.51	7.705	7.93	7.53	8.12	7.92	7.94	7.79	8.82	7.925	7.81	8.365	7.815	7.965	8.155	8.33	7.935	7.625	7.77	7.85	7.855	8.155	7.74	8.47	7.98	7.745	7.755	8.02
CNPY3	6.61	6.46	6.225	6.27	6.45	6.415	6.51	6.965	6.555	7.03	6.46	6.195	6.525	6.575	6.555	6.675	6.405	6.385	6.28	6.265	6.56	6.505	6.845	6.29	6.585	6.76	6.65	6.905	6.375	6.275	6.91	6.6	6.75	6.61	6.53	6.69
CNST	6.435	6.035	6.335	6.615	6.295	6.59	5.91	6.13	6.355	6.52	6.26	7	6.53	6.595	6.63	6.19	6.145	6.34	6.445	6.21	6.385	6.365	5.99	6.365	6.3	6.835	6.865	6.475	6.185	6.22	6.41	6.26	6.11	6.245	6.24	6.015
CNTNAP3	5.04	5.295	5.725	5.35	5.315	5.88	5.73	5.83	4.86	5.85	4.85	4.92	5.205	5.46	5.16	5.44	5.6	5.42	5.07	5.755	5.43	5.995	5.47	5.255	5.61	5.475	5.395	5.155	5.13	5.14	5.475	5.24	5.34	5.985	5.745	5.705
CNTNAP3B	4.86	4.63	4.87	4.99	4.93	5.37	4.9	5.08	4.16	5.2	4.32	4.25	4.54	5	4.51	4.3	4.61	4.6	4.31	5.04	4.56	5.01	4.69	4.74	4.94	4.73	4.78	5.06	4.34	4.53	4.28	4.7	4.22	5.02	4.72	4.84
CNTRL	5.77	5.77	5.57	5.45	5.79	5.64	6.4	6.66	5.57	5.48	5.36	5.65	5.54	5.47	5.55	6.09	5.32	5.5	4.72	5.43	5.9	6.26	5.13	5.88	6.03	5.45	6.03	6.11	5.51	5.69	5.66	6.11	6.13	5.99	6.07	5.93
COA5	6.9	6.555	6.725	7.065	7.09	6.96	6.73	7.035	6.82	7.375	6.565	5.47	6.66	6.68	7.08	6.815	6.51	6.95	6.7	6.855	6.94	7.075	6.49	6.39	7.125	7.2	7.225	6.975	6.915	6.86	6.78	6.845	7.13	6.76	6.7	6.635
COG4	5.935	6.195	5.91	6.045	6.095	5.91	6.47	6.09	6.31	5.76	6.03	6.165	6.02	6.3	5.905	6.18	6.55	5.995	5.99	6.275	6.095	5.895	5.915	5.89	5.85	5.69	6.055	6.08	5.695	5.935	6.065	6.055	6.27	6.245	6.065	6.21
COG8	7.36	7.4	7.27	7.13	6.94	7.265	7.585	7.32	7.395	7.165	7.325	7.385	7.3	7.06	7.27	7.125	7.1	7.42	7.25	6.895	7.305	7.16	7.3	7.37	7.26	7.26	7.015	6.985	7.245	7.285	7.14	7.065	7.6	7.45	7.38	7.36
COL23A1	6.385	6.12	6.22	6.66	6.11	6.415	5.775	6.34	6.39	6.345	6.115	4.885	6.08	6.17	6.07	5.735	6.61	6.45	6.735	6.48	6.395	6.235	6.71	6.37	6.435	6.52	6.245	5.77	6.095	6.215	6.48	6.16	6.395	6.305	6.665	6.445
COL27A1	5.025	4.995	5.04	5.145	5.33	5.585	4.77	5.325	4.845	5.465	5.16	4.485	5.23	5.3	5.2	5.23	5.02	5.495	5.725	5.365	5.225	5.09	4.96	5.145	5.255	5.245	5.59	5.535	4.55	5.265	5.71	5.115	4.695	5.145	4.795	5.06
COL4A3BP	8.235	7.915	7.89	8.14	8.3	7.845	7.62	7.77	7.965	8.03	7.62	7.605	7.925	7.775	8.3	7.8	7.405	7.59	7.59	7.85	8.305	7.865	7.39	7.905	8.08	7.89	8.19	7.625	7.725	8.11	7.25	7.965	7.955	7.905	7.795	7.75
COMMD4	9.685	9.675	9.965	9.805	9.8	9.68	9.93	9.61	10.15	9.88	9.4	9.03	9.84	9.605	9.52	9.835	9.545	9.875	9.62	9.575	9.575	9.8	9.555	9.655	9.695	9.655	9.76	9.285	9.82	9.64	9.765	9.55	9.815	9.895	9.685	9.895
COMMD8	7.315	7.185	7.11	7.1	7.385	7.225	7.38	7.255	7.23	7.74	7	6.335	7.075	7.225	7.035	7.205	6.76	7.18	7.065	6.955	7.18	7.235	7.075	7.115	7.495	7.74	7.465	7.21	7.455	7.34	7.105	7.22	7.605	7.325	7.335	7.19
COPS7B	4.53	4.35	4.78	4.85	4.425	5.075	4.49	4.52	4.8	4.81	4.51	6.18	4.8	4.685	4.4	4.85	4.54	4.52	4.72	4.755	4.43	4.75	4.67	4.32	4.58	4.785	4.85	4.83	4.52	4.53	4.69	4.555	4.57	4.525	4.755	4.395
COPS8	5.935	5.97	5.505	5.675	5.87	5.815	6.065	6.105	5.965	6.33	5.89	4.825	5.57	5.66	5.825	5.425	5.7	5.925	5.62	5.885	5.92	5.935	5.88	5.35	5.875	6.025	5.96	5.685	5.96	5.88	5.515	5.63	6.105	6.09	5.915	5.745
COQ10B	5.675	5.81	5.815	6.11	5.575	5.54	5.61	5.31	5.88	5.68	6.04	4.785	5.79	5.855	5.785	5.45	5.95	5.7	6.075	5.4	5.56	5.875	5.87	6.065	5.665	5.87	5.845	5.76	5.94	5.835	5.595	5.625	5.615	5.485	6.08	5.655
COQ3	4.675	5.14	4.825	5.085	5.01	4.925	4.87	4.705	5.285	5.055	4.785	3.875	4.71	4.895	4.685	4.29	4.545	4.96	4.87	5.03	4.87	4.945	4.9	4.79	4.985	4.485	4.76	4.675	5.235	5.35	4.32	4.73	5.06	5	4.89	4.72
COQ5	7.17	7.07	6.95	7.12	7.23	7.19	7.14	7.46	7.03	7.24	6.47	5.65	7.26	6.76	7.38	7	6.86	7.36	7.09	6.88	7.12	7.53	6.67	6.66	7.33	7.42	7.27	7.15	7.31	6.95	7.05	7	7.35	7.51	7.21	7.15
CORO1B	6.88	6.715	6.645	6.36	6.065	6.265	6.545	6.82	6.67	6.69	7.11	6.97	6.075	6.25	6.88	6.46	6.89	6.12	6.445	6.47	6.275	6.505	6.75	6.175	6.755	6.435	6.51	6.12	6.59	6.25	6.125	6.12	6.83	6.875	6.965	6.67
CORO2A	7.805	8.16	8.1	8.03	8.095	7.73	7.775	7.975	8.13	8.005	8	7.55	7.615	7.99	8.135	7.78	8.01	7.555	7.885	8.59	7.765	7.66	8.04	8.25	7.94	7.84	8.185	7.99	7.845	8.12	7.305	7.815	8.185	7.895	7.99	7.92
COX11	6.065	5.995	5.785	5.45	5.955	5.96	6.28	6.16	6.335	5.935	5.98	4.79	5.785	5.79	5.73	5.595	5.895	5.545	5.455	6.31	5.91	5.96	6.11	6.015	5.715	5.76	6.035	5.51	6.145	6.215	5.7	5.855	6.32	5.96	6.21	5.745
COX7A2L	8.045	7.695	7.655	7.825	8.04	7.35	7.825	7.755	7.45	7.76	7.48	6.86	7.205	7.455	7.725	7.75	7.22	7.565	7.505	7.71	7.945	7.47	7.36	7.435	7.83	7.41	8.215	7.815	7.865	7.85	7.725	7.58	7.77	7.965	7.8	7.96
CP	7.175	7.865	7.535	6.28	6.12	6.815	7.145	7.295	7.46	6.22	7.655	5.37	6.39	6.9	6.565	6.765	7.25	6.43	7.19	7.27	7.54	5.63	7.32	6.97	6.95	6.22	6.245	7.415	7.17	7.115	6.65	7.51	6.995	7.255	6.88	7.265
CPNE1	8.3	8.705	7.47	8.495	8.125	7.755	8.745	7.8	7.99	8.81	8.755	6.9	8.69	8.31	8.595	8.525	8.695	7.885	8.22	8.295	7.735	6.59	7.56	8.095	8.575	8.26	8.625	8.56	8.285	7.515	8.79	8.16	6.5	8.605	8.46	8.835
CPSF3L	7.685	7.86	7.795	7.915	7.875	7.83	7.795	7.74	7.685	7.86	7.66	9.21	7.935	7.88	8.135	8.395	7.59	7.69	7.795	7.875	7.815	8.055	7.64	7.55	7.84	7.835	7.86	7.675	7.625	7.83	7.57	7.82	7.99	7.925	7.81	7.735
CRAT	7.405	7.4	7.295	7.35	7.09	7.1	6.99	6.805	7.08	7.13	7.695	7.02	7.135	7.465	7.79	7.025	7.395	7.225	7.38	7.225	7.14	7.34	7.015	6.945	7.43	7.055	7.295	7.305	7.045	7.195	6.97	7.16	6.865	7.06	7.06	7.285
CREB3L2	7.11	6.84	6.925	7.05	6.235	6.765	6.945	7.07	7.24	6.915	6.8	5.95	6.97	6.845	7.035	7.065	7.155	7.03	7.59	7.16	6.91	6.665	7.02	6.84	7.05	7.015	7.37	7.18	6.88	6.705	7.475	7.01	6.815	6.775	6.635	7.23
CREB3L4	9.625	7.955	8.595	9.145	9.1	8.96	8.385	9.185	8.03	8.995	9.4	9.455	8.4	8.295	9.775	8.66	7.49	8.485	8.665	7.495	8.835	8.43	7.96	8.21	9.06	8.93	9.055	8.325	8.33	8.28	8.805	8.22	8.1	8.92	8.6	8.355
CRELD1	6.315	5.815	5.74	5.66	5.705	6.115	5.505	5.815	5.665	6.035	5.7	5.715	5.71	5.82	6.36	6.09	5.815	5.955	5.53	5.69	5.835	5.975	5.485	5.4	5.97	5.79	5.96	6.145	5.54	5.685	5.95	5.75	5.765	5.945	5.755	5.755
CREM	6.03	5.565	5.57	5.79	5.75	5.465	5.625	6.115	5.78	5.82	6.175	4.7	5.5	6.19	5.625	5.565	5.565	5.13	5.535	5.63	5.535	5.795	5.87	5.56	5.8	5.8	5.9	5.61	5.995	5.87	5.4	5.62	5.72	5.96	6.085	5.525
CRIP1	13.95	13.615	13.895	13.29	14.505	13.98	13.05	14.41	12.67	13.42	11.665	12.915	13.14	13.03	13.095	13.675	12.345	13.51	12.855	12.56	13.82	14.36	12.685	13.515	13.76	14.24	13.29	13.53	13.88	13.145	13.015	13.465	14.02	13.865	14.08	13.06
CROCCP2	6.43	6.37	6.39	6.48	7.005	7.055	6.6	7.38	5.45	7.135	5.615	8.92	6.68	6.555	6.305	7.25	6.535	6.35	5.97	6.445	6.51	6.435	6.51	6.47	6.57	6.53	6.6	6.695	6.105	7.415	6.53	6.805	6.925	6.895	6.86	7.04
CRTC1	6.5	6.41	6.585	6.385	6.72	6.525	6.11	7.055	6.35	6.355	5.875	4.455	6.64	6.65	6.155	6.475	6.09	8.115	6.935	6.355	7.78	6.85	6.35	6.29	6.76	6.615	6.235	6.38	6.375	6.515	6.88	6.79	6.59	6.525	6.505	6.575
CSDA	9.255	8.895	9.205	8.655	8.88	8.91	8.67	9.35	8.715	8.105	8.98	7.8	9.105	8.6	8.385	8.665	8.985	8.685	8.91	8.65	9.14	8.915	8.97	9.135	8.795	8.62	8.565	9.16	8.635	8.815	8.465	8.955	8.58	8.86	8.75	8.75
CSE1L	7.955	8.025	7.83	7.94	8.025	7.98	8.29	8.315	7.995	8.325	7.615	7.17	8.32	7.635	8.16	7.955	7.745	8.275	7.84	7.92	7.765	8.32	7.875	7.855	7.75	8.02	8.11	8.175	7.99	7.955	8.43	7.74	8.15	8.05	7.905	8.105
CSGALNACT2	4.595	4.655	4.55	4.82	4.61	4.855	4.905	4.52	4.595	4.755	5.19	6.805	5.335	5.1	4.485	4.81	4.725	4.35	4.8	4.655	4.53	4.84	5.055	4.77	4.27	4.505	4.655	4.775	4.71	4.69	4.82	5.155	4.525	4.625	5.29	4.845
CSNK1E	8.64	8.535	8.63	8.505	8.665	8.76	8.875	8.985	8.83	8.47	8.665	7.785	8.465	8.725	8.54	8.635	8.585	8.915	8.605	8.585	8.63	8.935	8.605	8.69	8.66	8.845	8.775	8.545	8.555	8.81	8.725	8.51	8.77	8.985	8.565	8.71
CSNK1G1	5.17	4.94	5.085	5.28	5	4.925	4.73	5.015	4.96	5.1	5.135	3.945	4.825	5.05	5.24	4.335	4.785	5.1	4.515	4.9	5.11	5.025	4.87	4.685	5.29	4.985	4.97	4.96	4.835	4.97	4.73	4.95	4.815	4.995	5.04	4.95
CSNK1G2	7.69	8	7.9	7.52	8.1	7.955	8.475	8.025	7.6	7.21	8.16	7.43	8.095	8.04	7.415	7.7	8.005	7.49	7.54	8.01	7.765	7.68	8.11	8.3	7.74	7.21	7.5	7.95	7.715	7.885	7.81	8.255	8.69	8.335	8.235	8.275
CSNK1G3	5.95	5.94	5.85	6.05	5.975	5.755	5.98	5.76	5.775	5.905	5.96	4.995	5.755	5.83	6.17	5.75	5.895	5.945	6.05	5.87	5.75	5.805	5.76	6.025	5.83	6.045	6.11	6.015	6.005	5.985	5.63	5.685	5.825	5.785	5.865	5.715
CSNK2B	10.51	10.17	10.48	10.505	9.945	10.48	9.955	9.88	10.515	10.38	10.105	9.905	10.465	9.825	10.31	10.28	9.995	10.545	10.385	9.74	9.98	10.27	10.035	10.17	10.225	10.3	10.305	10.275	10.465	10.045	10.535	9.795	10.025	10.135	10.015	10.09
CSRNP1	5.23	6.22	5.47	5.3	4.94	5.28	6.84	4.96	5.63	5.065	6.58	4.905	5.38	7.315	4.98	5.47	6.875	4.84	5.74	5.69	5.215	4.785	7.08	5.475	5.26	4.94	5.29	5.04	5.435	5.41	5.29	4.94	5.45	5.945	5.785	5.46
CST3	8.505	8.16	8.53	8.23	8.325	8.58	8.22	8.52	8.455	8.05	8.655	8.065	8.355	8.125	8.66	7.945	8.235	8.36	8.35	8.315	8.27	8.265	8.155	8.84	8.445	8.08	8.15	8.18	8.045	8.005	8.21	8.16	8.22	8.09	8.245	8.255
CSTF3	6.28	6.475	6.2	6.455	6.645	6.2	6.325	6.915	6.225	6.445	5.895	4.85	6.565	6.435	6.43	6.29	6.355	6.34	6.055	6.505	6.595	6.525	5.925	6.05	6.725	6.655	6.7	6.365	6.415	6.595	6.535	6.805	6.755	6.975	6.84	6.6
CTAGE4	7.16	6.79	6.885	6.97	6.705	7.03	6.985	6.925	6.99	6.64	7.605	6.715	6.665	6.965	7.15	7.24	7.225	6.525	7.01	6.95	6.91	6.915	6.755	7.015	6.98	7.235	6.995	7.075	6.945	6.87	6.805	6.465	6.975	6.7	6.9	6.745
CTBP1	6.57	6.235	6.41	6.405	6.255	6.6	6.365	6.2	6.43	6.4	6.11	4.805	6.43	6.18	6.28	6.315	6.265	6.445	6.215	6.21	6.195	6.525	6.16	6.38	6.265	6.12	6.605	6.5	6.26	6.31	6.49	6.235	6.235	5.915	6.13	6.085
CTBP2	9.61	9.745	9.46	9.555	9.47	9.06	9.785	9.83	9.59	9.9	9.55	9.43	9.515	9.955	9.595	9.295	9.705	9.565	9.72	9.45	9.515	9.39	9.675	9.5	9.515	9.63	9.835	9.435	9.675	9.73	9.075	9.27	9.875	10.11	10.125	9.6
CTBS	7.51	7.26	7.715	7.285	8.03	7.76	7.53	7.685	7.43	7.55	7.395	7.54	7.2	7.625	7.495	7.17	7.02	7.19	7.465	7.6	7.41	7.305	7.185	7.64	7.48	7.44	7.19	7.3	7.625	7.74	7.005	7.395	7.75	7.54	7.635	7.09
CTDNEP1	8.065	7.815	7.87	7.835	7.655	8.305	7.745	7.825	8.18	7.975	7.96	7.105	8.17	7.735	8.025	7.94	7.78	8.225	7.965	7.78	7.68	8.115	7.68	7.5	7.835	7.875	8.145	8.015	8.09	7.97	8.23	7.715	7.995	7.755	7.67	7.91
CTDP1	6.06	5.895	6.125	5.805	5.775	6.075	6.885	6.145	6.085	5.98	6.145	7.015	5.51	5.875	5.985	6.34	6.035	6.025	5.93	5.895	5.725	5.975	6.2	5.935	6.035	5.935	5.895	5.695	6.1	5.885	5.72	5.785	6.105	5.99	5.875	5.855
CTDSP1	8.46	8.435	8.7	8.25	8.1	8.48	8.195	8.23	8.655	8.3	8.505	7.445	8.52	8.45	8.585	8.17	8.595	8.325	8.24	8.555	8.285	8.235	8.395	8.02	8.47	8.21	8.385	8.22	8.33	8.305	8.765	8.44	8.18	8.245	8.14	8.28
CTDSP2	7.925	8.375	8.335	8.36	8.21	8.1	8.655	8.14	8.515	8.205	8.62	8.78	8.305	8.28	8.18	8.2	8.625	8.19	8.15	8.625	8.025	8.105	8.48	8.44	8.37	7.97	8.075	8.21	8.135	8.58	8.185	8.18	8.52	8.035	8.12	8.165
CTNNA1	9.025	9.325	8.94	9.035	8.86	8.91	9.145	8.97	8.91	8.93	9.28	9.235	8.615	9.11	9.185	8.59	9.595	9.23	9.255	9.12	9.28	8.755	9.13	8.835	8.985	8.87	9.14	8.945	9.225	8.99	8.34	8.565	9.15	8.97	9.085	8.9
CTNNAL1	8.07	7.765	8.465	8.735	8.86	8.53	8.515	8.835	7.825	8.695	7.47	7.48	7.32	7.515	7.125	7.85	6.93	8.44	7.165	8.18	8.39	8.55	7.565	8.075	8.365	8.52	8.595	8.02	8.115	8.6	7.44	8.355	9.035	8.18	8.965	8.195
CTNNB1	8.07	8.085	8.195	8.505	8.225	7.835	7.675	8.235	8.405	8.435	8.41	7.755	7.925	8.01	8.125	8.31	8.245	7.965	8.175	7.935	8.05	8.06	7.735	8.315	8.055	7.725	8.43	8.56	8.005	8.03	8.01	7.985	8.13	7.895	8.065	7.885
CTNNBIP1	8.235	8.16	8.31	7.935	8.275	8.245	8.06	7.77	8.775	7.965	8.375	7.36	7.84	8.115	8.415	7.79	8.185	8.03	7.955	8.24	8.015	7.84	8.45	8.28	8.31	7.93	7.765	7.66	8.205	8.195	7.675	7.89	8.135	8.075	7.815	8.005
CTNNBL1	8.005	8.02	7.975	7.885	7.965	7.85	8.145	8.13	8.225	7.845	8.195	7.88	7.955	7.75	7.77	8.035	8.28	7.89	7.82	8	7.67	8.045	7.995	8.005	7.82	7.775	7.89	7.76	8.13	7.945	8.21	8.08	8.225	8.025	7.955	8.205
CTNND1	6.25	6.18	6.26	6.54	6.34	6.245	6.17	6.17	6.4	5.79	6.34	5.505	5.645	6.355	6.675	6.485	6.525	6.175	6.35	6.57	6.38	6.16	6.135	6.105	6.35	6.315	6.445	6.305	6.275	6.295	5.915	6.175	5.94	6.22	6.205	6.18
CTPS	6.16	6.77	6.64	6.305	6.455	6.135	6.215	6.095	6.465	6.4	6.965	5.59	6.885	7.08	6.44	6.675	6.79	6.165	6.615	6.785	6.315	6.34	6.81	6.61	6.45	6.025	6.275	6.73	7.07	6.98	6.645	6.67	6.625	6.74	6.505	7.025
CTPS2	5.7	5.67	5.475	5.835	5.845	5.725	5.655	5.96	5.61	5.835	5.405	4.42	5.46	5.765	5.71	5.445	5.505	5.555	5.27	5.63	5.555	5.9	5.48	5.465	5.8	5.555	5.95	5.73	5.665	5.725	5.675	5.665	5.76	5.76	5.7	5.7
CTSA	9.575	9.73	10.155	9.385	9.205	9.45	9.685	9.565	10.27	9.835	9.875	9.495	9.395	9.845	9.315	9.615	10.105	9.725	9.81	10.01	9.61	9.42	9.99	9.75	9.8	9.35	9.45	9.475	9.73	9.71	9.465	9.335	9.92	9.815	9.65	9.785
CTSC	8.11	6.74	7.93	8.37	7.36	6.96	6.71	6.48	6.97	8.01	8.18	7.29	7.09	7.1	8.76	6.94	7.17	6.86	7.28	7.09	7.9	6.92	6.75	6.93	7.57	8.09	8.05	6.99	6.67	6.99	7.15	6.86	6.64	6.94	7.57	6.91
CTSL1	6.84	7.125	7.12	6.835	6.925	7.03	7.46	6.91	7.21	7.115	6.705	6.825	7.415	7.125	6.74	6.805	7.27	7.175	7.035	7.57	6.86	7.255	7.105	6.815	6.935	7.175	6.725	6.65	7.28	6.95	7.095	6.74	7.08	6.99	6.765	6.99
CTSZ	5.91	6.025	6.13	5.63	6.02	5.91	5.935	5.99	5.87	5.42	5.58	4.87	6.125	5.67	5.935	6.195	5.875	5.74	5.745	5.98	5.885	6.13	6.2	6.29	5.82	5.13	5.645	6.215	6.31	6.315	5.92	6.385	6.495	5.895	6.745	6.4
CTTN	8.25	8.19	8.155	8.185	8.025	8.275	7.97	8.095	8.225	8.33	8.245	7.61	8.18	8.34	8.475	8.06	8.33	8.1	8.315	7.875	8.13	7.995	8.065	8.28	8.24	7.975	8.46	8.035	8.19	8.115	7.695	7.95	8.045	7.925	7.955	7.825
CTU1	6.545	6.22	6.41	6.315	6.19	6.325	6.08	6.26	6.38	5.95	6.42	8.525	6.72	6.325	6.365	7.06	6.29	6.475	6.67	6.425	8.545	6.435	6.06	6.295	6.415	6.61	6.4	6.675	6.46	6.145	6.505	6.51	6.605	6.41	6.25	6.39
CUL4A	7.165	7.07	7.225	7.285	7.105	6.735	7.12	7.28	7.03	7.21	7.275	7.99	6.88	7.15	7.195	7.22	7.31	6.76	7.09	7.245	6.96	7.13	6.97	6.72	7.265	7.06	7.19	7.11	7.155	7.04	6.925	7.025	7.29	7.065	7.15	7.055
CUL4B	6.005	5.91	5.865	6.07	6.07	5.95	5.975	5.875	6.235	5.935	5.885	5.31	5.85	6.025	6.095	6.11	6.215	6.015	6.04	5.785	5.935	6.1	5.82	5.675	5.95	6.09	6.025	6.13	6.085	6.15	5.91	5.89	5.965	5.795	5.9	5.77
CUX1	5.92	5.96	5.86	6.01	5.82	6.08	5.66	5.75	5.98	5.94	6.03	6.08	6.15	5.91	6.49	5.87	5.68	5.96	6.03	6.02	5.87	5.93	5.65	6.1	6.02	5.74	6.06	5.88	5.99	6.04	5.86	5.77	5.81	5.87	5.44	5.51
CXADR	6.07	6.525	6.5	6.525	6.295	5.905	6.22	6.325	5.83	6.315	7.115	4.835	5.955	6.605	6.405	6.025	6.375	5.97	6.505	6.45	6.6	6.275	6.45	6.575	6.275	6.005	6.435	6.44	6.375	6.67	5.71	5.84	6.69	6.485	6.505	5.91
CXCL1	10	10.915	9.89	9.465	10.055	10.135	11.76	10.585	8.39	10.25	12.645	9.835	11.13	12.3	10.8	11.635	10.89	9.09	11.905	9.405	11.355	9.685	11.69	9.61	9.73	9.895	11.345	11.8	11.16	10.715	10.965	11.255	10.235	11.54	10.445	11.08
CXCL10	4.325	4.99	4.755	6.965	4.435	4.83	5.07	4.115	4.63	4.22	4.84	5.13	6.445	4.63	4.205	4.945	9.18	4.54	6.515	5.155	4.105	4.42	5.645	4.695	4.42	4.32	4.34	4.55	4.615	4.965	4.535	7.185	4.79	4.56	5.395	7.425
CXCL16	8.165	8.41	8.505	7.855	7.79	7.98	7.71	7.53	8.605	7.725	8.58	7.83	8.545	8.68	8.185	8.085	8.79	7.78	8.615	8.49	8.085	7.58	8.755	8.38	8.165	7.765	7.745	7.555	8.365	8.43	7.665	8.01	8.225	8.145	8.275	8.25
CXCL2	6.77	7.935	6.755	7.135	7.19	6.895	9.325	7.635	7.06	6.985	10.23	5.975	8.365	9.525	6.655	8.66	8.525	5.92	9.665	6.675	8.33	6.85	9.455	7.11	6.305	7.295	7.97	8.7	7.49	8.64	8	7.845	7.325	9.775	7.53	7.695
CXCR3	5.72	5.695	5.84	5.28	5.43	5.57	5.305	5	5.5	5.165	5.445	4.055	7.1	5.56	5.32	5.775	5.69	5.735	5.935	5.47	5.435	5.72	6.15	5.77	5.635	6.23	5.42	5.955	5.765	5.56	6.93	6.82	5.595	5.49	6.41	6.995
CXorf30	5.625	5.15	5.095	5.395	6	6.1	5.85	6.435	4.695	5.905	4.195	5.86	5.255	5.325	5.205	5.97	4.53	5.715	5.165	5.04	5.455	6.265	5.045	5.17	5.73	6	6.035	6.57	5.46	5.35	5.285	5.815	5.76	5.8	5.87	5.425
CXorf40B	8.625	8.29	8.615	8.46	8.195	8.635	8.46	8.395	8.39	8.465	8.54	8.005	8.405	8.3	8.845	8.37	8.38	8.285	8.37	8.68	8.055	8.465	8.425	8.265	8.455	8.285	8.36	8.225	8.4	8.3	8.495	8.265	8.4	8.37	8.235	8.375
CXorf56	4.97	4.93	5.29	4.965	5.07	4.99	4.915	4.81	5.24	5.355	5.065	4.26	4.97	5.05	4.94	5.06	4.9	4.69	4.925	5.13	4.775	5.105	5.065	5.5	5.035	5.12	5.37	5.025	5.215	5.06	4.95	5.13	5.095	4.97	5.17	5
CYB5A	10.06	10.15	10.47	10.275	10.525	10.135	9.915	9.9	10.97	10.855	10.64	10.835	9.34	10.28	9.925	10.205	9.22	10.17	10.265	10.82	9.905	10.435	10.025	9.99	10.775	10.125	10.19	10.34	10.185	10.29	9.635	9.345	10.64	10.765	10.725	9.445
CYB5D1	6.86	6.675	6.62	6.97	7.33	7.335	7.03	7.67	6.225	7.385	5.925	6.845	6.34	6.39	6.29	7.1	5.92	6.875	5.755	6.535	6.835	7.505	6.205	6.99	6.92	7.145	7.445	6.87	6.825	6.79	6.385	7.125	7.505	7.11	7.46	6.7
CYB5R2	8.155	8.235	8.095	8.225	7.915	8.2	7.49	8.44	7.54	9.23	8.15	7.975	8.14	7.89	9.235	8.03	8.43	8.2	7.865	8.045	8.87	8.145	7.775	7.795	8.675	8.16	9.055	7.385	8.125	8.32	7.005	7.775	7.65	7.975	7.495	7.645
CYB5R3	9.545	9.78	9.675	9.405	9.66	9.36	9.375	10.155	9.665	9.09	9.75	9.36	9.37	9.375	9.69	9.345	9.25	9.705	9.62	9.48	9.535	9.735	9.365	9.76	9.835	9.54	9.5	9.835	9.52	9.57	9.33	9.345	9.93	9.685	9.69	9.795
CYB5R4	6.86	6.84	6.82	7.44	6.695	6.775	6.88	6.25	6.89	6.66	7.495	6.005	7.1	7.455	7.04	6.84	7.39	7.04	7.725	6.525	6.98	6.75	7.12	6.98	6.675	6.94	7.08	6.95	7.19	6.73	6.66	6.58	6.65	6.505	6.835	6.725
CYBRD1	5.845	6.185	6.65	6.175	5.84	5.57	5.955	5.385	6.645	5.795	5.605	6.335	5.71	6.095	6.415	5.89	5.145	6.305	5.915	6.035	5.84	5.93	5.395	5.61	6.155	6.525	6.185	5.62	5.17	5.81	5.695	4.965	6.13	6.495	5.455	4.93
CYCS	6.01	6.6	5.93	6.09	6.24	5.86	6.18	6.07	6.63	6	6.62	6.05	5.61	6.07	6.01	5.94	6.26	6	5.74	6.33	6.39	6.08	6.42	6.06	6.29	5.77	5.87	5.91	5.95	6.56	6.03	6.27	6.32	6.14	5.95	6.04
CYFIP2	5.11	5.285	5.235	4.98	5.185	5.21	5.395	5.45	5.75	5.28	5.295	4.92	5.435	5.435	4.625	5.725	4.745	5.27	4.92	5.48	5.09	5.1	5.57	5.27	5.19	5.215	5.13	5.745	5.13	5.51	6.615	5.525	5.21	5.555	5.93	5.765
CYHR1	6.78	6.37	5.99	6.04	5.92	5.58	6.11	5.75	5.76	5.79	5.87	4.86	6	6.23	6.67	5.99	6.01	5.61	6.15	5.88	6.23	6.21	6.23	5.39	6.14	6.54	6.11	6.32	5.89	5.82	6.17	6.29	6.17	6.09	6.12	6.15
CYP1B1	5.54	6.75	7.07	6.625	8.535	8.33	6.925	5.72	6.85	6.745	6.43	6.345	7.985	8.545	7.65	5.625	5.715	9.37	7.065	5.33	6.28	6.875	7.265	8.88	4.995	8.37	4.31	4.95	9.085	7.07	5.12	6.275	5.295	7.35	5.43	6.805
CYP20A1	6.605	6.5	6.57	6.76	6.7	6.67	6.445	6.66	6.62	6.63	6.645	5.205	6.365	6.42	6.64	6.53	6.17	6.63	6.33	6.585	6.57	6.55	6.19	6.54	6.69	6.295	6.745	7.525	6.34	6.675	6.375	6.29	6.6	6.235	6.42	6.225
CYP24A1	4.245	4.27	4.75	4.885	5.39	4.255	4.115	4.005	4.01	4.325	4.4	5.26	4.95	5.06	4.13	5.095	4.795	4.18	4.25	4.275	4.395	4.665	4.12	4.36	3.895	4.035	5.02	5.89	5.01	4.845	4.56	4.755	4.975	4.92	6.16	4.84
CYP2B6	9.575	9.585	8.225	8.465	7.895	9.285	7.98	8.015	8.325	8.06	7.52	8.71	9.915	8.38	8.935	7.48	7.885	9	9.115	8.81	8.71	8.46	7.83	8.455	8.7	9.405	10.665	8.26	7.91	8.87	9.105	7.935	8.92	8.655	9.13	7.96
CYP2S1	7.325	7.565	7.7	7.325	7.645	7.585	6.585	7.07	6.11	7.495	6.745	7.035	7.12	6.75	7.17	6.53	6.745	7.185	6.66	6.89	7.075	7.92	6.215	7.47	7.395	7.105	7.295	6.055	7.3	7.665	6.295	6.485	7.61	7.325	7.525	6.975
CYP3A5	5.55	6.885	5.745	5.44	6.055	5.46	6.335	5.245	6.125	5.935	6.795	7.025	5.23	6.045	6.445	5.845	6.74	4.895	6.06	5.26	5.67	5.36	5.87	6.32	5.815	5.095	5.735	5.085	6.995	6.285	4.56	5.86	5.825	5.215	4.845	5.83
CYP4Z1	4.59	4.355	4.485	5.085	4.74	4.83	4.765	4.675	4.8	4.62	4.5	3.85	5.2	5	4.235	4.255	4.94	4.55	5.02	5.15	4.525	4.875	4.335	4.715	4.695	5.165	4.705	4.765	4.395	4.635	4.415	4.43	4.33	4.865	4.805	4.365
CYTH1	5.68	5.78	5.89	5.82	5.89	6.07	5.85	5.72	5.87	5.6	5.87	5.27	6.21	6.04	5.62	5.64	6.11	5.79	5.71	5.75	5.87	5.94	5.97	6.3	5.7	5.51	5.48	5.53	5.87	5.89	5.57	5.97	5.66	5.73	5.98	5.9
D2HGDH	6.695	6.485	6.605	6.99	7.1	7.26	6.67	7.295	6.615	7.19	6.605	5.81	6.82	6.855	6.62	6.95	6.86	7.49	7.055	7.205	7.035	7.03	6.195	6.8	6.885	7.3	6.855	7.23	6.545	6.665	7.53	7.19	6.865	6.675	6.38	7.115
DAK	7.79	7.94	7.905	7.915	8.18	8.185	8.08	8.38	7.97	8	7.26	7.06	7.93	7.965	7.775	7.95	7.445	8.225	7.535	7.94	8.05	8.15	7.595	7.92	7.94	8.065	8.16	7.805	7.905	7.98	7.66	8.14	8.36	8.455	7.79	7.97
DAPL1	7.69	8.61	8.365	7.77	8.065	7.305	7.92	6.59	9.14	7.39	6.955	7.47	6.755	7.895	7.445	7.48	8.4	7.475	7.605	9.135	7.825	7.88	8.37	8.22	7.945	7.34	6.85	6.615	7.855	8.08	7.14	7.305	8.03	7.67	7.73	7.365
DBNL	6.47	6.62	6.49	6.905	6.45	6.6	6.965	7.045	6.605	7.13	7.1	7.14	6.71	7.31	6.84	7.08	7.26	6.74	7.02	7	6.645	6.495	7.05	6.44	6.67	6.74	7.06	6.8	6.265	6.79	7.205	6.765	6.735	6.81	6.735	7.035
DCAF13	6.8	7.09	6.485	6.85	6.565	6.275	6.9	6.82	6.675	7.165	6.975	5.205	6.455	6.555	6.795	6.735	6.855	6.835	6.855	7.125	6.665	6.76	6.92	6.77	6.685	6.95	6.705	6.8	7.005	6.875	6.75	6.53	6.92	6.97	7.085	6.75
DCAF4	4.995	5.21	5.045	4.985	4.985	4.945	5.25	5.16	5.24	5.09	5.35	4.37	4.96	4.81	5.51	4.87	5.025	5.215	4.805	5.3	4.98	4.9	4.975	5.125	5	4.695	4.98	4.98	5.15	4.955	5.11	5.1	5.12	4.965	4.8	5.1
DCAF5	5.5	5.34	5.44	5.735	5.625	5.49	5.245	5.53	5.25	5.605	5.145	4.41	5.46	5.495	5.32	5.285	5.43	5.5	4.79	5.795	5.29	5.61	5.125	5.465	5.335	5.365	5.625	5.31	5.645	5.52	5.535	5.61	5.295	5.4	5.405	5.525
DCAF6	5.57	5.45	5.455	5.705	5.55	5.495	5.7	5.755	5.39	5.725	5.705	4.105	5.55	5.475	5.545	5.54	5.495	5.475	5.525	5.675	5.595	5.695	5.74	5.57	5.74	5.54	5.65	5.91	5.52	5.615	5.505	5.575	5.425	5.595	5.315	5.385
DCAF8	5.315	5.55	5.12	5.195	5.335	5.33	5.77	5.475	5.315	5.085	5.52	4.245	5.095	5.295	5.3	5.165	5.365	5.415	4.995	5.4	5.48	5.375	5.525	5.495	5.695	5.335	5.15	5.225	5.355	5.475	5.145	5.37	5.6	5.625	5.335	5.68
DCAKD	5.105	4.645	5.03	4.88	4.85	5.04	4.62	4.99	4.815	5.285	4.405	7.47	4.69	4.895	4.93	5.19	4.63	4.685	4.515	4.83	4.67	5.245	4.51	4.86	5.2	5.04	5.035	4.88	4.76	4.965	4.805	4.78	4.92	4.775	4.835	4.595
DCBLD1	4.715	4.745	4.81	5.02	4.775	4.57	4.65	4.625	4.545	4.53	5.13	6.155	4.815	4.8	4.67	4.735	5.18	4.59	4.55	5.01	4.775	4.55	4.6	5.155	4.64	4.405	4.675	4.875	4.7	4.83	4.6	4.92	4.925	4.54	4.88	4.725
DCBLD2	7.105	5.85	5.8	6.38	6.855	6.975	5.7	7.11	5.695	6.995	5.64	4.815	5.84	5.76	6.28	6.32	5.275	6.61	5.96	5.96	6.445	6.745	5.42	6.205	6.405	6.94	6.81	6.625	6.245	6.375	5.53	6.165	6.43	6.59	6.53	5.97
DCP1A	7.36	7.69	7.54	7.88	7.355	7.655	7.83	7.525	7.875	7.805	7.7	7.095	7.89	7.91	7.67	7.75	8.195	7.79	7.91	7.8	7.695	7.405	7.74	7.87	7.53	7.66	7.59	7.615	7.83	7.83	7.785	7.95	7.55	7.58	7.41	7.845
DDB2	7.36	7.39	7.71	7.655	7.905	7.65	7.54	7.645	7.605	7.605	7.505	8.76	7.77	7.495	7.31	7.55	7.45	7.67	7.18	7.685	7.515	7.715	7.225	7.315	7.56	7.43	7.47	7.45	7.445	7.71	7.79	7.675	7.54	7.475	7.25	7.365
DDIT4L	4.665	5.565	6.245	5.085	5.4	5.835	5.63	4.875	8.025	5.52	5.46	4.405	5.965	6.725	4.835	5.375	7.23	6.43	6.635	6.91	4.99	5.21	7.165	5.76	5.37	4.785	4.67	6.12	6.595	6.59	6.11	6.16	6.175	5.18	5.03	6.1
DDR1	7	6.905	6.94	6.89	6.8	7.105	7.06	7.49	7.145	7.09	7.1	7.23	6.555	6.625	7.12	7.135	7.04	6.88	6.46	6.92	6.875	7.1	6.9	6.855	7.005	6.77	7.08	7.15	6.84	6.81	6.53	6.905	7.11	6.875	6.98	6.78
DDRGK1	5.835	5.775	5.96	6.045	5.84	6.395	6.075	5.795	5.98	5.655	5.6	5.825	6.395	6.175	5.82	5.88	5.875	5.71	6.09	6.595	5.59	5.82	5.755	6.135	5.885	5.78	5.855	5.975	5.615	6.03	5.945	5.855	5.765	5.8	5.53	5.96
DDT	7.325	7.115	7.245	7.21	7.05	7.02	6.83	7.03	7.085	7.54	7.005	6.89	7.37	6.94	7.45	7.05	7.005	6.985	6.835	7.145	6.93	7.42	6.84	7.105	7.07	7.11	7.4	7.51	7.015	7.02	7.39	7.015	7.17	7.1	7.05	7.165
DDX11	6.055	6.085	5.955	6.455	5.65	6.17	6.26	5.45	6.32	5.645	5.815	4.305	6.51	6.225	6.095	5.935	6.32	5.255	6.065	6.025	5.44	5.59	5.88	6.66	6.245	5.985	5.895	5.675	5.21	5.815	5.885	5.585	5.38	5.515	5.835	5.62
DDX17	6.325	5.965	6.04	6.685	6.545	6.71	6.47	6.615	5.88	6.555	6.035	5.81	6.665	6.845	6.26	6.52	6.29	6.33	6.485	6.73	6.65	6.39	6.03	6.305	6.34	6.31	6.58	6.655	5.79	6.475	6.895	6.85	5.95	6.125	6.31	6.33
DDX51	6.515	6.515	6.555	6.39	6.425	6.57	6.46	6.695	6.43	6.49	6.51	5.305	6.055	6.23	5.995	6.14	6.54	6.585	6.225	6.65	6.32	6.48	6.46	6.635	6.43	6.415	6.26	5.905	6.445	6.57	6.235	6.35	6.405	6.56	6.31	6.46
DDX54	7.48	7.63	7.665	7.25	7.58	7.33	7.57	7.53	7.68	7.205	7.735	6.62	7.68	7.335	7.445	7.295	7.52	6.695	7.245	7.865	7.205	7.44	7.53	7.75	7.46	7.125	7.11	7.42	7.41	7.765	7.53	7.6	7.545	7.56	7.435	7.595
DDX55	5.375	5.96	5.565	5.865	5.685	5.85	6.095	5.655	5.815	5.745	5.585	5.03	5.815	5.33	5.765	5.74	5.785	5.37	5.58	5.965	5.695	5.55	5.62	5.97	5.7	5.94	5.905	5.795	5.81	5.845	5.85	5.69	5.905	5.68	5.66	5.99
DDX58	4.71	5.345	5.52	5.295	5.19	5.55	4.91	5.54	5.84	5.1	5.745	4.745	5.96	5	6.44	5.16	8.015	5.81	6.025	6.07	5.76	5.65	5.235	4.82	5.145	6.12	5.895	5.315	4.805	5.82	5.515	6.675	5.73	4.975	4.84	5.07
DDX6	6.7	6.37	6.655	6.445	6.725	6.255	6.505	6.565	6.785	6.26	6.425	6.29	6.185	6.455	6.105	6.695	6.385	6.2	6.38	6.52	6.55	6.32	6.36	6.51	6.495	6.225	6.395	6.44	6.05	6.605	6.525	6.58	6.555	6.395	6.415	6.54
DEAF1	6.57	6.725	6.74	6.69	6.64	6.535	6.665	6.315	7.235	6.68	6.775	6.3	6.58	6.715	6.825	6.39	7.005	6.765	6.65	7.09	6.375	6.625	6.78	6.74	6.795	6.3	6.535	6.125	6.455	6.85	6.5	6.44	6.645	6.565	6.52	6.645
DECR2	6.77	6.205	6.475	6.1	6.47	6.855	6.82	6.415	6.705	6.445	6.755	5.705	6.62	6.56	7.025	6.625	6.765	6.83	6.295	7.01	6.765	6.79	7.18	6.275	6.475	6.895	6.22	6.51	6.69	6.535	6.8	6.34	6.875	6.94	7.29	6.585
DEF6	5.51	5.63	5.43	5.645	5.575	5.505	5.775	5.505	5.69	5.375	5.78	7.515	6.215	5.665	5.22	6.46	5.675	5.57	5.57	5.755	5.505	5.695	5.9	5.82	5.54	5.5	5.435	5.815	5.695	5.73	6.035	5.71	5.935	5.655	5.735	5.965
DEF8	7.89	7.955	8.435	8.13	8.01	7.795	8.065	7.185	8.48	7.36	7.945	6.79	7.81	7.885	7.865	7.345	7.635	7.455	8.205	7.745	7.465	7.765	7.905	8.035	8.01	7.385	7.275	7.1	8.155	8.36	7.82	7.57	7.675	8.085	7.955	7.44
DENND1A	4.705	4.71	4.795	4.725	4.78	4.87	4.875	4.82	4.825	4.745	5.005	4.605	4.775	4.85	4.81	4.635	4.865	4.94	4.475	4.945	4.815	4.615	4.755	4.925	4.64	4.525	4.825	4.65	4.69	4.795	4.72	4.665	4.915	4.635	5.07	4.88
DENND1B	5.425	5.31	5.505	5.67	5.285	5.38	5.23	5.22	5.305	5.18	5.63	4.575	5.445	5.335	5.25	5.12	5.635	5.24	5.04	5.385	5.16	5.165	5.445	5.545	5.23	5.31	5.195	5.26	5.55	5.54	5.275	5.415	5.36	4.995	5.335	5.295
DENND2C	4.57	5	4.9	4.88	5.02	5.77	5.08	5.35	4.8	4.78	4.92	4.96	5.11	5	5.31	4.6	5.63	5.14	5.01	5.57	5.02	5.45	5.17	5.93	5.19	4.84	5.02	4.84	5.19	5.54	4.47	4.91	5.16	5.02	5.03	5.09
DENND3	6.02	6.17	5.93	6.42	6.115	6.22	6.875	6.01	6.19	5.915	6.835	5.525	6.91	7.515	6.045	6.71	6.66	5.95	6.735	6.545	6.065	6.105	7.305	6.315	5.93	6.175	6.17	7.02	6.115	6.3	7.57	7.09	6.06	6.255	6.435	6.57
DENND4C	7.775	7.61	7.54	7.935	7.73	7.62	7.535	7.685	7.505	7.74	7.54	6.945	7.63	7.59	8.155	7.495	7.465	7.875	7.885	7.78	7.85	7.6	7.24	7.62	7.59	7.72	7.755	7.735	7.225	7.6	7.42	7.41	7.67	7.39	7.42	7.5
DERL3	7.185	6.76	6.59	6.215	6.545	6.745	6.76	6.815	6.84	6.35	6.53	6.585	6.795	6.645	6.27	7.025	6.3	6.95	7.165	6.64	7.18	6.475	6.445	7.2	7.08	6.76	6.58	6.675	6.625	6.74	7.28	7.04	6.99	6.77	6.78	6.595
DGAT1	6.645	6.73	6.76	6.835	6.405	6.955	6.99	6.59	6.62	6.435	6.775	7.14	6.825	6.835	6.935	6.76	6.715	6.665	6.73	6.78	6.575	6.54	6.625	6.73	6.545	6.59	6.35	6.75	6.39	6.52	6.78	6.305	6.575	6.535	6.435	6.52
DGKZ	6.65	6.605	6.86	6.73	7.1	6.915	7.03	6.815	6.69	6.875	6.45	7.685	7.055	7.04	6.71	6.95	6.71	6.975	6.905	6.895	6.815	6.81	6.6	6.83	6.785	6.98	6.735	7.055	6.735	6.865	6.835	6.945	6.69	6.765	6.63	6.875
DHDDS	5.29	4.96	5.055	4.965	4.795	4.855	4.855	4.945	5.195	5.055	5.005	6.285	4.865	4.975	5.015	5.39	4.92	4.995	5.065	5.115	4.875	5.39	5.005	4.77	5.1	5.25	5.335	4.73	5.045	5.285	4.82	4.75	5.115	5.21	5	4.815
DHRS11	5.705	5.51	5.605	5.285	5.585	5.825	5.47	5.625	5.995	5.48	4.99	5.235	5.16	5.235	5.47	5.225	5.14	5.765	5.165	5.505	5.235	5.775	5.55	5.7	5.395	5.375	5.385	5.265	5.505	5.705	5.075	5.525	5.595	5.82	5.45	5.59
DHRS12	5.43	5.805	5.71	5.81	6.055	6.025	5.485	5.815	5.995	5.62	5.375	4.4	5.525	5.75	5.72	5.535	5.545	5.605	5.515	5.935	5.615	5.975	5.385	5.75	5.51	5.54	5.815	5.605	5.78	5.705	5.67	5.63	5.735	5.625	5.61	5.385
DHRS4	6.78	7.19	6.85	6.46	7.26	6.76	6.99	6.91	6.7	7.25	6.81	5.62	6.37	6.57	6.84	6.88	6.89	6.92	6.81	7.06	6.92	7.04	6.84	6.42	7.09	6.91	6.88	6.83	6.92	6.76	7.03	6.47	7.48	6.83	6.91	6.64
DHRS4L1	6.595	6.725	6.75	6.635	7.085	7.035	6.995	7.39	6.88	6.85	6.27	5.515	6.6	6.45	6.515	6.885	6.225	7.1	6.605	6.645	6.51	7.19	6.52	6.58	6.99	6.83	6.9	6.5	6.945	6.71	6.915	6.82	7.24	7.13	7.085	6.635
DIABLO	10.43	10.525	10.535	10.15	10.56	10.465	10.09	10.63	10.325	10.2	10.05	9.71	10.265	10.32	10.01	10.1	10.08	10.475	10.5	10.27	10.76	10.24	10.265	10.185	10.79	10.145	9.74	10.11	10.275	10.35	10.475	10.69	10.54	10.395	10.2	10.385
DIAPH1	7.51	7.955	7.685	7.81	7.415	7.33	7.695	7.46	7.56	7.305	8.04	7.495	7.735	7.855	8.005	7.365	8.03	7.385	7.775	7.625	7.755	7.355	7.845	7.685	7.565	7.35	7.345	7.575	7.57	7.725	7.37	7.555	7.385	7.565	7.71	7.65
DIDO1	6.17	6.15	6.2	6.21	6.33	6.39	6.35	6.26	6.13	5.85	6.1	4.53	6.2	6.07	5.92	6.46	6.07	5.99	6.1	6.29	5.94	6.42	5.9	6.65	6.16	6.29	6.26	5.8	6.26	6.12	5.92	6.21	6.43	6.23	6.28	6.08
DIRC2	7.23	7.375	7.685	7.235	7.12	7.295	7.665	7.415	7.79	7.4	7.81	5.875	6.935	7.45	7.205	6.95	7.57	7.425	7.385	7.865	7.415	7.02	7.88	7.37	7.54	7.125	7.075	6.915	7.335	7.56	6.8	6.775	7.97	7.21	7.14	7.295
DIS3L2	5.28	5.33	4.93	5.05	4.89	4.9	5.16	5.54	5.12	5.28	4.99	4.32	4.83	4.89	5.08	5.12	5.29	4.99	5.01	5.23	5.1	5.54	5.04	4.74	5.25	4.99	5.44	5.25	5.08	4.91	4.88	5.13	5.39	5.06	5.19	5.13
DLG1	7.415	7.06	7.085	7.86	7.345	6.94	6.905	6.91	6.55	6.95	7.135	7.14	6.91	7.08	7.445	7.175	7.465	6.975	7.495	6.8	7.415	6.525	6.84	7.15	6.75	6.52	7.705	7.705	6.605	6.995	6.845	7.125	6.985	6.8	7.495	7.02
DLG2	4.71	4.77	4.87	4.74	4.695	5.13	5.14	4.105	5.23	4.345	4.195	3.795	4.535	4.205	4.08	4.605	5.365	4.775	4.365	4.94	4.695	4.99	4.61	4.68	4.58	4.795	4.89	4.68	4.855	4.56	4.685	4.49	4.93	4.615	4.9	4.9
DMAP1	6.19	6.31	6.05	6.19	6.125	6.19	6.555	6.465	6.35	6.38	6.185	5.155	5.995	6.085	5.815	6.175	6.41	6.04	5.82	6.505	6.11	6.41	6.265	6.22	6.15	6.05	6.345	6.055	6.075	6.135	6.285	6.245	6.535	6.355	6.05	6.42
DMD	5.45	5.465	5.105	5.655	6.315	5.83	4.785	6.44	4.775	5.905	4.85	6.165	5.275	5.135	5.315	5.295	4.875	6.495	5.095	5.085	5.465	5.865	5.135	5.935	5.635	5.64	5.985	5.9	5.525	5.31	5.065	5.975	5.89	5.16	5.655	5.49
DMKN	8.59	8.17	8.59	8.21	8.87	9.06	7.91	8.79	7.7	8.13	6.95	7.54	8.37	7.58	8.01	8.11	8.07	8.53	7.72	7.47	8.4	9.21	7.76	8.46	8.54	8.88	8.73	8.33	8.51	8.41	7.57	8.21	8.61	8.64	8.98	8.09
DMTF1	5.495	5.3	5.47	6.025	5.735	5.87	5.625	5.66	5.26	5.71	5.385	5.295	6.23	5.92	5.66	6.05	5.68	5.58	5.885	5.84	5.885	5.72	5.57	5.385	5.675	6.065	5.965	6.12	5.13	5.655	6.185	5.955	5.19	5.335	5.575	5.68
DNAAF1	5.26	5.185	4.6	5.08	5.515	5.71	5.755	5.98	4.9	5.665	4.485	4.175	4.69	4.82	4.66	5.395	4.605	5.17	4.305	5.19	5.315	5.405	4.78	5.685	5.29	5.51	5.98	5.53	5.175	5.42	5.37	5.605	5.55	5.67	6.125	5.145
DNAAF2	6.43	5.81	6.04	5.975	6.04	6.085	6.165	6.38	6.04	6.465	5.56	5.695	5.64	5.955	6.04	6.03	5.37	6.065	5.8	5.57	6.05	6.01	5.545	5.66	6.29	6.13	6.305	6.22	6.11	5.89	5.735	6.035	5.965	6.05	5.885	5.825
DNAH10	6.45	6.28	5.93	6.315	6.78	7.04	6.45	8.255	5.39	7.07	4.9	4.67	5.61	5.775	5.71	7.07	5.19	7.18	5.47	5.905	6.765	7.515	5.485	6.615	6.46	7.03	7.305	7.2	6.455	5.87	6.17	6.545	6.895	6.72	6.625	6.31
DNAH12	7.01	6.22	6.35	7.07	7.28	7.44	7.83	8.18	5.79	7.33	5.05	5.57	6.79	6.92	6.34	7.41	5.79	6.85	6.23	6.89	7.35	7.61	6	6.95	7	7.9	8.33	8.43	6.02	6.05	7.24	7.07	6.89	7.55	7.46	6.74
DNAH14	4.66	4.715	4.705	4.965	4.83	4.4	4.68	4.715	4.75	4.92	4.92	5.41	4.495	4.545	4.8	4.425	4.6	4.775	4.945	4.36	4.68	4.71	4.725	4.8	4.705	4.515	4.705	5.135	4.87	4.6	4.365	4.82	4.86	4.54	4.82	4.58
DNAH3	5.9	6	5.65	5.845	6.63	6.45	6.14	7.325	5.165	6.57	4.83	4.97	5.505	5.425	5.405	5.935	4.915	6.295	4.945	5.76	6.335	6.87	5.8	6.24	6.235	6.215	6.155	6.12	6.11	6.04	5.54	6.125	6.48	6.81	6.625	6.09
DNAH5	7.34	6.435	5.67	6.495	7.22	7.27	6.61	8.8	5.74	7.3	5.76	5.85	6.46	6.075	5.93	7.44	5.62	7.31	6.06	6.28	7.165	7.925	5.58	6.645	6.685	6.94	7.91	7.74	6.915	6.68	6.305	7.335	7.01	7.035	7.105	6.675
DNAH6	5.565	5.01	5.08	5.45	5.74	6.025	5.65	6.51	4.625	5.87	4.465	4.985	5.2	5.31	4.885	5.96	4.61	5.775	4.72	5.33	5.655	6.09	4.59	5.445	5.36	5.94	6.2	6.37	5.46	5.12	5.39	5.685	5.405	5.75	5.91	5.36
DNAI1	7.84	7.83	7.42	7.795	8.5	9.225	8.4	9.765	6.655	8.795	6.4	6.695	7.965	7.325	7.335	8.545	6.41	8.055	6.91	7.44	8.375	9.32	7.33	8.035	8.165	8.87	9.105	9.01	8.145	7.355	8.155	8.5	8.315	8.605	8.67	8.31
DNAI2	8.92	8.535	8.285	8.05	9.43	9.52	9.065	10.31	8.17	9.56	7.315	7.45	8.58	8.065	7.92	9.075	7.175	8.945	7.465	8.36	9.07	9.63	7.885	8.43	8.895	9.21	9.305	9.09	8.68	8.515	8.35	9.065	9.82	9.795	9.36	9.14
DNAJB2	9.325	8.805	8.845	8.64	8.925	8.825	8.745	9.58	8.645	9.39	8.665	8.54	8.125	8.805	8.785	9.08	8.725	9.01	8.4	8.655	9.1	9.24	8.18	8.02	9.19	9.24	9.15	9.105	8.935	8.595	8.685	9.055	9.215	9.035	9.185	8.895
DNAJB6	7.42	7.68	7.61	7.71	7.95	7.69	8.08	8.06	7.62	7.79	7.52	6.67	7.28	7.91	7.69	7.47	7.98	7.46	7.37	7.9	7.69	7.86	7.89	7.79	7.8	7.44	7.47	7.49	7.98	8.16	6.93	7.67	7.7	7.53	7.89	7.53
DNAJC1	7.975	7.73	7.57	7.28	7.68	7.545	7.695	7.655	7.665	6.915	7.78	6.625	7.4	7.25	7.66	7.425	7.53	7.315	7.05	7.655	7.775	7.38	7.67	7.695	7.72	7.41	7.385	7.35	7.32	7.485	7.42	7.83	7.735	7.555	7.765	7.855
DNAJC10	9.54	8.25	8.57	9.085	9.23	8.665	8.325	9.175	7.865	9.24	8.925	8.715	8.29	8.37	9.315	8.98	7.635	8.44	8.595	7.865	8.815	8.79	8.195	8.455	8.875	9.03	9.205	9.15	8.415	8.3	8.68	8.615	8.115	8.55	8.345	8.28
DNAJC16	5.63	5.255	5.485	5.44	5.245	5.62	5.455	5.375	5.4	5.765	5.385	4.215	5.195	5.375	5.535	5.25	5.235	5.48	5.065	5.335	5.06	5.69	4.89	5.365	5.19	5.495	5.63	5.58	5.345	5.27	5.45	5.21	5.415	5.4	5.25	5.475
DNAJC19	6.985	6.89	6.81	6.71	6.795	6.68	6.72	6.77	7.15	6.965	6.7	5.75	6.51	6.62	6.75	6.48	6.53	6.73	6.655	7.05	6.59	6.715	6.745	6.79	6.725	6.85	6.94	6.56	6.945	6.915	6.635	6.665	6.935	6.8	6.865	6.775
DNAJC21	5.45	5.505	5.37	5.295	5.61	4.855	5.33	5.155	5.38	4.91	5.56	7.175	4.955	5.18	5.605	5.015	5.245	4.965	5.04	5.44	5.33	5.135	5.085	5.395	5.395	4.72	5.125	5.02	5.31	5.51	5.06	5.27	5.555	5.3	5.3	5.215
DNAJC27	5.18	4.95	5.225	10.29	5.285	5.895	5.605	5.63	5.22	5.395	5.305	6	5.47	5.03	5.06	5.535	5.185	5.37	5.02	5.175	5.34	5.455	5	5.21	5.555	5.29	5.45	5.57	5.36	5.1	5.795	5.35	5.225	5.39	5.305	5.32
DNAJC30	6.885	6.675	6.84	6.64	6.84	6.88	6.74	7.07	6.83	6.6	6.325	6.025	6.71	6.55	6.825	6.51	6.505	6.86	6.335	6.615	6.765	6.79	6.83	6.665	6.575	6.455	6.725	6.56	6.875	6.68	6.805	6.81	6.815	6.79	6.705	6.82
DNAJC5	7.99	7.81	8.275	7.85	7.56	7.865	7.94	7.845	8.025	7.495	8.145	7.975	8.065	8.07	7.62	7.755	8.185	7.835	8.16	7.935	7.795	7.68	8.205	8.08	7.56	7.93	7.775	8.2	7.72	7.62	7.7	7.915	7.65	7.665	7.965	7.825
DNLZ	8.73	8.14	8.395	8.44	7.95	8.145	7.77	8.16	8.47	8.8	8.6	8.015	9.165	7.895	9.075	8.13	7.865	8.405	9.065	7.86	8.025	8.025	8.395	8.995	8.205	8.19	9.28	7.87	8.885	8.145	8.855	8.11	8.33	9.215	8.055	8.1
DNM1L	5.96	6.405	6.02	6.31	6.175	6.05	6.385	6.3	6.26	6.075	6.485	4.8	6.4	6.3	6.38	6.055	6.39	6.125	6.1	6.64	6.265	6.045	6.36	6.42	6.155	5.84	5.965	6.105	6.335	6.295	6.18	6.185	6.3	6.355	6.38	6.325
DNM1P46	4.53	4.48	4.86	4.98	4.5	4.645	4.05	4.295	4.16	4.15	4.545	3.975	5.615	5.015	4.38	4.56	4.22	4.69	4.945	4.6	5.265	4.27	4.83	4.705	4.62	5.01	4.51	5.4	3.915	4.25	5.82	4.78	4.285	4.77	4.775	4.93
DNMT3A	6.03	6.02	6	6.09	6.06	6.09	5.88	6.04	5.87	6.16	5.85	8.82	6.61	5.99	6.25	6.18	6.01	6.22	6.15	5.71	6.25	6.06	6.09	5.78	6.12	5.96	6.26	6.07	6.11	6.01	6.11	6.05	6.17	5.89	5.86	6.11
DNPEP	6.1	6.35	6.125	6.085	6.07	5.9	6.135	6.105	5.95	6.06	6.57	4.455	5.765	5.84	6.395	5.65	6.495	5.905	5.64	6.315	6.095	5.995	6.15	5.93	6.02	5.84	5.825	5.3	6.115	6.115	5.405	5.87	6.455	6.23	6.095	6.3
DOC2B	4.645	4.8	4.74	4.87	4.61	4.24	4.755	4.605	4.315	4.67	5.99	5.1	4.88	4.945	5.085	4.85	4.735	3.92	5.35	4.505	4.705	4.16	5.455	4.915	4.27	4.695	4.44	5.225	4.48	4.56	4.47	4.86	4.59	4.985	4.6	5.05
DOCK5	4.9	4.805	5.32	5.39	4.825	4.83	5.15	4.795	4.755	4.915	5.325	4.845	5.1	5.895	5.09	5.025	5.065	4.91	5.65	5.095	4.875	4.9	5.375	5.21	4.865	4.865	5.205	5.305	4.81	4.945	4.765	4.78	4.62	4.87	4.985	4.79
DOCK7	5.775	5.84	5.82	6.155	6.07	5.785	5.84	6.065	5.415	6.075	6.09	5.72	5.975	5.975	6.195	6.175	5.93	6.09	6.125	5.92	5.815	5.95	5.65	5.7	5.785	5.955	6.205	6.015	5.705	5.955	5.795	5.785	5.77	5.995	5.775	5.765
DOCK8	5.285	5.62	5.34	5.375	5.365	5.335	5.56	5.215	5.55	5.38	5.77	4.14	6	6.405	5.355	5.765	5.805	5.425	6.135	5.51	5.585	5.425	6.14	5.665	5.35	5.245	5.555	6.205	5.58	5.365	6.545	6.175	5.615	5.435	5.865	6.11
DOCK9	5.27	4.85	5.72	5.48	5.23	5.07	4.99	4.97	5.12	5.09	5.43	4.26	5.16	5.33	5.81	5.01	5.86	5.39	5.45	5.04	5.3	5.34	5.54	5.44	5.27	5.57	5.49	5.19	4.9	5.04	4.56	5	4.78	5.16	4.94	5.01
DOK3	5.08	5.8	5.13	5.37	5.1	5.13	5.67	4.52	5.16	5.19	6.21	6.33	6.58	5.96	5.12	6.36	5.51	4.91	6.15	4.99	5.55	5.11	6.48	5.39	5.01	5.37	4.94	6.29	5.72	5.11	7.48	6.92	5.04	5.58	5.8	6.32
DOPEY1	5.73	5.675	6.255	6.15	5.74	5.905	5.65	5.505	5.955	5.935	5.665	5.08	5.85	6.17	5.77	5.57	5.99	5.94	6.095	5.78	5.67	5.7	5.55	6.095	5.82	5.87	5.89	5.84	6.09	5.81	5.63	5.94	5.6	5.585	5.52	5.72
DOT1L	5.13	5.23	4.93	5.12	4.93	5.07	5.2	5.08	4.97	4.86	5.34	5.12	5.24	5.25	5.18	4.76	5.44	5.17	5.3	4.88	5.05	4.9	5.03	5.35	5.01	5.25	4.89	5.19	5.15	4.76	5.13	4.96	5.25	5.24	5.07	5.07
DPCD	10.31	10.135	9.995	10.41	10.675	10.86	10.32	10.96	9.905	10.92	8.685	9.695	10.375	9.49	9.94	10.445	8.78	10.64	9.395	9.625	10.48	11.175	9.615	10.05	10.605	10.88	10.965	10.62	10.355	10.07	9.51	10.495	10.515	10.81	10.745	10.295
DPH3	6.87	6.715	6.745	6.825	6.77	6.555	6.825	6.79	6.78	6.82	6.945	5.345	6.4	6.77	6.91	6.465	6.545	6.695	6.785	6.705	6.595	6.77	6.715	6.59	6.785	6.825	6.925	6.555	7.025	6.875	6.32	6.755	6.92	6.845	7.09	6.66
DPM3	8.41	7.875	8.255	8.485	8.495	8.775	7.955	8.52	8.2	8.345	7.91	8.61	8.605	8.41	8.45	8.45	7.47	8.445	8.29	8.205	8.35	8.77	7.63	8.27	8.755	8.595	8.37	8.515	8.16	8.195	8.555	8.34	8.38	8.4	8.4	8.14
DSCR3	4.86	4.8	4.82	4.75	4.89	4.45	4.77	4.64	4.89	4.59	4.99	4	4.72	5	4.81	4.22	4.79	4.44	4.54	4.78	4.6	4.72	4.85	4.93	4.64	4.6	4.78	4.76	4.58	4.81	4.33	4.91	4.71	4.5	5.06	4.6
DSP	9.34	9.885	9.32	9.44	9.83	9.705	9.52	9.795	9.375	9.445	9.41	9.52	9.255	9.535	9.655	9.635	10.465	10.27	9.66	10.015	9.57	9.965	9.215	10.155	9.43	9.595	9.43	9.465	9.685	9.62	9.18	9.45	9.39	9.475	9.045	9.4
DST	4.61	4.705	4.69	5.015	5.075	4.935	4.74	4.845	4.745	5.155	4.615	3.965	4.58	4.6	4.685	4.475	4.86	5.03	4.53	5.2	4.54	5	4.31	4.805	4.9	4.535	4.86	4.61	4.53	5.015	4.95	4.38	4.425	4.45	4.45	4.415
DTNBP1	5.975	5.995	6.255	6.23	5.97	6.035	6.23	6.275	6.115	6.2	6.09	5.025	6.31	6.09	5.965	6.045	6.19	5.97	5.915	6.19	6.025	6.08	6.375	5.945	6.02	6.11	5.955	6.115	5.98	6.005	6.52	6.415	5.92	6.07	5.82	6.215
DTWD1	5.975	5.525	5.895	6.075	6.185	5.56	5.585	5.76	5.59	5.935	5.73	4.41	5.535	5.425	5.73	5.65	5.37	5.69	5.615	5.705	5.83	5.81	5.655	5.64	5.785	5.845	6.145	5.77	5.96	5.945	5.45	5.65	5.47	5.75	5.905	5.585
DTX2P1-UPK3BP1-PMS2P11	7.02	6.83	7.105	7.84	7.08	7.26	7.285	7.225	7.07	7.49	7.07	6.525	7.25	7.145	7.185	7.42	7.255	7.265	7.495	8.105	7.2	6.84	7.08	7.02	7.335	7.5	7.49	7.735	6.7	6.9	7.415	7.075	6.86	7.01	7.2	7.085
DUOXA1	7.34	7.365	7.69	7.885	7.48	7.89	7.075	7.755	7.52	7.925	7.595	7.45	7.06	7.305	7.46	7.175	7.29	7.835	7.515	7.52	7.42	7.665	6.585	7.71	7.395	7.695	8.06	7.455	7.415	7.42	6.585	7.045	7.035	7.645	7.435	7.385
DUS1L	9.115	9.255	9.015	9.09	9.195	9.295	9.375	9.275	9.435	8.94	9.06	8.965	9.005	8.82	9.2	9.06	9.08	8.96	8.685	9.425	8.94	9.15	9.24	9.325	9.145	8.915	8.93	8.85	9.1	9.41	9.145	8.9	9.335	9.54	9.44	9.185
DUSP11	5.27	5.295	5.135	5.3	5.16	5.16	5.655	5.35	5.575	5.31	5.655	4.185	4.995	5.205	5.24	5.08	5.585	5.14	5.175	5.57	5.03	5.195	5.305	5.485	5.115	5.305	5.495	4.995	5.51	5.32	5.065	5.065	5.29	5.105	5.29	5.26
DUSP8	6.37	6.09	6.405	5.935	6	6.13	6.27	6.19	6.52	5.72	6.3	5.195	6.45	6.215	6.185	6.035	6.155	6.135	6.25	6.08	6.42	5.94	6.31	6.275	6.35	6.285	6.06	6.25	6.37	5.965	6.445	6.325	6.08	6.315	6.09	6.29
DUT	7.675	7.56	7.385	7.19	7.945	7.065	7.34	7.525	7.605	7.195	7.075	6.805	7.35	7.495	7.29	7.235	7.335	6.95	7.14	7.55	7.735	7.28	7.235	7.31	7.495	7.12	7.34	7.565	7.26	7.82	7.47	7.72	7.395	7.435	7.185	7.645
DUX4	5.08	5.28	4.96	4.94	5.13	5.28	4.66	5.19	5.12	5.05	4.95	3.98	4.83	5.12	5.31	4.56	5.13	5.99	5.71	4.6	5.21	5.34	5.53	5.1	5.7	5.75	4.94	4.8	5.19	4.72	5.21	5.13	5.33	5.16	4.91	5.36
DVL1	8.125	8.455	8.295	8.28	8.01	7.845	8.45	8.44	8.21	8.315	8.37	7.51	7.975	8.12	8.355	8.18	8.55	8.105	7.975	8.37	8.02	8.125	8.215	8.175	8.2	7.895	8.39	8.2	8.025	8.185	7.785	7.98	8.285	8.23	8.225	8.19
DYNC1LI2	6.605	6.555	6.285	6.7	6.815	5.96	6.695	6.495	6.01	6.465	6.475	6.01	6.31	6.43	6.54	6.49	6.565	6.18	6.145	6.385	6.64	6.47	5.915	6.26	6.55	6	6.55	6.64	6.115	6.625	5.87	6.59	6.62	6.35	6.585	6.085
DYNLL1	12.54	12.025	11.915	12.28	12.525	12.245	12.335	12.77	11.735	12.715	11.305	12.18	11.85	11.825	12.37	12.275	11.5	12.375	11.755	11.735	12.33	12.85	11.3	11.92	12.47	12.93	12.8	12.36	12.49	12.185	11.63	12.25	12.495	12.75	12.655	12.2
DYNLRB2	7.515	7.1	6.875	7.19	7.57	7.805	7.31	8.48	6.51	7.655	5.945	7.185	6.755	6.84	6.65	7.505	5.965	7.52	6.535	6.905	7.24	7.875	6.685	6.98	7.395	7.675	7.81	7.74	7.425	7.27	6.44	7.6	7.76	7.62	7.685	7.11
DYNLT3	7.03	6.9	6.785	6.98	6.835	6.415	6.405	5.68	6.83	6.74	7.065	6.55	6.405	6.6	7.485	6.525	7.15	6.875	7.125	6.47	6.54	6.23	6.785	7.03	6.265	5.27	6.05	6.545	6.715	6.32	5.845	6.225	6.255	6.05	6.45	6.245
DYRK1A	5.19	5.49	5.13	5.62	5.7	4.9	5.54	5.08	5.23	5.2	5.57	4.65	5.48	5.62	5.02	5.59	5.89	5.07	4.72	5.43	5.41	5.47	5.53	5.84	5.11	4.94	5.38	5.72	5.24	5.48	5.02	5.5	5.36	5.16	5.66	5.23
DZIP1	5.285	4.77	5.095	5.41	5.845	5.56	5.48	5.44	4.995	5.73	4.25	4.095	5.085	4.965	4.815	5.45	4.44	5.39	4.5	4.975	5.31	5.64	4.79	5.405	5.105	5.97	5.885	5.6	5.48	5.21	4.985	5.23	5.56	5.735	5.67	5.18
DZIP3	7.375	6.905	6.945	7.28	7.765	7.415	6.975	7.72	6.255	7.92	5.97	5.175	6.985	6.81	6.44	7.68	6.135	7.445	6.435	6.6	7.67	8.03	6.37	7.12	7.245	7.715	8.11	8.085	7.265	7.23	6.73	7.775	7.5	7.405	8.125	7.075
E2F6	5.97	6.04	6.09	6.05	5.82	6	6.44	5.72	6.11	6.06	6.23	4.35	6.06	5.88	5.86	5.86	6.07	5.72	6.1	6.15	5.47	5.9	6.17	6.64	5.57	5.75	5.75	5.94	6.17	6.25	5.82	5.89	6.17	6.11	6.07	5.9
EBPL	9.18	9.42	9.15	9.26	8.99	9.33	9.27	9.21	9.52	9.1	9.05	9.11	8.69	8.9	9.35	8.98	8.55	9.29	9.24	9.51	9.24	9.5	9.04	9.22	9.54	9.66	9.39	8.69	9.08	9.37	8.95	8.81	9.31	9.12	8.96	9.05
ECE1	6.09	6.155	6.245	6.24	6.01	6.305	6.42	6.525	6.185	6.6	6.9	5.455	5.835	6.21	6.075	5.78	6.435	5.7	5.955	6.305	6.035	6.12	6.125	6.44	6.14	5.79	6.14	6.15	6.045	6.225	5.71	6.105	6.275	6.3	6.075	6.395
ECHDC1	7.89	8.195	7.935	8.015	8.11	7.605	8.14	7.78	8.255	8.005	8.095	7.79	7.91	8.12	7.895	7.865	8.13	7.635	7.91	8.23	8.02	7.9	8.19	7.865	8.055	7.915	7.845	7.855	8.02	8.16	7.66	8	8.1	7.87	8.12	8.02
EDA	5.515	5.39	5.48	5.625	5.885	6.105	5.5	5.67	5.67	5.565	5.35	5.3	5.36	5.425	5.195	5.665	5.095	5.835	5.66	5.39	5.36	5.955	5.335	6.21	5.7	5.69	5.35	5.615	5.74	5.62	5.28	5.43	5.995	5.71	5.55	5.19
EDC4	6.74	7.1	7.075	7.225	6.865	6.895	7.345	7.08	6.875	7.045	7.05	7.49	6.815	6.925	7	6.77	7.09	6.76	6.9	7.205	6.895	7.045	7.13	7.06	6.895	6.815	7.03	7.1	6.815	6.94	7.09	7	6.97	6.97	6.955	7.065
EDEM3	8.475	7.13	7.735	7.685	7.9	6.86	7.33	7.82	7.17	7.585	7.7	6.73	7.135	7.355	7.875	7.335	6.945	7.055	7.37	6.89	7.65	7.3	7.03	7.625	7.725	7.31	7.715	7.605	7.09	7.065	7.45	7.24	7.04	7.11	7.315	7.14
EDN1	5.865	5.315	5.575	5.575	4.685	5.385	5.585	4.97	5.14	5.845	6.19	4.495	5.87	5.74	5.875	5.23	5.895	5.89	6.2	4.88	5.365	5.045	6.05	5.67	5.04	5.76	5.515	5.585	5.32	4.935	5.525	4.81	4.755	5.52	5.64	5.12
EEF1A1	10.745	11.22	10.84	10.44	11.065	10.155	11.245	11.635	10.47	10.32	10.995	10.755	10.555	10.68	10.565	10.855	10.735	10.77	10.34	11.23	11.04	10.39	11.4	10.74	10.555	9.725	10.445	11.175	10.625	10.895	10.9	11	11.275	11.235	10.875	11.205
EFCAB1	8.715	8.505	8.565	8.52	9.595	9.38	9.32	10.22	7.875	9.49	7.1	7.78	8.245	8.125	8.09	9.025	7.095	8.965	7.42	8.505	9.01	9.77	7.865	8.805	9.115	9.445	9.475	9.055	8.87	8.95	7.935	9.3	9.53	9.11	9.48	8.74
EFCAB10	7.6	7.05	6.64	7.015	8.06	7.635	6.785	8.41	6.065	7.53	5.865	5.92	7.03	6.595	6.905	7.3	5.675	7.56	6.145	6.8	7.775	7.985	6.685	7.155	7.46	8	8.01	7.95	7.265	7.03	6.5	7.81	7.625	7.715	8.27	6.96
EFCAB4B	5.865	5.24	5.98	5.575	5.58	5.865	5.56	5.955	5.645	5.755	6.275	5.05	5.59	5.91	5.57	5.945	5.27	5.74	5.925	5.47	5.955	5.485	5.52	5.695	5.365	6.02	6.15	6.725	5.67	5.205	6.21	5.775	5.71	5.2	5.64	5.995
EFCAB6	6.02	5.535	5.33	5.52	6.245	6.15	5.635	6.69	5.15	5.79	4.46	5.035	5.415	5.31	5.125	5.855	4.795	5.29	4.805	5.22	5.595	6.34	5.03	5.7	5.81	5.965	6.18	6.24	5.705	5.415	5.175	5.995	6.135	5.925	6.25	5.405
EFHB	7.59	7.39	7.01	7.47	8.395	7.905	7.38	8.335	6.415	7.73	6.095	6.665	7.165	7.06	6.395	7.76	5.755	7.36	5.98	7.13	7.525	7.985	6.79	7.715	7.39	7.865	7.88	7.845	7.635	7.31	6.04	7.79	7.74	7.72	8.265	7.35
EFTUD1	5.855	5.755	5.495	5.73	5.88	5.7	5.85	5.86	5.69	5.765	5.42	4.81	5.615	5.69	6.04	6.32	5.835	5.785	5.475	5.85	5.76	6.055	5.585	5.715	5.885	5.925	6.005	5.595	5.775	5.865	5.645	5.87	5.86	5.78	5.865	5.61
EGFR	4.78	4.78	4.99	4.62	4.72	5.04	4.77	5.01	5.12	4.72	4.66	4.3	4.65	4.76	4.69	4.35	4.93	4.78	4.83	5.26	4.53	4.75	4.59	5.05	4.79	4.88	4.9	5.24	4.66	5.23	4.52	4.68	4.62	4.59	4.59	4.7
EHBP1	5.215	5.405	5.335	5.24	5.475	5.125	5.09	5.04	5.325	4.855	5.285	5.9	5.25	5.045	5.15	5.36	5.23	4.985	5.005	5.305	5.19	5.06	5.125	5.21	5.33	5.13	5.555	5.11	5.185	5.435	4.96	5.115	5.16	4.915	5.13	4.94
EHMT1	5.03	5.23	5.35	5.29	4.97	5.66	5.54	5.63	5.43	5	5.46	4.77	5.23	5.16	5.25	5.01	5.59	5.61	5.3	5.43	4.92	5.28	5.32	5.35	4.87	5.37	5.16	5.25	5.26	5.2	5.48	5.3	5.36	5.32	5.08	5.42
EID2	7.06	7.595	7.33	7.22	7.42	7.36	7.485	7.555	7.585	7.285	7.49	7.5	7.26	7.245	7.21	7.11	7.25	7.16	6.855	7.535	7.36	7.38	7.6	7.365	7.365	7.36	7.065	6.88	7.63	7.625	6.76	7.26	7.75	7.465	7.635	7.345
EID2B	4.755	4.715	4.285	4.285	4.895	4.76	4.975	5	4.405	4.755	4.07	4.02	4.67	4.325	4.085	4.205	3.875	4.69	3.8	4.515	4.775	5.24	4.57	4.355	4.915	4.82	4.645	4.735	4.835	4.58	4.3	4.845	4.895	4.745	4.735	4.675
EIF1AX	8.42	8.49	8.2	8.54	8.34	8.05	8.6	8.03	8.4	8.19	8.24	7.5	7.93	8	8.4	8.52	8.21	8.48	7.85	8.71	8.31	8.41	8.51	8.07	8.6	7.87	8.12	7.82	8.13	8.99	8.25	8.84	8.73	8.6	8.36	8.11
EIF2A	6.035	5.53	6.02	5.225	5.505	5.77	6.05	5.28	5.42	5.23	5.275	5.54	5.64	5.855	6.02	5.56	6.12	5.775	5.525	6.07	5.325	5.865	5.49	5.38	5.91	5.66	5.315	5.725	6.015	6.23	6.1	5.99	5.49	5.75	5.89	5.855
EIF2AK2	6.85	6.965	7.245	7.675	7.12	6.87	6.94	6.855	7.03	6.755	6.92	6.13	7.26	7.22	6.945	6.725	8.805	6.74	6.97	6.99	6.555	6.96	6.925	7.305	6.885	6.62	7.065	7.165	6.89	7.075	6.775	8.215	6.83	6.715	7.28	7.035
EIF2B3	6.52	6.59	6.78	6.56	6.74	6.52	7.07	6.49	7.39	6.32	6.41	5.54	6.74	6.48	6.01	6.39	6.25	6.32	6.55	7	6.21	6.63	6.62	7.04	6.54	6.44	6.08	6.26	6.86	7.01	6.6	6.52	6.77	6.99	6.75	6.82
EIF2C1	6.575	6.315	6.6	6.66	6.535	6.53	6.515	6.36	6.53	6.16	6.685	6.65	6.355	6.34	6.445	6.135	6.49	6.215	6.56	6.665	6.58	6.27	6.365	6.765	6.345	6.3	6.49	6.625	6.27	6.44	6.15	6.63	6.63	6.26	6.665	6.3
EIF2C3	6.17	6.085	6.545	6.935	6.23	6.625	6.445	6.18	6.315	6.575	6.36	4.62	6.835	6.795	6.17	6.435	6.605	6.41	6.915	6.785	6.5	6.365	6.41	6.5	6.405	6.645	6.685	7.165	6.045	6.58	6.875	6.68	5.965	6.035	6.285	6.415
EIF2S2	5.91	6.095	5.935	5.935	5.66	5.68	6.04	5.82	6.215	5.89	5.805	5.07	5.64	5.745	6.09	5.415	5.66	5.89	5.875	5.915	5.735	5.895	5.9	5.53	5.81	5.64	5.775	5.755	6.13	6.065	5.61	5.665	5.84	5.83	5.82	5.935
EIF3B	10.155	10.15	10.15	9.89	9.845	10.23	10.255	10.225	9.97	9.9	9.89	9.785	10.16	9.86	9.865	9.99	10.07	10.185	9.75	10.015	9.86	10.14	9.93	10.265	9.9	9.985	9.865	9.775	10.01	10.04	10.245	9.69	10.12	10.155	9.895	10.11
EIF3C	10.85	10.705	11.06	10.72	10.975	10.715	11.52	10.99	10.855	10.34	10.16	10.98	9.96	10.205	10.11	11.015	10.3	10.775	10.48	10.435	11.02	11.095	10.595	10.585	11.13	10.87	10.62	11.32	10.8	10.43	10.18	10.44	11.105	10.51	10.66	10.6
EIF4A1	10.59	10.07	10.4	10.68	10.13	10.18	9.84	9.62	10.39	10.57	10.13	10.25	10.54	10.07	10.48	10.58	10.12	10.52	10.5	9.53	10.29	10.19	9.92	9.73	10.16	10.56	10.7	10.65	10.65	10.08	10.77	10.23	9.62	10.05	10.09	10.19
EIF4B	6.71	6.82	6.53	6.44	6.77	6.48	6.33	6.8	6.13	6.65	6.35	7.15	6.6	6.36	6.63	7.07	6.45	6.87	6.2	6.06	6.85	6.84	6.54	6.68	6.69	6.44	6.86	6.84	6.69	6.56	6.98	6.67	6.52	6.48	6.58	6.72
EIF4E	5.47	5.71	5.35	5.57	5.76	5.45	5.42	5.85	5.78	5.74	5.54	4.09	5.4	5.41	5.95	5.28	5.69	5.59	5.34	5.84	5.63	5.41	5.59	5.5	5.6	5.56	5.57	5.33	5.71	5.77	5.16	5.64	5.55	5.61	5.5	5.47
EIF4E2	9.37	9.2	9.17	9.31	8.93	9.26	8.99	8.84	9.38	9.53	9.54	9.6	9.35	9.14	9.95	9.29	9.46	9.37	9.34	8.78	9.21	9.04	8.96	8.92	9.16	9.48	9.57	8.97	9.22	8.93	9.32	8.76	9.09	9.08	8.79	9.3
EIF4EBP2	8.565	8.57	8.735	8.085	8.64	8.19	8.545	8.435	8.95	7.935	8.58	7.475	7.72	8.205	8.405	8.085	8.37	7.96	8.115	8.865	8.485	8.005	8.59	8.665	8.555	7.91	8.01	7.96	8.245	8.855	7.92	8.375	8.815	8.315	8.285	8.405
EIF4ENIF1	5.8	5.46	5.31	5.57	6.04	6.25	5.38	6.1	5.2	5.63	5.11	5.28	5.44	5.49	5.25	5.51	5.26	5.61	5.25	5.25	5.86	6.32	5.13	5.39	5.74	6.09	5.99	5.68	5.84	5.39	5.02	5.64	5.96	5.7	5.73	5.48
EIF4G2	9.5	9.44	9.59	9.56	9.175	9.5	9.695	9.79	9.355	9.735	9.855	9.035	9.265	9.235	9.66	9.535	9.795	8.74	9.615	9.625	9.09	9.46	9.58	9.575	9.325	9.51	9.765	9.72	9.725	9.545	9.375	9.235	9.75	9.285	9.535	9.4
EIF4G3	5.98	6.28	6.325	6.145	6.35	6.22	6.315	6.18	6.285	5.85	6.05	6.065	6.095	6.07	5.77	6.29	6.48	5.75	6.01	6.39	6.085	6.285	6.27	6.825	6.12	6.135	6.355	6.265	6.075	6.3	6.12	6.35	6.53	6.245	6.595	6.965
ELAC2	7.02	7.575	7.195	7.31	7.12	6.785	7.57	7.465	7.19	7.165	7.275	6.835	7.035	7.29	6.985	6.88	7.53	7.055	6.835	7.815	7.225	7.18	7.29	7.105	7.25	6.98	7.14	7.03	7.335	7.605	6.86	7.32	7.47	7.38	7.335	7.24
ELF1	7.545	7.055	7.435	7.34	7.31	7.26	7.025	6.915	7.38	7.375	7.29	6.66	7.415	7.565	7.405	7.27	7.355	7.355	7.605	6.925	7.225	7.23	7.12	7.305	7.35	7.565	7.565	7.515	7.43	7.325	7.555	7.52	6.915	6.885	7.13	7.085
ELK4	6.115	6.15	6.66	6.53	6.605	6.545	6.11	5.87	6.42	6.09	6.575	5.48	6.92	6.49	5.935	6.52	6.715	6.14	6.43	6.49	6.485	6.31	6.485	7.055	6.325	6.16	6.3	6.72	6.14	6.335	6.84	6.91	6.195	6.17	6.7	6.575
ELL	4.88	5.34	5.225	5.16	4.83	5.1	5.69	5.085	5.185	4.875	5.555	5.94	5.12	5.53	4.9	5.115	5.91	4.875	5.23	5.1	4.88	5.16	5.735	5.575	5.165	5.165	4.97	4.91	5.255	5.075	5.04	5.175	5.15	5.13	5.275	5.4
ELMO2	5.29	5.125	5.06	4.765	5.04	4.71	5.335	5.15	5.06	4.945	5.265	5.42	4.88	4.865	5.015	4.895	5.34	4.755	4.6	5.195	4.835	4.87	5.39	5.135	5.005	4.515	4.91	4.85	5.08	5.205	4.715	5.11	5.365	5.09	5.31	5.17
ELMOD2	6.83	6.465	6.435	6.655	6.455	6.33	6.49	6.6	6.395	6.705	6.62	6.095	6.26	6.43	6.67	6.445	6.36	6.15	6.375	6.55	6.565	6.62	6.155	6.275	6.48	6.455	6.82	6.625	6.48	6.53	6.145	6.465	6.38	6.405	6.78	6.45
ELMOD3	4.79	4.66	4.87	5.29	4.89	5.18	4.97	5.24	4.67	5.09	4.85	3.85	5.15	5.31	4.72	4.75	5.24	4.83	5.13	5.29	4.92	4.85	5.13	5.1	4.69	5.04	5.06	5.13	4.77	4.93	4.96	4.96	4.87	4.77	5	5.16
ELOVL5	7.265	6.81	7.325	7.91	7.265	7.37	6.545	6.96	7.095	7.255	7.13	7.24	6.57	6.6	8.205	6.74	6.275	6.76	7.22	6.865	7.2	6.77	7.09	6.63	7.465	7.455	7.64	6.95	6.525	6.97	6.93	6.97	7.03	7.125	6.71	6.7
EMB	8.135	7.775	7.98	8.095	8.57	7.86	7.57	8.18	7.745	7.7	7.345	6.69	8.045	7.765	7.62	8.005	7.21	8	7.62	7.715	7.865	8.29	7.575	8.425	7.765	8.165	8.09	8.075	7.75	7.84	8.05	8.22	7.955	7.835	8.42	7.9
EML1	6.09	5.995	5.705	5.65	6.09	6.175	6.48	7.045	5.1	6.46	4.805	5.69	5.61	5.46	5.725	6.1	5.205	5.865	5.21	5.375	5.965	6.56	5.365	5.77	6.105	6.42	6.39	6.295	6.175	5.79	5.735	6.135	6.475	6.49	6.475	6.255
EML4	9.465	9.87	9.545	9.445	9.915	9.53	9.4	9.76	9.365	9.36	9.44	9.72	10.075	9.97	9.545	9.7	9.69	9.61	9.495	9.965	10.025	9.28	9.57	9.8	9.715	9.52	9.535	9.73	9.48	9.995	9.71	10.15	9.735	9.715	9.425	10.165
EMP2	9.26	9.94	9.4	9.75	9.33	9.565	9.055	9.465	9.54	9.59	10	9.575	9.59	9.61	9.96	9.67	9.97	9.865	9.775	9.505	9.725	9.76	9.375	9.77	9.53	9.74	9.8	9.93	9.59	9.48	8.675	9.05	9.525	9.44	9.3	9.375
EMX1	5.065	4.93	4.935	4.545	4.685	4.535	4.63	5.015	4.91	4.52	4.69	4.765	4.39	4.71	5.03	4.485	4.525	4.975	4.71	4.62	5.07	4.78	4.96	4.86	5.07	4.905	4.59	4.705	4.75	4.62	5.115	4.795	4.73	4.88	4.58	4.845
ENDOV	4.92	4.96	4.87	4.99	5.1	4.9	5.28	5.31	5.29	5.36	4.92	4.25	4.98	4.89	4.81	4.93	5.06	5.28	5.01	4.84	4.92	5.24	4.77	4.84	5.01	4.94	4.98	4.49	4.8	4.81	4.73	4.75	5.35	5.36	5.19	5.01
ENGASE	4.945	4.72	4.885	5.065	5.215	5.555	5.04	4.87	4.9	4.755	5.34	4.275	5.37	5.095	5.095	5.455	5.605	4.52	5.51	5.115	4.745	5.095	5.655	4.885	5.365	5.115	4.9	5.145	5.46	5.495	5.37	5.105	4.92	4.815	5.04	4.765
ENKUR	8.43	7.66	7.49	8.32	8.74	8.26	7.61	8.67	6.59	8.7	6.27	6.87	7.55	7.43	7.43	8.56	6.53	8.58	7.01	6.77	8.53	8.96	6.82	7.81	8.25	8.7	9.09	9.01	7.93	7.64	6.98	8.56	8.24	8.16	8.71	7.73
ENSA	7.255	7.275	7.245	7.17	7.11	7.05	7	6.955	7.575	7.295	7.07	6.78	6.895	7.1	7.27	7.095	7.4	6.96	7.01	7.19	7.085	7.185	7.3	6.63	7.29	7.055	7.28	7.1	7.33	7.2	6.715	6.93	7.17	7.15	7.095	7.13
ENTPD1	5.625	5.625	5.855	5.155	5.585	5.53	5.31	5.655	5.48	5.27	5.665	4.55	5.445	5.71	5.22	5.225	5.645	5.6	6.205	5.5	5.54	5.42	5.95	5.51	5.42	5.64	5.155	5.435	5.53	5.515	6.15	5.925	5.675	5.48	5.52	6.065
ENTPD4	6.445	6.455	6.125	6.115	6.03	5.9	6.24	6.335	5.98	6.015	6.47	4.77	6.01	6.29	6.57	6	6.245	5.95	6.075	6.59	6.505	6.11	5.825	6.41	6.525	5.825	6.62	6.485	5.895	6.135	6.295	6.03	6.24	6.41	6.115	6.21
EPB41L1	5.72	6.68	6.31	5.92	6.04	6.44	5.89	6.1	6.78	5.72	5.78	8.07	6.23	6.35	6.25	5.54	5.89	6.67	6.51	5.92	6.01	6.03	5.78	6.96	6.4	6.1	5.49	5.45	6.3	6.01	5.96	5.52	5.89	5.99	6.09	5.65
EPB41L4A	6.935	7.165	6.735	6.975	6.96	6.71	6.77	6.98	7.125	6.62	6.73	7.58	6.8	6.99	7.04	7.21	7.005	6.78	6.92	7.095	7.04	6.81	6.875	7.1	7.075	7.115	7.05	6.775	6.925	7.045	6.295	7.055	6.7	6.95	7.065	6.935
EPB49	6.815	6.96	7.265	6.74	7.18	7.195	6.91	7.09	7.005	6.73	6.81	8.675	6.825	6.675	6.635	6.98	6.905	7.17	6.345	7.215	6.75	7.26	6.735	7.035	6.935	6.45	7.07	6.84	7.125	7.005	6.75	6.88	7.295	7.045	7.025	6.9
EPHB2	5.085	6.09	5.86	5.05	5.285	5.375	5.385	4.995	5.44	4.925	5.105	4.02	5.795	5.625	4.735	5.175	5.805	5.6	5.685	6.18	5.43	5.36	5.1	6.585	5.16	5.255	4.765	5.095	5.78	5.73	5.07	5.175	5.995	5.555	5.71	5.205
EPHB4	5.36	5.495	5.595	5.53	5.22	5.355	5.38	5.16	5.495	5.655	5.955	4.145	5.535	5.61	5.375	5.245	5.735	5.54	5.45	5.6	5.305	5.245	5.405	5.33	5.235	5.315	5.405	5.625	5.305	5.535	5.195	5.005	5.17	5.225	4.985	5.44
EPN2	7.05	7.035	6.985	6.825	6.955	7.205	7.135	7.48	6.905	7.36	7	6.88	6.81	6.9	6.945	6.995	7.475	7.325	6.53	7.015	6.985	7.245	6.76	7.37	6.935	7.205	7.255	6.95	6.845	6.99	6.805	6.995	7.17	7.09	7.17	7.215
EPS15	6.525	6.515	6.595	7.16	6.825	6.925	6.88	7.005	6.935	6.87	6.44	5.23	6.835	6.82	6.49	6.76	6.92	6.41	6.565	7.37	7.1	6.595	6.81	6.925	6.885	6.47	6.695	6.59	6.245	6.775	6.925	6.94	6.58	6.35	6.55	6.92
EPS8L1	9.235	9.37	8.925	9.075	8.44	8.685	9.14	9.09	8.89	9.025	9.145	8.265	9.095	9.575	9.73	9	10.095	8.815	9.32	8.81	9.175	8.64	9.56	9	9.125	8.925	9.295	8.695	9.09	8.62	8.635	8.94	8.95	9.09	9.11	9.235
ERBB2	7.98	7.545	8.135	7.775	7.47	7.945	7.79	7.685	8.13	7.845	7.42	9.725	7.735	7.905	7.585	7.905	7.62	7.72	7.81	7.945	7.76	7.805	7.37	7.895	7.83	7.74	7.835	7.76	7.63	7.685	7.81	7.65	7.905	7.5	7.505	7.485
ERBB3	7.495	7.69	7.785	7.46	7.155	7.8	7.615	7.415	7.64	7.31	8.16	7.025	7.54	7.605	8.21	7.15	8.08	7.485	7.88	7.675	7.8	7.315	7.785	7.775	7.35	7.485	7.22	7.365	7.615	7.44	7.08	7.16	7.695	7.69	6.955	7.68
ERC1	5.195	5.345	5.07	4.435	5.2	4.735	5.12	5.405	5.06	4.38	4.69	3.89	4.72	4.575	4.705	4.26	4.805	4.98	4.455	5.21	4.92	4.93	4.94	5.205	5.06	4.48	4.8	4.77	4.92	5.315	4.71	5.3	5.29	5.13	4.91	5
ERCC1	8.88	9.245	8.925	8.545	8.865	9.44	9.57	9.6	9.03	8.98	7.94	8.09	8.85	8.155	8.64	8.91	7.935	9.345	8.24	8.365	8.775	9.6	8.44	9.06	8.99	9.095	8.71	8.735	8.745	8.295	9.33	8.7	9.245	9.715	9.275	9.485
ERCC2	5.365	5.45	5.13	5.11	5.28	5.31	5.29	5.61	5.49	5.35	5.265	4.535	5.04	5.245	5.12	4.81	5.24	5.525	5.065	5.525	4.995	5.31	5.29	5.415	5.36	5.23	5.08	5.31	5.28	5.23	5.395	5.225	5.645	5.485	5.15	5.525
ERGIC1	8.125	7.59	7.765	7.77	7.74	7.845	7.905	7.815	7.68	7.925	7.865	8.235	7.22	7.795	8.13	7.65	7.645	7.91	7.765	8.005	7.745	7.52	7.935	8.005	8.005	7.97	7.795	7.765	7.645	7.385	7.405	7.55	7.77	7.7	7.63	7.74
ERI2	5.185	5.175	5.46	5.135	5.185	4.905	5.225	5.19	5.105	4.99	5.08	3.95	5.065	4.89	5.305	4.595	5.055	4.91	4.76	4.925	4.785	5.115	4.96	4.985	4.98	5.32	5.1	4.81	5.135	5.19	4.9	4.78	5.145	5.255	5.25	4.88
ERLEC1	9.085	8.61	8.52	8.655	8.8	8.57	8.53	9.085	8.575	8.865	8.895	8.58	8.48	8.385	9.14	8.61	8.145	8.535	8.515	8.58	8.82	8.655	8.515	8.515	8.665	8.84	8.91	8.58	8.53	8.455	8.43	8.485	8.56	8.45	8.45	8.69
ERLIN2	6.19	6.15	6.15	6.23	6.195	6.415	5.845	6.105	6.365	6.21	5.82	5.155	5.945	6.115	6.26	6.015	5.76	6.365	5.915	5.91	6.295	6.31	5.78	5.98	6.28	6.345	6.215	6.095	6.095	6.19	5.95	6.035	6.25	6.09	6.09	5.9
ERP29	8.515	8.12	8.2	7.885	8.195	8.18	8.31	8.485	8.315	8.6	8.26	7.945	7.87	8.04	8.32	8.265	8.16	8.42	8	8.3	8.26	8.3	8.24	7.965	8.195	8.4	8.27	8.38	8.065	7.92	8.54	8.175	8.45	8.255	8.31	8.45
ESRRA	8.67	8.645	8.775	8.59	8.105	8.195	8.74	8.315	8.885	8.93	9.295	7.975	8.485	8.5	8.535	8.72	9.03	8.25	7.965	8.84	8.28	8.08	8.785	8.415	8.205	7.99	8.76	8.47	8.72	8.545	7.665	8.395	8.8	8.565	8.81	8.64
ETNK1	6.83	6.295	6.22	6.67	6.77	6.345	6.42	6.93	5.995	7.105	6.605	7.585	6.19	6.28	6.575	6.69	6.465	5.93	6.445	6.215	6.645	6.705	5.89	5.995	6.66	6.46	7.245	6.74	6.495	6.365	6.32	6.655	6.54	6.275	6.49	6.175
ETV2	7.005	6.085	6.455	6.47	6.24	6.11	5.5	5.96	6.395	6.29	6.01	6.3	6.02	6.13	6.76	6.195	5.825	6.33	6.385	5.92	5.815	6.115	5.955	5.975	6.595	6.085	6.2	6.215	6.095	6.22	6.395	5.6	6.03	6.135	5.745	5.72
ETV3	4.765	4.605	4.695	5.075	4.66	4.705	4.85	4.775	4.48	4.5	5.16	3.835	4.715	5.13	4.6	4.395	5.13	4.575	5.165	4.86	5.02	4.7	5.03	5.075	4.585	4.835	4.955	4.67	4.735	4.59	4.7	4.625	4.495	4.61	5.135	4.595
ETV6	6.805	6.745	6.99	7.74	7.085	7.345	7.01	7	7.12	7.09	7.265	6.24	7.245	7.33	6.885	7.31	6.96	7.01	7.33	7.42	6.98	6.905	7.125	7.195	7.085	7.065	7.2	7.53	6.885	7.28	6.905	7.07	7.065	7.145	6.975	6.995
EWSR1	6.33	6.99	6.46	6.43	6.47	6.5	7.13	6.92	6.75	6.88	7.05	5.68	6.85	6.71	6.67	6.75	7.31	6.7	6.33	6.81	6.82	6.66	6.97	6.59	6.62	6.22	6.78	6.56	6.78	6.84	6.87	7.04	6.93	6.85	6.65	6.91
EXD3	4.64	4.6	4.54	5.075	4.815	5.115	4.77	5.345	4.635	5.07	4.23	5.3	5.13	4.865	5	5.12	4.465	5.125	5.07	4.845	5.91	5.11	4.275	4.8	4.565	5.19	4.955	4.79	4.65	4.465	5.175	4.9	4.79	4.885	4.56	4.7
EXOC6	6.61	6.8	6.715	6.915	6.83	6.6	6.67	6.73	6.63	7.02	7.245	6.575	6.67	6.86	7.115	6.88	6.755	6.685	6.81	6.995	6.875	6.65	6.805	6.935	6.795	6.815	7.06	6.56	6.62	6.54	6.595	6.805	6.86	6.76	7.09	6.815
EXOC7	8.83	8.81	8.76	8.94	8.78	9.23	8.96	8.92	8.83	8.75	8.77	8.97	9.06	8.91	8.67	9.17	9.09	8.48	8.81	8.94	8.68	9.19	8.72	9.04	8.72	8.69	8.82	9.13	8.78	8.87	8.73	8.82	8.88	8.81	8.9	8.79
EXOC8	5.355	5.225	5.165	5.66	5.045	5.105	5.18	4.97	5.28	5.215	5.33	3.955	5.275	5.25	5.31	4.98	5.44	5.175	5.4	5.185	5.19	5.16	5.245	5.325	5.005	4.99	5.41	5.32	5.3	5.335	5.04	5.05	4.995	5.065	5.32	5.14
EXOSC2	5.085	5.19	5.125	5.09	4.95	5.105	5.06	5.09	5.045	5.135	4.84	5.83	5.27	4.995	5.08	5.125	4.995	4.95	4.82	5.27	5.16	5.005	4.68	5	4.955	4.785	4.935	4.995	4.965	5.36	5.35	5.02	5.165	5.035	4.99	5.16
EYA1	5.955	5.865	5.815	6.14	6	6.12	5.955	5.855	5.815	5.74	5.675	5.09	6.18	5.785	5.625	5.48	5.56	5.88	5.365	5.775	5.775	5.85	5.48	6.155	5.8	5.81	5.91	5.805	5.79	5.89	5.36	5.735	5.635	5.43	5.965	5.615
F11R	9.94	10.22	10.01	9.72	10.365	9.905	10.235	10.125	9.705	9.37	9.895	10.02	9.32	9.975	9.84	9.81	9.78	9.54	9.785	9.9	10.12	10.135	10.01	10.225	9.955	9.69	9.55	9.55	9.88	10.185	9.03	9.85	10.145	9.975	9.76	9.9
F2R	4.97	5.255	5.15	5.385	5.31	4.94	5.8	4.79	5.445	4.775	5.115	5.365	4.99	5.015	4.89	4.01	4.65	4.68	5.015	4.955	4.895	4.875	5.27	6.02	5.45	4.925	4.84	4.32	4.835	5.98	4.625	4.625	5.145	4.56	5.175	4.65
FAAH	5.27	5.26	4.955	5.265	5.295	5.625	5.375	6.245	5.105	5.405	5.47	4.035	5.17	5.67	5.425	5.375	5.005	5.45	4.8	5.23	5.31	5.405	5.145	4.975	5.685	5.15	5.695	5.41	5.015	5.06	5.24	5.275	5.405	5.615	5.385	5.3
FABP5	8.66	9.72	9.68	9.37	8.28	8.46	9.52	8	11.11	8.36	9.41	9.02	9.35	8.92	9.22	8.74	10.86	9.5	9.81	10.81	8.72	9.21	10.37	10.1	9.46	8.15	8.48	8.4	9.77	9.42	9.26	8.75	8.83	8.45	9.14	9.14
FAHD1	5.68	5.665	5.51	5.365	5.595	5.86	5.35	5.735	5.685	5.71	5.365	5.295	5.275	5.4	5.595	5.54	5.325	5.625	5.46	5.715	5.38	5.625	5.605	5.61	5.955	5.47	5.36	5.29	5.605	5.61	4.95	5.62	5.595	5.61	5.395	5.625
FAHD2A	7.03	7.345	6.87	7.005	7.27	6.855	7.035	7.12	6.815	6.905	6.005	7.485	6.86	6.83	7.035	7.19	6.35	7.095	6.73	6.975	6.88	7.15	6.625	7.09	7.15	6.5	7.12	6.74	6.96	7.27	6.96	6.72	7.335	7.425	6.97	6.79
FAM102B	5.3	5.815	5.57	5.665	5.64	5.645	5.435	4.97	6.1	5.49	5.9	4.805	5.97	5.505	5.56	5.69	5.575	5.85	5.745	5.515	5.78	5.605	5.535	5.725	5.48	5.595	5.335	5.76	5.6	5.605	5.695	5.45	5.425	5.42	5.25	5.765
FAM107B	9.67	9.78	10.72	10.7	10.16	10.06	9.91	8.86	10.85	9.59	10.2	9.57	10.76	10	9.22	10.58	10.31	9.97	10.85	10.04	9.98	9.92	10.45	11.47	9.33	9.6	10.23	10.21	10.33	10.42	10.11	10.18	9.89	9.61	10.73	9.86
FAM108A1	8.13	8.02	7.85	7.34	7.51	7.95	7.71	7.92	7.82	7.51	7.95	6.12	8.14	7.71	7.9	7.49	7.91	8.06	7.79	7.67	7.72	7.91	8.03	8.02	7.88	7.93	7.51	7.84	7.73	7.25	8.43	7.66	7.95	8	7.87	8.31
FAM110C	5.885	5.995	6.28	6.485	6.03	5.805	6.01	5.67	6.195	6.17	6.52	5.64	5.425	6.435	6.515	5.655	6.355	5.68	6.175	6.235	5.89	5.715	6.425	6.46	5.965	6.115	6.075	5.58	6.145	6.24	5.22	5.425	5.855	6.195	5.78	5.61
FAM113A	4.685	4.705	4.655	4.74	4.69	4.745	4.58	5.015	4.595	4.58	4.3	4.805	4.52	4.67	4.39	4.495	4.55	4.37	4.515	4.59	4.655	4.55	4.315	4.545	4.85	4.59	4.55	4.695	4.64	4.65	4.395	4.74	4.68	4.775	4.835	4.675
FAM117B	5.98	6.32	6.275	6.425	6.415	6.2	6.205	5.79	6.15	6.29	6.15	6.225	6.16	6.035	6.065	5.97	6.48	5.98	6.04	6.525	6.05	6.155	5.96	6.35	6.055	6.11	6.06	5.975	5.86	6.39	6.24	6.02	6.18	5.765	6.035	6.31
FAM118A	5.24	5.87	5.53	5.15	5.8	5.79	6.23	5.35	6.93	5.48	5.37	4.55	5.23	5.93	4.91	5.08	6.14	5.05	5.13	5.75	5.12	5.61	6.47	5.61	4.94	4.93	4.94	5.15	5.13	5.04	5.02	5.64	6.08	4.99	5.3	5.94
FAM120A	7.875	8.06	7.635	7.69	7.835	7.86	7.785	8.225	7.445	7.54	8.04	6.64	7.535	7.475	7.875	7.735	8.19	7.96	7.705	7.86	7.935	7.99	7.805	8.43	7.88	7.91	8.095	7.845	7.925	7.67	7.41	7.795	8.23	7.96	8.32	8.095
FAM120AOS	7.645	7.255	7.69	7.375	7.495	7.31	7.56	7.385	7.605	7.26	7.885	6.935	7.035	7.485	7.685	7.43	8.005	7.535	7.595	7.535	7.855	7.225	8	7.83	7.385	7.48	7.285	7.05	7.595	7.47	7.09	7.2	7.58	7.41	7.605	7.38
FAM120C	6.31	6.265	6.345	6.27	6.075	6.08	5.845	6.175	6.22	6.34	6.05	5.19	6.035	6.13	6.13	5.705	6.915	6.685	6.18	6.345	6.395	6.04	6.18	6.42	6.355	6.67	6.275	6.01	6.21	6.175	6.11	6.07	6.05	6.29	5.81	6.12
FAM122B	5.03	4.71	4.93	5.37	4.84	5.08	4.97	4.45	5.2	4.86	4.99	5.68	4.77	4.89	4.81	4.62	4.96	4.87	4.72	4.78	4.64	4.72	4.6	4.87	4.64	4.94	4.86	5.02	5.02	5.04	4.65	4.75	4.87	4.53	4.72	4.75
FAM125A	5.93	5.8	6.12	6.085	5.635	6.065	5.79	5.9	6.09	5.97	5.805	4.375	5.9	5.86	5.665	5.805	6.41	5.945	5.835	5.79	5.81	6.015	5.565	5.645	6.15	5.91	5.975	5.86	5.99	5.615	5.89	6.33	5.835	6.095	6.115	6.155
FAM125B	6.695	6.875	6.97	6.205	7.03	6.905	6.585	7.415	6.325	6.63	6.52	6.27	6.855	6.65	6.075	7.15	6.72	6.695	6.14	6.97	6.95	7.255	6.845	6.91	6.805	6.84	6.84	6.63	6.82	7.025	6.505	7.09	7.155	6.91	6.745	7.175
FAM126B	5.99	5.755	6.21	6.045	5.87	5.805	5.935	5.755	5.995	6.045	6.06	4.5	6.205	6.41	6.155	5.82	6.245	5.775	6.405	6.26	5.95	5.92	6.075	6.075	5.97	5.99	6.07	6.215	6.045	6.12	6	5.73	5.635	5.445	5.64	5.695
FAM133B	5.965	6.45	5.98	6.02	6.205	6.055	6.35	6.38	6.325	6.325	6.545	4.955	5.99	6.485	6.13	5.735	6.5	5.945	5.855	6.805	6.09	6.06	6.52	6.44	6.4	5.96	6.12	5.85	6.09	6.79	5.98	6.29	6.34	6.2	6.285	6.225
FAM134A	5.955	6.005	6.53	6.1	6.145	6.025	6.595	6.285	6.505	6.015	6.275	4.995	5.95	5.875	6.085	5.875	6.25	5.865	6.025	6.265	5.82	6.1	6.385	6.365	6.06	5.665	5.875	5.915	6.07	6.115	5.665	6.04	6.18	5.895	6.28	5.895
FAM135A	5.145	5.35	5.415	5.5	4.94	5.225	5.02	4.91	4.88	5.02	5.555	4.865	5.125	5.2	5.35	4.81	5.535	5.035	5.38	5.175	5.11	5.075	5.175	5.095	5.095	5.29	5.205	5.05	5.07	5.255	4.63	5.06	4.95	4.775	5.205	4.875
FAM154B	5.715	5.195	5.395	4.825	6.12	5.835	5.81	6.005	4.915	5.49	4.195	4.335	5.345	5.025	4.575	5.35	4.76	4.905	4.19	5.225	5.685	4.765	4.89	5.705	5.485	4.395	6.135	5.465	5.3	5.685	4.73	5.57	6.03	5.765	6.1	4.99
FAM160A1	4.95	5.24	5.125	5.025	4.885	5.205	4.96	5	5.55	5.015	5.385	4.915	5.125	5.245	5.03	4.87	5.455	5.205	5.57	5.54	5.115	5.12	5.4	5.56	4.86	5.105	5.245	5.23	5.435	5.04	4.685	4.995	5.39	5.1	5.05	5.155
FAM160B1	4.81	4.97	5.255	5.315	5.135	5.15	5.255	5.045	5.16	4.86	4.86	4	5.505	5.255	4.685	4.81	5.375	4.605	4.88	5.55	4.75	4.89	5.5	5.395	4.935	4.51	4.735	4.83	4.9	5.44	4.88	5.105	4.97	4.675	4.935	5.02
FAM160B2	6.315	6.11	6.165	6.22	5.895	6.34	6.54	6.585	6.08	6.35	6.55	5.82	6.125	6.265	6.265	6.2	6.51	6.15	6.135	6.47	5.98	6.305	6.19	6.365	6.115	6.2	6.345	6.105	6	6.165	6.285	6.365	6.32	6.355	6.2	6.42
FAM161A	5.555	5.385	5.12	5.495	5.93	5.71	5.86	6.33	5.28	5.64	4.565	3.96	5.125	5.025	5.27	5.24	4.565	5.775	4.63	5.33	5.645	5.985	4.93	5.52	5.655	5.79	6	5.68	5.56	5.52	5.045	5.81	5.555	6.145	5.835	5.575
FAM165B	6.175	6.2	5.84	6.075	6.555	6	5.765	6.22	6.2	6.135	5.63	4.675	6.07	5.92	6.23	6.165	5.415	5.75	5.54	6.14	5.81	5.725	5.7	6.055	6.12	5.845	6.185	5.87	5.895	6.475	5.805	6.025	6.275	6.02	6.34	6.125
FAM168B	5.3	5.7	5.355	5.735	5.38	5.435	5.8	5.535	5.53	5.55	6.02	4.915	5.105	5.51	5.42	5.185	5.745	5.405	5.35	5.495	5.305	5.475	5.62	5.665	5.605	5.18	5.425	5.175	5.345	5.72	5.04	5.235	5.56	5.265	5.57	5.415
FAM169A	6.38	6.205	6.72	6.69	6.715	6.455	6.155	6.05	6.48	6.34	5.83	5.355	6.22	6.395	5.965	6.37	5.89	6.485	6.485	6.535	6.225	6.25	6.515	6.56	6.28	6.315	6.425	6.425	6.62	6.585	5.765	6.355	6.4	6.04	6.23	6.29
FAM171A1	5.825	5.99	5.915	5.335	6.945	6.09	6.01	6.415	5.52	5.745	6.175	5.98	5.215	5.44	6.09	5.83	5.895	6.01	5.55	6.18	5.475	5.84	6.03	5.945	5.81	5.645	5.67	5.85	5.785	5.76	6.225	5.43	6.145	6.155	5.955	6.22
FAM178B	5.16	5.23	5.285	5.015	5.135	5.46	4.87	5.555	5.095	5.165	4.88	4.15	4.82	5.215	5.01	4.58	4.63	5.425	5.13	5.005	5.185	5.475	5.11	5.07	5.62	5.31	5.11	4.86	5.185	5.135	4.885	5.29	5.16	5.325	5.205	5.045
FAM183A	7.985	7.855	7.875	8.89	8.495	10.3	8.005	10.38	7.6	9.85	8.19	9.045	7.895	7.415	9.105	9.675	6.67	9.945	8.49	9.065	8.775	8.645	9.015	8.675	9.805	10.13	10.09	9.805	10.085	9.29	9.29	9.94	10.52	8.49	8.415	8.49
FAM185A	5.72	5.9	5.78	5.125	5.655	5.075	5.59	5.73	5.71	5.37	5.735	5.965	5.06	5.32	5.215	5.295	5.69	5.015	4.845	5.85	5.36	5.215	5.65	5.635	6.01	4.985	5.195	5.095	5.29	5.92	5.015	5.655	5.655	5.795	5.305	5.545
FAM188A	5.805	5.785	5.515	5.975	5.71	5.565	5.76	5.795	5.585	6.01	5.835	4.79	5.565	5.69	5.915	5.385	5.51	5.705	5.965	5.565	5.965	5.76	5.695	5.56	5.745	5.975	5.95	5.66	5.795	5.625	5.53	5.545	5.805	5.745	6.04	5.61
FAM188B	4.79	4.965	4.5	5.035	5.455	5.35	5.4	5.52	5.05	5.07	4.615	4.405	4.5	4.67	4.39	4.645	4.465	5.14	4.425	4.785	4.845	5.405	4.755	4.865	4.99	4.805	5.13	4.865	4.71	4.76	4.365	4.71	5.325	5.47	5.35	4.9
FAM189B	6.47	6.45	6.24	6.39	6.29	6.37	5.97	6.18	6.23	6.16	6.13	6.38	6.42	6.54	6.34	6.07	6.53	6.34	6.63	6.19	6.32	6.38	5.9	6.02	6.46	6.33	6.21	6.17	6.2	6.37	6.31	6.21	6.15	6.32	6.07	6.33
FAM190B	6.425	6.485	6.74	6.82	6.49	6.77	6.82	6.89	6.66	6.66	6.855	6.2	6.34	6.45	6.825	6.69	6.73	6.905	6.56	6.635	6.625	6.54	6.595	7.015	6.465	6.53	6.725	6.575	6.725	6.495	6.55	6.33	6.86	6.695	6.915	6.87
FAM192A	6.605	6.665	6.66	6.625	6.705	6.675	6.62	6.875	6.79	6.62	6.73	5.45	6.94	6.775	6.64	6.645	6.735	6.68	6.52	6.81	6.665	6.855	6.73	6.76	6.72	6.51	6.75	6.745	6.75	6.74	6.735	6.79	6.91	6.73	6.905	6.795
FAM195A	9.51	9.045	9.375	8.89	9.105	9.545	8.975	9.45	9.36	8.875	8.82	8.72	9.415	8.99	8.955	8.965	8.87	9.315	9.24	9	8.945	9.245	9.195	9.355	9.155	9.44	8.885	9.165	9.17	9.115	9.36	8.955	9.36	9.415	9.07	9.36
FAM204A	5.61	5.75	5.91	5.96	5.87	5.59	5.46	5.59	6.1	5.84	5.95	4.03	5.64	5.72	5.6	5.32	5.63	5.62	5.54	5.89	5.57	5.62	5.67	5.96	5.72	5.46	5.7	5.51	5.8	5.8	5.58	5.64	5.69	5.36	5.84	5.49
FAM206A	6.2	6.15	6.15	6	6.025	6.1	6.11	6.155	6.465	5.885	6.145	6.13	5.52	5.415	5.81	6.02	5.555	5.795	5.575	6.14	5.905	6.22	5.735	6.025	5.98	5.995	6.085	5.535	6.095	5.925	5.805	5.985	6.08	6.035	6.125	5.91
FAM207A	6.76	6.86	6.76	6.85	6.54	6.79	6.63	6.43	6.67	6.53	6.44	6.97	7.18	6.72	6.57	7.08	6.41	6.85	7.09	6.49	6.66	6.83	6.71	6.55	6.69	6.8	6.81	6.6	6.65	6.66	6.87	6.72	6.68	6.94	6.81	6.77
FAM21C	7.63	7.66	7.8	8.02	8.22	7.77	7.95	8.04	7.89	7.45	7.65	7.02	7.98	7.61	7.5	7.92	7.78	7.72	8	7.79	7.77	7.95	7.76	8.28	7.58	8.02	8.1	8.26	7.66	7.75	7.43	8.04	7.63	7.78	7.81	7.72
FAM22A	6.75	6.9	7.27	5.825	5.265	5.87	5.84	5.31	6.205	5.92	7.295	7.74	6.15	6.515	7.025	6.655	7.69	4.89	6.255	5.955	5.69	5.77	7.145	5.81	6.415	6.5	5.77	5.305	6.345	6	5.415	5.015	5.745	6.295	5.265	5.36
FAM27A	7.715	7.525	6.65	8.175	7.49	8.245	7.595	8.215	6.87	7.35	7.185	6.8	7.7	7.31	7.785	7.225	6.645	7.615	7.39	7.15	6.785	8.195	6.765	7.38	7.295	8.435	8.65	8.58	7.93	5.88	7.525	8.13	7.625	8.385	8.48	7.135
FAM35A	5.92	5.8	6.18	6.04	5.95	5.72	5.78	5.91	5.88	5.48	5.88	4.94	5.94	5.97	5.79	5.62	6.11	5.79	5.63	6.1	5.73	5.67	5.82	6.38	5.74	5.63	5.62	5.87	5.79	5.85	5.43	6	5.78	5.62	6.32	5.86
FAM36A	6.24	6.99	6.33	6.335	6.59	5.87	6.54	6.55	6.835	5.74	6.455	5.22	5.97	6.48	6.145	4.94	6.015	6.34	6.395	6.895	5.975	6.56	5.525	6.69	5.6	6.17	5.56	6.46	6.39	6.775	5.74	5.245	6.84	6.1	6.62	6.21
FAM3A	6.185	5.85	6.095	5.51	5.74	5.615	5.9	6.12	6.205	5.85	6.29	6.09	5.565	5.895	5.69	6.03	6.335	5.635	5.64	6.015	5.5	5.905	5.815	5.65	5.975	5.4	5.58	5.705	5.565	5.915	5.37	5.66	6.225	6.065	6.095	5.955
FAM40A	5.715	5.77	5.975	6.115	5.735	5.805	5.925	5.68	5.845	5.785	6.065	4.585	6.07	6	5.91	5.695	6.11	5.995	6.17	5.98	5.675	5.77	5.98	5.96	5.74	5.78	5.735	5.76	5.735	5.855	5.845	5.675	5.925	5.675	5.72	5.88
FAM45A	6.56	7.1	6.725	6.525	6.695	6.49	6.91	6.77	6.8	6.45	6.66	6.265	6.315	6.795	6.765	6.495	6.79	6.625	6.455	6.845	6.125	6.73	6.83	7.13	6.7	6.33	6.42	6.37	6.745	6.68	5.995	6.24	6.71	6.645	6.755	6.5
FAM46A	6.19	6.815	6.755	7.18	6.385	6.565	6.955	6.345	6.745	6.74	6.98	8.22	6.825	6.845	6.445	7.105	7.865	6.255	7.21	6.68	6.56	6.43	6.51	7	6.065	6.095	7.115	6.505	6.51	6.955	6.225	6.76	6.455	6.56	6.36	6.37
FAM58A	7.685	7.4	7.565	7.325	7.235	7.27	7.28	7.415	7.71	7.72	7.605	6.605	7.22	7.385	7.415	7.265	7.315	7.01	7.36	7.625	7.445	7.365	7.48	7.265	7.465	7.34	7.36	7.29	7.425	7.355	7.61	7.445	7.695	7.53	7.27	7.575
FAM60A	8.005	7.61	8.06	7.83	8.28	7.935	7.82	8.28	7.845	7.965	8.115	7.07	7.64	7.655	7.51	7.72	7.68	7.685	7.325	8.04	8.265	7.945	7.77	7.995	7.745	7.825	8.195	7.845	7.93	8.28	7.46	8.31	8.05	8.085	7.935	7.92
FAM66A	4.995	5.07	4.895	5.035	5.145	4.945	5.13	5.165	5.325	4.88	4.62	4.305	4.68	4.955	4.615	4.855	4.58	4.875	4.67	4.675	4.525	4.93	4.51	5.38	5.145	4.95	4.67	4.96	5.26	5.25	4.395	4.935	4.685	4.905	5.605	5.19
FAM74A1	5.55	4.735	4.5	4.495	5.115	4.925	4.77	3.945	4.755	5.065	4.125	6.095	4.335	5.315	4.66	4.805	5	5.155	4.115	5.955	4.7	5.845	5.51	4.38	4.865	4.875	4.005	4.595	4.96	4.47	4.17	5.22	4.75	4.885	5.52	4.83
FAM76A	5.035	4.98	5.315	5.245	5.26	5.445	5.215	5.385	5.675	5.42	4.93	3.95	4.975	4.955	4.95	4.98	5.27	5.325	5.165	5.32	4.86	5.34	5.085	5.485	4.995	5.31	5.275	4.945	5.44	5.32	4.73	5.265	5.395	4.92	5.125	5.405
FAM82A2	8.275	8.46	8.285	8.31	8.165	8.62	8.805	8.89	8.655	8.25	8.25	7.68	8.205	8.145	8.26	8.31	8.5	8.315	8.31	8.815	8.34	8.63	8.28	8.38	8.5	8.55	8.29	8.24	8.485	8.35	8.035	8.235	8.64	8.615	8.68	8.5
FAM84A	6.25	5.645	5.915	5.905	5.375	5.53	6.21	5.49	6.055	6.215	5.915	5.47	5.065	5.405	6.095	5.35	6.565	5.945	6.065	6.06	5.73	5.505	5.4	6.135	5.855	6.12	5.62	5.28	6.135	5.335	5.115	5.07	5.65	5.58	6.08	5.185
FAM86A	6.84	6.78	6.69	6.59	6.63	6.85	6.51	7.09	6.89	6.32	6.26	4.61	6.58	6.26	6.59	6.6	6.37	6.7	6.25	6.66	6.27	6.99	6.37	6.59	6.95	6.91	6.38	6.59	6.97	6.55	6.84	6.35	6.8	6.91	7.03	6.72
FAM86B2	6.95	6.31	6.48	7.19	7.18	6.64	6.68	6.63	6.77	7	6.07	5.48	6.09	6.34	6.52	7.13	5.98	7.11	6.07	5.91	6.16	6.81	6.18	6.56	7.22	6.98	6.53	7.89	6.69	6.67	6.5	6.68	6.82	6.97	7.42	6.85
FAM91A1	5.3	5.28	5.31	5.65	5.34	5.02	5.1	5.095	5.205	5.175	5.71	4.11	5.47	5.365	5.25	4.875	5.58	4.54	5.545	5.39	5.065	5.11	5.485	5.655	5.385	5.12	5.39	5.38	5.265	5.425	5.15	5.495	5.12	5.135	5.56	5.195
FANCC	5.205	4.925	4.925	5.515	4.74	5.355	5.15	4.835	4.92	5.335	5.47	3.87	5.145	4.755	5.32	5.255	4.9	4.865	5.14	4.635	4.665	5.075	4.775	5.525	4.83	5.06	5.33	5.42	4.775	4.915	5.245	4.635	5.065	4.8	5.42	5.015
FANCF	7.63	7.465	7.455	7.465	7.72	7.705	7.235	7.96	7.455	7.715	7.185	6.92	7.48	6.97	7.42	7.45	7.14	7.675	7.09	7.14	7.59	7.695	7.29	7.34	7.665	7.705	7.785	7.79	7.535	7.285	7.65	7.825	7.645	7.58	7.755	7.605
FANCL	6.3	6	5.72	6.6	6.25	6.11	6.04	6.545	5.4	6.39	5.685	5.93	6.515	6.23	6.415	6.38	6.31	6.365	6.12	6.21	6.36	6.425	5.54	5.605	6.43	6.63	6.535	6.315	5.73	5.99	6.1	6.41	6.06	6.36	6.33	6.215
FANK1	8.04	7.24	7.3	7.49	8.21	8.66	7.16	9.23	6.99	8.31	6.05	6.33	7.44	7.35	6.86	8.28	6.4	7.36	6.3	6.91	8.04	8.17	6.82	7.23	8.06	8.28	8.29	8.5	7.82	7.58	7.09	8.33	8.18	8.16	7.82	7.86
FAR1	5.78	5.885	5.545	5.88	5.76	5.35	5.545	5.355	5.325	5.61	5.745	6.29	5.715	5.865	5.9	5.5	5.77	5.42	5.795	5.785	5.445	5.54	5.53	5.295	5.17	5.585	5.515	5.72	5.425	5.485	5.435	5.42	5.585	5.415	5.37	5.365
FARP1	5.64	5.605	5.47	5.53	5.36	5.73	5.8	6.085	5.54	5.53	5.63	5.06	5.48	5.355	5.695	5.335	5.385	5.495	5.485	5.515	5.455	5.595	5.425	5.525	5.575	5.39	5.79	5.55	5.46	5.45	5.05	5.385	5.66	5.775	5.495	5.86
FARP2	4.975	4.885	5.06	5.055	4.78	5.145	5.4	5.175	4.87	4.99	4.665	5.85	4.905	4.955	4.895	5.285	5.2	5.06	4.945	5.235	5.14	5.24	5.025	5.385	5.14	4.94	5.27	5.345	4.98	4.845	4.67	4.885	5.04	4.995	5.08	4.93
FAS	6.11	5.84	6.135	6.585	5.995	6.025	5.89	6	5.92	6.42	6.375	4.8	6.25	6.56	6.025	6.025	6.73	6.105	6.265	6.295	6.125	6.005	6.305	5.655	5.805	6.49	6.34	6.195	6.395	5.715	5.575	6.335	6.02	5.95	6.265	6.045
FBLIM1	5.155	5.275	5.235	4.855	5.12	5.115	5.055	5.06	5.495	5.095	5.525	6.005	5.085	5.07	5.65	5.17	5.615	5.11	5.095	5.095	4.99	4.995	5.325	5.47	5.155	4.925	5.11	4.725	5.365	5.33	4.705	4.82	5.31	5.22	4.9	5.225
FBLN1	6.5	6.83	7.66	6.9	7.52	7.49	7.68	6.61	7.64	7	6.54	7.03	7.76	7.57	6.51	7.37	7.24	7.85	7.16	8.17	7.24	7.75	6.14	7.3	6.83	6.38	6.63	6.6	6.47	8.07	7.7	6.06	6.47	6.52	6.25	6.11
FBRS	7.26	7.47	7.53	7.22	6.97	7.56	7.37	7.15	7.17	7.26	7.16	6.12	7.45	7.33	7.17	7.13	7.76	7.5	7.56	7.09	7.12	7.34	7.62	7.39	7.29	7.3	7.04	7.27	7.4	7.24	7.42	7.28	7.35	7.76	7.3	7.32
FBRSL1	6.81	6.82	7.03	6.89	7.32	7.49	6.99	7.46	7.28	6.67	6.44	5.43	7.36	7.21	7.11	7.16	6.61	7.48	6.74	7.17	7.07	7.33	6.89	7.23	6.97	7.18	7.14	7.21	7.08	6.92	7.51	7.37	6.96	7.14	6.71	7.15
FBXL17	5.335	5.535	5.655	5.66	5.765	5.58	5.52	5.635	5.735	5.36	5.77	5.99	5.74	5.735	5.205	5.3	5.75	5.465	5.525	6.135	5.6	5.59	5.52	5.785	5.875	5.21	5.375	5.39	5.29	5.66	5.315	5.5	5.775	5.425	5.585	5.595
FBXL18	6.655	6.605	6.64	6.345	6.24	6.46	6.105	6.225	6.21	6.2	6.34	6.95	6.365	6.26	6.565	6.345	6.68	6.375	6.35	6.735	6.31	6.545	6.1	6.835	6.535	6.24	6.42	6.395	6.61	6.49	6.18	6.34	6.585	6.41	6.43	6.475
FBXL20	5.965	5.955	5.93	5.89	5.825	6.18	5.965	6.14	5.87	6.075	5.915	5.4	5.965	5.975	5.935	5.85	5.8	5.7	5.935	6.125	5.935	6.21	5.485	5.855	6.04	6.225	6.23	6.03	5.965	5.965	5.825	5.78	6.1	5.995	5.835	5.89
FBXL7	6.175	6.22	6.005	6.455	6.07	6.03	5.615	6.485	5.57	5.68	5.505	6.115	6.24	5.94	6.58	5.855	6.19	6.01	6.05	5.615	6.04	6.4	5.635	6.095	6.48	6.29	6.36	6.07	6.19	6.105	5.74	5.86	5.83	5.955	5.99	5.92
FBXO11	5.65	5.77	5.75	5.855	5.965	5.635	5.745	5.565	5.555	5.325	5.765	5.845	6.095	5.965	5.54	5.585	5.965	5.53	5.585	5.6	5.88	5.655	5.67	6.135	5.62	5.48	5.795	5.99	5.59	5.75	5.46	5.86	5.67	5.45	6.025	5.66
FBXO18	5.345	5.295	5.17	5.465	5.33	5	5.67	5.505	5.115	5.115	5.47	6.015	5.35	5.4	5.205	5.845	5.46	5.215	5.215	5.43	5.27	5.22	5.32	5.14	5.19	5.22	5.57	5.65	5.06	5.24	5.35	5.135	5.51	5.27	5.635	5.4
FBXO28	6.24	6.05	6.18	6.05	5.835	6.16	6.175	6.045	6.255	6.235	6.59	4.825	6.075	5.995	6.83	6.09	6.26	5.91	6.035	6.165	5.865	6.015	6.085	6.215	5.955	6.335	6.42	5.905	6.28	6.085	6.07	5.965	6.115	6.115	6.23	6.135
FBXO3	4.96	4.93	4.87	5.09	4.105	4.93	5.205	4.985	5.245	5.31	5.105	5.56	4.975	4.915	5.01	4.69	5.225	5.02	5.13	5.395	4.83	4.86	5.25	5.1	4.815	5.06	5.085	4.825	5.1	5.01	4.65	4.885	5.235	4.785	5.16	4.845
FBXO36	6.615	6.315	6.41	6.305	6.915	6.685	6.665	7.45	6.285	6.68	5.485	4.455	5.75	5.89	5.865	5.98	5.35	6.37	5.035	6.4	6.37	6.87	5.945	6.8	6.565	6.515	6.635	6.345	6.485	6.395	5.535	6.73	6.74	6.76	7.05	6.27
FCGR2A	5.305	6.865	5.605	6.625	5.115	4.79	7.985	4.57	6.255	6.405	8.115	7.075	6.56	8.575	5.445	6.68	6.71	5.19	8.15	5.46	5.275	5.295	8.635	6.27	5.915	6.145	6.295	7.035	6.625	5.48	6.545	6.23	5.995	6.255	6.775	6.51
FCHO2	6.135	6.235	6.315	6.46	6.29	5.86	5.92	5.97	6.39	6.125	6.49	4.76	6.015	6.305	6.51	5.8	6.585	6.09	6.21	6.15	6.135	5.75	6.21	6.215	6.01	6.01	6.38	5.86	6.02	6.14	5.325	5.79	5.745	5.61	5.68	5.705
FCHSD2	5.69	6.075	5.735	6.17	5.985	5.865	5.995	5.765	5.895	5.56	5.555	5.125	6.235	6.14	5.78	5.9	6.075	5.61	5.58	6.285	5.875	6.16	5.985	6.285	5.81	5.8	5.89	6.025	5.82	6.125	6.275	6.205	5.775	5.9	6.005	6.11
FDX1L	7.8	7.65	7.855	7.45	7.75	7.93	7.355	7.665	7.95	7.92	7.085	7.515	7.68	7.13	7.515	7.685	7.145	7.84	7.59	7.39	7.63	7.8	7.27	7.6	7.835	7.905	7.36	7.375	7.65	7.44	8.06	7.55	7.755	8.02	7.565	7.785
FECH	5.51	5.43	5.5	5.135	5.52	5.53	5.55	5.515	5.73	5.445	5.25	4.3	5.395	5.5	5.33	5.335	5.115	5.545	5.18	5.605	5.515	5.445	5.535	5.68	5.59	5.315	5.35	5.125	5.93	5.825	5.055	5.14	5.665	5.495	5.555	5.23
FEZ2	5.37	5.36	5.42	5.53	5.25	5.18	5.31	4.95	5.42	5.28	5.13	6.67	5.23	5.26	5.67	5.08	5.46	5.34	5.13	5.43	5.26	5.11	5.01	5.1	5.35	5.21	5.37	5.06	5.43	5.48	4.96	5.16	5.58	5.2	5.28	4.89
FGD4	6.605	6.875	6.505	6.855	6.45	6.425	6.7	6.3	6.815	6.535	7.11	6.18	6.445	7.34	7	6.505	7	6.565	6.96	6.855	6.57	6.3	7.07	6.79	6.695	6.835	6.73	6.48	6.325	6.565	6.345	6.31	6.465	6.585	6.515	6.81
FGFR1OP2	4.97	4.76	4.82	4.94	4.84	4.53	4.77	4.54	4.8	4.39	4.92	5.24	4.93	4.83	5.05	4.81	4.98	4.3	5.13	4.84	4.67	4.72	5.07	4.8	4.47	4.28	4.98	4.76	4.9	4.97	4.47	4.7	4.66	4.56	5.03	4.6
FGFR2	6.795	7.06	6.96	6.87	7.14	6.625	7.175	7.31	6.815	6.81	7.23	6.15	6.95	6.5	7.27	6.7	6.535	6.74	6.655	7.02	6.79	6.75	6.535	6.76	6.755	6.705	6.735	6.415	6.37	6.82	6.53	6.11	6.86	7.115	6.89	6.635
FGFR3	6.71	7.965	7.83	7.83	8.04	7.825	8.17	7.825	7.755	7.94	8.405	7.485	7.665	7.825	7.26	7.975	9.255	7.635	7.465	9.36	7.46	7.705	8.065	7.865	7.8	7.635	7.465	7.625	7.345	8.365	7.255	6.67	7.47	7.835	7.16	7.505
FHAD1	7.075	6.82	6.54	6.67	6.69	7.39	6.915	8.01	6.095	7.21	5.9	5.665	6.415	5.91	6.77	6.92	5.645	7.265	5.595	5.925	6.86	7.21	5.665	6.35	6.835	7.44	7.555	7.37	6.54	6.53	6.15	6.815	7.45	6.92	6.835	6.88
FHL2	6.45	6.99	7.47	6.96	6.61	6.63	7.25	6.22	8.3	6.54	7.94	5.67	7.35	7.4	6.55	6.68	7.98	7.37	7.65	7.64	6.9	6.83	7.81	7.57	6.78	6.63	6.82	6.81	7.45	7.62	7.11	6.56	6.93	6.83	6.81	6.99
FIG4	5.17	5.315	5.295	5.205	5	5.04	5.365	5.285	5.14	4.895	5.28	4.225	4.835	5.195	5.095	4.815	5.31	4.955	5.055	5.28	4.785	5.265	5.14	4.965	4.975	4.98	5.145	5.055	5.095	5.14	4.985	4.895	5.515	5.18	5.46	5.05
FILIP1	6.31	5.52	5.45	5.965	6.555	6.555	5.36	6.98	4.655	6.295	4.26	5.995	6.05	5.575	5.425	6.145	4.33	6.205	5.25	5.235	6.215	6.675	4.73	5.435	5.95	6.48	6.515	6.27	5.89	5.535	5.115	5.785	6.17	6.235	5.98	5.45
FKBP11	10.77	9.835	9.39	9.28	9.875	10.095	9.075	10.355	9.19	10.105	9.805	9.74	9.905	9.44	11.03	9.855	9.125	9.985	9.87	8.555	10.22	9.705	9.525	9.295	10.125	10.32	10.07	10.055	9.49	9.295	10.43	9.97	9.375	9.635	9.32	10.33
FKBP1A	6.78	6.62	6.83	6.34	6.43	6.9	6.87	6.47	6.63	6.27	6.86	4.97	6.65	6.59	6.69	6.39	6.71	6.4	6.36	6.66	6.5	6.72	6.92	6.61	6.58	6.47	6.55	6.63	6.88	6.43	6.6	6.65	6.53	6.52	6.59	6.64
FKBP4	6.09	6.31	5.95	5.78	5.86	5.84	5.935	6.075	5.905	5.96	6.48	6.575	6.015	5.755	5.97	5.615	6.37	6.075	6.015	6.29	6.005	5.835	6.075	5.7	6.09	5.96	6.06	6.145	6.07	5.985	5.85	5.76	6.15	6.245	6.165	6.205
FLJ10661	5.94	5.67	5.59	6.22	5.865	5.95	5.84	6.435	5.73	6.215	5.355	4.485	5.79	5.53	5.73	6.19	5.605	6.13	5.465	5.8	5.9	6.36	5.275	5.63	6.03	5.97	6.155	5.88	5.735	5.69	5.865	5.78	5.96	6.255	6.07	5.99
FLJ14186	5.8	5.51	5.6	5.82	5.68	5.85	6.14	5.69	5.52	5.45	6.07	4.4	5.58	5.99	5.47	5.94	5.7	5.74	6.44	5.86	5.84	5.36	5.93	5.96	5.78	5.91	6.2	5.7	5.32	5.42	5.57	5.67	5.48	5.97	5.7	5.54
FLJ22184	8.425	7.755	8.41	6.855	7.925	8.77	7.07	9.105	8.4	7.81	7.625	7.445	7.285	7.785	7.335	7.525	7.415	8.445	7.64	7.71	8.31	7.82	7.665	7.68	8.575	7.71	6.715	7.695	7.605	8.04	8.895	8.7	8.5	8.295	6.9	7.395
FLJ25694	5.455	5.62	5.855	5.17	5.955	5.165	4.945	5.67	5.15	5.31	5.79	3.905	5.245	5.945	5.345	5.23	5.055	6.035	5.535	5.73	5.675	5.62	5.555	5.785	5.805	6.145	5.245	5.28	5.535	5.415	5.665	6.16	5.725	5.39	5.395	5.43
FLJ33630	5.135	5	4.915	4.88	5.145	4.99	5.04	5.135	5.27	5.015	4.81	5.485	4.66	4.58	4.8	5	5.015	4.83	4.8	5.085	4.75	5.1	4.66	5.43	5.13	4.93	4.97	4.76	4.845	5.03	4.77	4.715	5.22	5.11	4.965	5.07
FLJ37453	6.89	6.755	6.98	6.83	7.345	7.28	6.955	7.055	7.33	6.935	6.62	6.17	6.56	6.58	6.84	6.735	6.23	6.615	6.285	7.13	6.755	7	6.89	6.93	7.145	6.78	6.455	6.395	6.71	7.04	6.795	6.47	7.035	6.89	6.56	6.45
FLJ45340	5.525	5.14	5.475	6.195	5.685	5.8	5.805	5.78	5.26	5.725	5.43	6.36	5.885	5.915	5.67	6.025	6.075	5.275	5.51	6.305	5.42	5.615	5.415	5.63	5.37	5.75	5.595	5.84	4.945	5.515	5.865	5.765	5.545	5.6	5.295	5.575
FLJ45445	8.99	8.75	8.41	9.59	9.33	10.22	9.81	9.37	9.14	9.27	10.04	8.71	9.55	10.88	9.48	9.07	10.02	9.99	10.49	9.72	9.1	8.78	9.94	9.84	9.26	9.95	8.87	9.83	8.67	8.76	9.64	8.96	8.95	9.46	9.06	8.91
FLOT2	6.79	7.035	7.055	6.725	6.85	6.92	7.14	7.06	6.93	6.75	7.46	5.965	7.015	6.94	6.665	6.64	7.24	6.96	6.735	6.995	6.735	7.11	7.025	7.19	6.795	6.655	6.735	7.005	6.975	6.91	7.145	6.865	7.035	6.93	6.885	7.105
FMNL1	4.415	4.805	4.655	4.82	4.275	4.275	5.47	4.415	4.265	4.445	5.89	4.26	5.235	5.675	4.27	5.395	5.065	4.45	5.215	4.465	4.45	4.605	5.62	4.775	4.465	4.835	4.705	5.095	4.905	4.55	5.58	5.035	4.795	4.81	5.535	5.4
FMNL2	5.03	5.23	5.02	5.45	5.035	5.205	5.22	5.375	4.805	5.09	5.215	3.92	5.425	5.185	5.03	5.31	5.585	5.405	5.285	5.27	4.93	5.205	5.25	5.34	5.04	4.555	5.105	5.235	4.935	5.35	5.085	5.11	5.05	4.945	5.35	5.525
FMO5	6.42	6.175	5.295	5.965	6.245	5.865	5.57	6.015	6.345	6.875	5.78	6.07	5.135	5.65	6.1	6.09	5.1	6.005	6.185	5.555	6.07	6.815	5.875	5.625	6.895	5.515	6.19	6.42	5.625	6.065	5.9	5.665	6.205	6.55	5.94	5.835
FMR1	5.49	5.705	5.51	5.675	5.65	5.25	5.78	5.47	5.84	5.68	5.925	4.31	5.42	5.7	5.615	5.44	6.475	5.185	5.425	5.955	5.5	5.47	5.745	5.725	5.58	5.4	5.865	5.675	5.45	5.78	5.2	6.015	5.83	5.395	5.505	5.635
FNBP1	6.87	7.445	7.16	6.965	7.035	7.045	7.2	6.9	7.245	6.665	7.315	6.13	7.71	7.48	6.88	7.625	7.59	6.915	7.17	7.37	7.29	7.22	7.755	7.59	6.75	6.795	7.15	7.635	7.035	7.46	8.095	7.905	7.2	7.06	7.56	7.855
FNDC3B	6.055	5.95	5.725	6.25	5.86	5.515	5.88	5.995	5.68	6.085	6.54	6.03	5.985	6.61	6.25	6.04	6.15	5.93	6.265	5.89	5.885	5.895	6.275	5.81	5.37	6.165	5.915	5.935	5.97	6.065	5.75	5.96	5.73	5.835	6.05	5.84
FOXA1	7.02	6.725	7.225	6.955	6.91	7.04	6.585	6.59	7.135	6.55	6.8	9.13	6.9	6.635	6.81	7.255	6.925	6.6	7.205	7.005	7.055	6.645	6.955	7.07	6.62	6.595	6.605	6.59	6.74	7	6.42	6.61	7.025	6.57	6.665	6.345
FOXK2	6.46	6.27	6.46	6.38	6.36	6.27	6.07	5.92	6.35	6.37	6.35	4.77	6.2	6.28	6.63	6.43	6.31	6.24	5.98	6.46	6.29	6.47	5.7	6.03	6.4	6.38	6.73	6.14	6.08	6.28	6.02	6.15	6.09	6.13	6.29	6.23
FOXN2	6.995	6.9	7.26	7.18	7.065	6.885	6.875	6.62	7.305	7.24	7.52	5.805	7.99	7.64	6.785	7.325	7.485	7.275	7.54	6.91	7.38	6.83	7.28	7.485	6.91	7.395	7.115	7.525	7.38	7.115	7.845	7.67	6.77	6.76	7.465	7.4
FOXO3	8.36	8.35	8.15	8.02	8.41	8.25	8.34	8.78	8.41	7.92	8.05	7.35	7.69	8.42	8.45	8.42	8.56	8.28	7.89	8.59	8.59	8.38	8.44	8.4	8.56	8.43	8.59	7.93	8.1	8.1	7.57	8.39	8.8	8.26	8.14	8.31
FOXP1	7.48	7.31	7.51	7.01	7.76	7.49	7.41	7.44	7.76	7.15	7.63	6.12	7.28	7.26	7.02	7.02	7.93	7.18	7.32	7.73	7.45	7.1	7.84	7.62	7.46	6.89	6.97	6.87	7.28	7.64	7.44	7.55	7.31	7.22	7.14	7.37
FOXP4	8.455	7.55	8.425	6.945	8.015	8.69	7.19	8.465	8.71	6.965	7.685	7.785	7.745	7.585	7.255	8.56	8.44	8.145	7.53	8.355	8.26	7.625	7.95	7.805	7.78	7.115	7.465	7.085	7.88	8.06	8.64	8.45	8.555	8.19	7.525	8.335
FPGS	6.555	6.74	6.795	6.58	6.54	6.64	6.46	6.61	6.715	6.07	6.655	4.795	6.6	6.495	6.32	6.31	6.43	6.71	6.455	6.575	6.365	6.74	6.24	6.66	6.68	6.29	6.195	6.13	6.68	6.705	6.65	6.285	6.435	6.59	6.525	6.605
FPGT	5.895	5.325	5.285	5.5	5.335	5.37	5.23	5.52	5.445	5.525	5.16	5.71	5.27	5.325	5.67	5.66	5.185	5.23	5.645	5.19	5.545	5.16	4.85	5.05	5.67	5.545	5.865	5.22	5.375	5.27	5.125	5.455	5.72	5.405	5.41	5.045
FRAT1	5.25	5.735	5.53	5.045	5.4	5.13	5.92	5.445	5.56	5.115	6.14	4.85	4.915	5.855	5.545	5.295	5.625	4.91	5.115	5.645	5.44	5.195	6.205	5.395	5.385	5.06	5.395	5.19	5.42	5.69	5.4	5.18	5.855	5.545	5.38	5.405
FRMD3	4.72	4.99	4.905	6.075	4.64	4.57	4.82	4.285	4.93	4.225	4.125	3.745	6.545	5.27	4.405	5.36	6.62	5.395	5.835	5.225	4.91	5.395	5.025	5.35	4.205	5.975	5.815	4.525	6.02	4.715	4.17	6.32	4.95	4.715	5.73	5.89
FRY	5.37	5.26	5.22	5.39	4.77	5.23	5.28	6.67	5.33	5.17	5.5	4.33	5.3	5.59	5.47	5.33	5.87	5.58	5.35	4.78	5.87	5.26	4.69	5.26	5.35	5.69	5.94	5.43	5.13	5.35	6.26	6	4.96	5.4	5.54	5.84
FTH1	12.48	12.33	12.74	11.87	12.98	11.54	12.72	12.45	12.91	11.95	12.55	11.72	11.59	12.82	11.37	12.27	12.44	11.17	11.54	12.86	12.05	11.82	13.3	12.41	12	11.45	11.81	11.94	12.27	12.91	11.2	12.72	13.08	12.76	12.74	12.36
FTL	11.82	10.87	11.865	11.285	11.42	11.195	10.965	10.575	11.82	11.9	11.12	11.285	11.105	11.69	11.055	11.945	10.92	11.34	11.305	11.365	11.19	11.3	11.82	10.955	11.275	11.46	11.135	10.76	11.855	11.375	11.495	11.015	11.595	11.245	11.58	11.51
FTO	6.18	6.215	5.945	6.19	6.19	6.665	6.05	6.645	6.26	6.275	5.835	6.745	6.14	5.975	6	6.135	5.66	6.61	5.815	6.18	6.51	6.54	5.965	6.08	6.18	6.54	6.25	6.075	6.025	6.165	6.4	6.165	6.125	6.12	6.165	6.27
FTSJD2	5.01	5.3	5.08	5.09	5.005	5.365	5.335	5.44	5.73	4.89	5.22	4.045	5.07	5.485	5.09	5.065	6.175	5.22	4.925	6.11	5.5	5.48	5.25	5.28	5.23	5.055	5.2	4.825	5.12	5.27	4.945	5.945	5.89	5.145	5.64	5.645
FUBP1	6.695	6.755	6.745	6.63	6.795	6.57	6.41	6.73	6.795	6.535	6.515	5.77	6.71	6.595	6.48	6.565	6.59	6.445	6.48	6.74	6.71	6.475	6.49	6.775	6.585	6	6.44	6.82	6.685	6.89	6.71	6.98	6.66	6.455	6.72	6.515
FUBP3	5.33	5.59	5.47	5.72	5.58	5.54	5.52	5.2	5.31	5.19	5.46	6.77	5.61	5.59	5.52	5.22	5.55	5.61	5.45	5.51	5.3	5.43	5.48	6.21	5.35	4.94	5.29	5.48	5.39	5.48	6.01	5.32	5.36	5.16	5.98	5.32
FUCA2	6.66	6.945	6.85	6.565	6.705	6.82	6.93	6.835	7.335	6.66	6.655	5.86	6.845	6.685	6.76	6.745	6.66	6.825	6.94	6.98	6.795	6.85	6.875	7.075	6.845	6.64	6.66	6.415	6.945	6.385	6.78	6.145	6.575	7.13	7.115	6.89
FUT6	11.55	11.41	11.375	11.65	10.945	11.45	11.875	11.935	11.245	11.785	11.71	11.33	11.54	11.785	11.555	11.77	11.895	11.565	11.62	11.565	11.705	11.16	11.755	11.535	11.68	11.65	11.815	11.385	11.34	11.505	11.53	11.585	11.395	11.405	11.055	11.78
FXN	5.61	5.735	5.66	5.645	5.845	5.64	5.345	5.56	5.555	5.545	5.225	5.45	5.675	5.37	5.655	5.62	5.27	5.73	5.42	5.63	5.5	5.56	5.475	5.695	5.63	5.685	5.68	5.555	5.855	5.935	5.975	5.72	5.815	5.675	5.665	5.66
FXR1	8.295	8.315	8.045	8.1	8.31	7.91	8.42	8.575	7.96	8.505	8.21	7.915	7.865	8.005	8.13	8.305	7.91	8.04	7.765	8.19	8.365	8.37	8	8.03	8.27	8.03	8.495	8.395	8.145	8.295	8.125	8.305	8.505	8.345	8.445	8.225
FXYD3	9.78	9.22	9.42	9.08	9.37	9.06	8.74	9.09	9.14	8.84	9.28	9.89	8.98	9.57	9.66	8.96	9.46	9.02	9.38	9.27	9.02	9.22	8.96	8.64	9.81	9.18	9.07	8.89	9.13	9.05	8.35	8.77	8.72	8.92	8.62	8.84
GABARAPL1	6.97	6.98	7.36	6.79	6.695	6.815	7.615	6.935	7.63	6.695	7.915	7.36	6.395	7.575	6.76	6.735	7.99	6.51	6.875	7.46	6.565	6.595	7.835	7.18	6.865	6.57	6.74	6.59	7.205	7.175	6.255	6.89	7.255	6.815	7.015	6.985
GABPB1	5.075	4.77	4.895	4.85	4.925	5	4.815	4.58	5.005	5.06	4.92	5.655	5.35	5.235	5.245	4.585	4.945	4.905	5.03	4.79	4.84	4.88	4.95	4.815	4.925	4.755	5.06	5.16	4.915	4.985	5.255	5.015	4.62	4.775	4.695	4.895
GADD45G	7.98	7.235	7.705	8.97	8.41	7.725	7.035	8.1	7.88	8.385	8.605	8.02	6.895	7.475	8.32	7.515	7.31	7.64	7.68	7.04	7.98	7.77	7.8	7.305	7.59	8.2	8.735	7.315	7.2	7.295	7.175	7.59	7.61	7.405	7.505	7.575
GAK	7.665	7.015	6.955	7.25	6.855	7.36	7.315	7.35	6.915	6.94	7.17	7.36	7.35	7.145	6.87	7.09	7.575	7.02	7.29	7.195	6.9	7.16	7.37	7.525	7.17	6.915	6.985	6.92	7.04	6.845	7.115	7.065	7.185	6.955	6.94	7.05
GALC	6.12	6.19	6.005	6.04	6.375	6.485	6.48	6.345	6.665	6.385	6.26	4.84	5.715	6.52	5.97	5.96	5.655	6.235	6	6.24	6.68	6.31	6.2	6.425	6.095	6.035	6.4	6.1	6.475	6.34	5.62	6.035	6.39	6.445	6.195	6.045
GALK1	5.82	5.535	5.555	5.84	5.38	5.43	5.385	5.475	5.46	5.845	6.08	5.74	5.41	5.51	5.825	5.005	5.53	5.76	6.075	5.275	5.43	5.4	5.55	5.59	5.865	5.55	5.73	5.44	5.535	5.305	5.99	5.405	5.51	5.725	5.755	5.705
GALM	6.1	6.58	6.29	6.17	5.92	6.48	7.45	7.4	5.9	6.71	5.93	4.2	5.84	5.91	5.42	6.35	6.55	5.95	5.35	6.44	6.16	7.06	6.17	6.17	6.02	6.51	6.31	6.21	6.36	6.1	6.2	6.09	7.13	6.7	7	6.77
GALNT1	7.165	7.28	7.295	7.185	7.215	6.96	7.13	6.935	7.11	6.92	7.37	6.725	6.98	7.235	7.89	6.96	7.285	6.945	7.275	7.105	7.405	6.81	7.055	7.135	7.205	6.9	7.3	7.12	6.755	7.13	6.735	6.7	6.755	6.94	7.015	6.8
GALT	5.37	5.425	5.335	5.335	5.35	5.415	5.35	5.41	5.39	5.585	5.245	6.63	5.285	5.275	5.33	5.54	5.4	5.63	5.165	5.16	5.385	5.425	5.33	5.11	5.495	5.385	5.405	5.415	5.27	5.045	5.655	5.48	5.84	5.54	5.38	5.525
GAPVD1	5.87	5.765	5.905	5.73	6.055	6.175	5.985	6.24	5.91	5.69	5.33	4.075	5.895	5.575	5.72	5.515	5.615	5.675	5.825	5.895	5.605	5.945	5.645	5.955	5.66	5.9	6.015	5.335	5.875	5.84	5.3	5.71	6.06	5.77	6.16	5.535
GART	6.05	6.245	6	6.405	6.11	5.915	5.91	6.135	5.785	6.13	5.955	7.075	6.15	6.05	6.13	6.285	6.26	6.115	6.23	6.045	5.96	6.06	5.705	5.91	6.05	6.255	6.17	6.37	6.26	6.18	6.175	6.31	6.145	6.23	6.255	5.92
GATAD2A	5.79	5.845	5.935	5.79	5.975	6.12	5.675	5.575	6.26	5.785	5.765	5.225	5.905	5.76	6.09	5.92	5.745	5.93	5.915	5.705	6.53	5.805	5.855	6.07	5.635	5.95	5.965	5.825	6.17	6.24	6.215	5.95	5.9	5.73	5.485	5.825
GATS	5.24	5.39	5.44	5.29	5.42	5.5	5.42	5.35	5.47	5.36	5.41	7.77	5.23	5	5.05	5.59	5.24	5.28	4.88	5.6	4.97	5.24	5.26	5.6	5.78	5.37	5.13	4.92	5.39	5.01	5.15	5.01	5.8	5.4	5.7	5.16
GATSL3	7.9	7.455	7.995	7.55	7.735	7.56	6.875	7.125	8.195	7.46	6.855	7.395	7.55	7.845	8.02	7.33	7.415	7.915	7.6	7.92	7.635	7.52	7.62	7.55	7.82	8.02	7.525	7.45	7.58	7.515	7.685	7.21	7.445	7.745	7.465	7.4
GBP6	8.32	7.845	8.195	7.92	8.275	7.845	7.615	7.855	7.83	7.645	7.39	8.385	7.46	7.795	7.84	7.46	7.64	8.2	8.275	7.68	8.135	7.9	7.78	7.95	8.115	8.42	7.48	7.795	8.085	7.725	7.65	7.925	8.115	7.895	8.565	7.71
GCC2	6.81	6.24	6.26	6.61	7.02	6.3	6.7	6.91	6.11	6.3	6.1	6.43	6.39	6.34	6.23	6.38	6.41	6.14	5.85	6.5	6.58	5.64	6.31	6.87	5.57	5.04	6.89	7.02	5.96	6.42	6.2	6.48	6.37	6.38	6.81	6.37
GCFC1	4.935	4.62	4.885	5.485	4.98	4.925	5.35	4.685	4.82	5.1	5.035	5.325	5.19	5.235	4.92	5.495	5.165	4.84	5.29	5.335	4.765	4.93	4.85	4.9	4.83	4.91	5.445	5.395	4.72	5.005	5.015	5.025	4.68	4.705	5.165	4.81
GCH1	5.535	5.67	5.715	6.165	5.415	5.715	5.525	5.13	6.02	5.925	6.7	4.89	6.26	5.825	6.085	5.555	6.965	5.71	6.36	5.77	5.875	5.47	6.465	5.89	5.505	6.265	6.03	6.025	6.015	5.655	5.64	5.815	5.69	5.74	5.895	6.255
GDA	5.485	5.26	4.075	4.405	5.085	5.365	4.085	4.85	3.825	5.585	4.625	4.04	5.76	5.055	4.66	5.79	4.24	4.295	4.86	4.21	5.65	5.49	4.545	4.365	4.125	5.655	5.42	6.61	5.575	4.655	5.175	5.81	4.95	5.66	4.47	5.43
GDAP2	5.135	5.14	5.085	5.48	4.99	4.975	5.145	5.08	5.315	5.53	5.395	4.62	5.18	5.255	5.445	4.945	5.4	5.26	5.32	5.315	5.155	5.19	5.325	5.225	5.16	5.46	5.49	5.415	5.33	5.09	5.08	5.245	5.22	5.145	5.265	5.19
GDI2	7.525	7.215	7.21	7.13	7.345	6.775	6.81	6.995	7.24	7.085	7.12	6.12	6.81	6.915	7.07	7.245	7.43	7.08	7.15	6.9	7.145	6.64	7.225	6.855	6.83	6.52	7.275	7.22	7.28	7.185	7.35	7.47	7.175	7.025	7.29	7.335
GFM2	7.505	7.365	7.34	7.705	7.71	7.64	8.155	8.315	7.29	8.09	7.36	7.425	6.915	7.335	7.585	7.68	7.26	7.74	7.205	7.65	7.62	7.845	7.475	7.19	7.625	7.99	7.99	7.49	7.74	7.745	6.99	7.54	8.18	7.885	7.935	7.505
GFPT1	8.22	7.525	7.5	7.865	7.615	7.62	7.39	7.825	7.745	8.08	7.73	6.945	7.16	7.54	8.25	7.51	7.37	7.65	7.58	7.24	7.67	7.41	7.53	7.605	7.62	7.65	7.775	7.365	7.98	7.445	7.395	7.425	7.59	7.275	7.235	7.33
GGA1	6.05	5.72	5.75	5.89	5.7	5.71	5.78	6.03	5.68	6.58	5.82	4.86	5.57	5.79	5.76	6.2	6.03	5.83	5.7	5.63	5.79	6	5.79	5.15	5.86	5.96	6.37	5.98	5.84	5.63	5.88	5.89	5.8	5.89	5.99	5.74
GGT1	5.65	5.435	6.255	4.935	5.865	4.995	5.62	5.58	4.99	5.97	5.14	4.94	6.11	5.65	5.675	5.785	5.125	5.795	5.445	4.9	6.14	5.49	5.845	5.62	5.88	5.2	5.59	5.85	5.37	4.735	6.315	5.7	5.13	5.27	4.8	5.565
GGT7	4.865	5.42	5.17	5.07	5.045	5.645	5.505	5.68	4.835	5.37	5.565	5.48	5.315	5.21	5.03	5.835	5.535	5.45	4.895	5.19	5.69	5.655	5.25	4.79	5.715	5.265	4.895	5.845	5.165	5.255	5.805	5.615	5.475	5.695	5.375	5.855
GGTLC2	5.78	5.265	6.535	5.055	5.915	4.89	5.59	5.47	4.845	6.075	5.01	4.9	6.325	5.645	5.795	6.075	5.08	5.55	5.51	4.86	6.02	5.655	5.92	5.72	5.825	5.07	5.78	6.035	5.68	4.945	6.775	5.775	4.785	5.18	4.72	5.455
GIN1	4.86	4.48	4.605	4.645	4.65	4.45	4.44	4.745	4.635	5.15	4.83	3.825	4.78	4.66	4.965	4.285	4.71	4.59	4.425	4.795	4.725	4.67	4.325	4.62	4.925	4.97	4.86	4.86	4.695	4.54	4.63	4.91	4.475	4.425	4.94	4.65
GIT1	4.57	4.67	4.825	4.48	4.485	4.88	4.75	4.57	4.71	4.32	4.505	4.01	4.64	4.65	4.505	4.29	4.67	4.505	4.655	4.845	4.43	4.845	4.87	5.07	4.435	4.545	4.45	4.55	4.52	4.545	4.47	4.52	4.61	4.675	4.71	4.695
GIT2	5.675	5.775	5.76	5.705	5.735	5.695	5.765	5.765	5.725	5.685	6.125	4.81	6.015	6.03	5.79	5.77	5.81	5.665	6.1	5.945	5.78	5.77	6.1	5.655	5.715	5.9	5.835	6.17	6.035	5.96	6.465	6.2	6.115	5.815	5.78	6.105
GJB4	6.815	7.395	7.345	6.985	6.675	7.415	6.7	7.145	6.61	6.86	7.235	7.65	6.18	7.06	7.785	7.07	7.04	7	6.84	7.16	7.145	6.71	6.705	7.305	7.49	7.085	6.755	6.735	6.93	6.795	5.415	6.295	6.855	6.64	6.33	6.57
GJD3	5.185	5.205	5.35	5.72	5.4	5.46	5.35	5.085	5.61	4.885	5.025	4.25	5.63	5.045	4.84	5.3	5.68	5.195	5.035	5.165	5.035	4.65	5.6	5.845	4.725	5.545	5.06	4.86	5.375	5.27	4.87	5.9	5.285	5.235	5.625	5.695
GK	4.875	5.15	5.275	5.315	5.1	5.09	5.28	4.91	5.125	5.195	5.485	4.81	5.21	5.775	4.985	4.95	5.525	4.49	5.39	4.92	5.045	4.91	5.77	4.89	4.935	5.035	5.385	5.685	5.115	5.025	4.765	5.26	5.215	5.385	5.105	5.015
GLI2	4.985	4.805	4.54	4.915	5.09	5.005	4.53	4.865	4.43	4.5	4.225	3.915	4.66	4.66	4.94	4.465	4.37	4.98	4.515	5.15	4.385	5.015	4.49	4.81	4.98	5.285	5.11	4.315	4.495	4.64	4.715	4.625	4.425	5.02	4.8	4.38
GLI4	8.785	8.38	8.765	8.12	8.785	8.69	8.235	9	8.68	7.85	8.11	8	8.43	8.41	7.795	7.62	8.335	8.945	8.51	8.38	8.97	8.345	8.2	8.525	8.71	8.605	7.57	8.08	8.435	8.41	8.94	8.905	8.705	8.655	8.165	8.6
GLIPR2	10.33	10.48	10.465	9.965	10.415	10.41	9.495	9.925	9.495	10.08	9.02	10.175	10.195	10.225	9.985	10.46	9.62	9.97	10.13	9.28	10.135	10.435	9.595	10.07	10.21	10.15	10.38	10.135	10.15	10.02	9.57	10.54	9.935	10.22	9.855	9.93
GLS	5.37	5.27	5.5	5.5	5.25	5.07	5.28	5.23	4.97	5.86	6.12	5.48	5.63	5.63	6.14	5.48	6.23	5.6	5.62	5.46	5.09	5.14	5.67	5.23	5.35	5.25	5.72	5.56	5.24	5.47	6.03	5.71	5.06	5.13	5.24	5.1
GLT8D1	8.7	8.145	8.195	8.235	8.315	8.705	8.545	9.025	8	8.58	7.515	7.795	7.965	8.035	8.295	8.5	7.345	8.215	8.075	8.205	7.99	8.705	7.82	7.84	8.405	8.765	8.47	8.155	8.35	8.125	8.245	8.09	8.465	8.42	8.34	8.12
GLTPD1	7.965	8.095	8.315	7.805	7.63	7.975	7.965	7.805	8.15	7.715	8.135	8.43	7.9	7.62	7.96	7.815	7.93	7.845	7.645	8.125	7.55	7.605	7.775	8.17	7.86	7.605	7.895	7.77	7.83	7.99	7.575	7.86	7.94	7.775	7.775	7.96
GLTSCR2	10.585	11.22	11.035	10.525	10.805	10.56	10.865	11.37	11.05	10.985	10.425	10.335	10.68	10.53	10.515	11.285	10.68	11.01	10.28	10.93	10.86	11.265	11	10.515	10.705	10.55	10.855	10.785	11.055	11.025	11.565	11.2	11.105	10.745	10.485	11.345
GM2A	7.305	7.92	8.12	7.255	7.765	7.085	7.435	6.895	8.355	7.755	7.65	6.555	7.835	8.175	7.245	8.26	8.64	7.21	7.555	8.375	7.005	7.035	8.09	8	7.335	6.69	7.865	7.645	7.63	8.145	7.825	8.335	7.795	7.685	7.42	7.885
GMFB	5.38	5.425	5.45	5.49	5.45	5.29	5.355	5.185	5.645	5.71	5.685	4.2	5.345	5.45	5.44	4.945	5.435	5.34	5.725	5.54	5.435	5.335	5.33	5.435	5.33	5.53	5.52	5.25	5.62	5.535	5.32	5.555	5.605	5.24	5.79	5.455
GMPR2	8.36	8.49	8.09	8.28	8.335	8.405	8.445	8.825	8.13	8.405	8.185	7.72	8.25	8.18	8.36	8.325	8.09	8.21	8.21	8.175	8.26	8.615	8.21	7.855	8.355	8.55	8.395	8.37	8.38	8.295	8.125	8.22	8.73	8.545	8.49	8.41
GNA12	5.89	5.935	5.775	5.635	5.61	5.855	5.83	5.885	5.875	5.6	6.04	5.48	5.695	5.715	5.98	5.415	5.74	5.42	5.58	5.815	5.525	5.63	5.92	5.94	5.705	5.625	5.6	5.565	5.8	5.805	5.8	5.8	5.755	5.55	5.885	5.935
GNA13	5.765	5.785	5.67	5.67	5.74	5.505	5.935	5.59	5.86	5.725	6.03	4.81	5.64	6.2	5.99	5.64	5.835	5.45	5.775	5.73	5.62	5.535	5.82	5.78	5.415	5.455	5.845	5.675	5.865	5.835	5.875	5.73	5.59	5.535	5.9	5.555
GNAI3	5.35	5.45	5.555	5.7	5.395	5.265	5.42	5.39	5.555	5.74	5.675	4.29	5.455	5.885	5.645	5.34	5.74	5.27	5.62	5.455	5.42	5.425	5.76	5.645	5.415	5.22	5.7	5.365	5.525	5.595	5.17	5.63	5.345	5.225	5.375	5.375
GNAS	11.26	11.3	10.88	10.85	10.81	11.02	11.18	11.79	11.02	11.45	11.22	10.89	10.77	10.48	11.24	10.98	11.17	11.6	10.72	11.13	11.03	11.28	11.08	10.98	11.34	11.24	11.01	10.72	11.22	10.91	11.31	11.08	11.41	11.2	11.42	11.29
GNG10	8.38	8.525	8.59	8.37	8.455	8.035	8.88	8.175	8.75	8.865	9.405	7.815	8.17	9.085	8.6	8.525	8.415	8.2	8.89	8.435	8.385	8.135	9.25	8.36	8.525	8.38	8.67	8.855	8.685	8.625	8.425	8.345	8.215	8.32	8.23	8.325
GNL1	6.1	6.255	6.615	6.16	6.17	6.11	6.045	6.37	6.295	6.275	6.275	5.05	5.94	6.22	5.92	5.98	6.095	6.035	5.915	6.485	6.025	6.275	6.16	6.12	6.2	5.745	5.92	5.675	6.295	6.51	6.145	6.09	6.15	6.105	6.13	6.085
GNL3L	7.52	7.795	7.55	8.05	7.89	8.005	7.535	7.9	7.38	7.545	7.565	8.355	7.92	7.49	7.795	7.91	7.69	7.775	7.885	8.055	7.625	8.115	7.39	8.265	8.12	7.655	7.86	7.92	7.84	7.81	8.05	8.18	7.935	7.9	7.34	8.115
GNPTAB	6.315	6.23	6.49	6.915	6.475	6.29	6.155	6.425	6.185	6.5	6.435	5.335	6.63	6.39	6.475	6.53	6.29	6.25	6.175	6.805	6.555	6.145	6.09	6.01	6.45	6.005	6.47	6.76	5.885	6.375	6.305	6.62	6.14	6.17	6.495	6.195
GOLGA6L10	5.58	5.47	5.88	6.125	5.87	6.135	6.355	6.04	5.475	5.78	5.89	6.595	6.005	5.92	5.575	6.515	6.2	5.445	5.895	6.62	5.715	5.62	6.14	5.745	5.865	5.905	6.215	6.5	5.34	6.215	5.78	5.665	6.025	5.905	5.47	5.675
GOLGA6L9	8.95	8.55	9.03	9.81	9.45	9.78	9.57	9.51	8.77	8.81	8.69	9.26	9.81	9.71	9.05	9.68	8.97	9.25	9.77	10.32	9.34	9.2	9.02	9.54	9.29	9.91	9.69	10.19	8.34	9.77	9.64	9.26	8.96	9.22	8.55	9.07
GOLGA7	6.57	6.82	6.9	7.45	7.03	6.84	6.88	6.78	6.77	6.48	7.25	5.82	6.94	6.92	6.84	6.67	7.07	6.96	7.12	6.96	6.88	6.66	7.1	7.14	6.76	6.71	6.88	6.84	6.81	6.89	6.37	6.52	6.95	6.61	7.18	6.95
GOLGA8A	4.73	4.53	4.395	5.635	5.175	4.895	4.95	4.975	4.525	4.81	5.005	4.05	5.01	5.275	4.505	4.705	4.98	4.59	5.495	5.375	4.805	4.82	4.79	4.945	4.655	5.13	5.235	5.31	4.555	5.065	4.965	4.915	4.365	4.81	4.97	4.73
GOLGB1	7.19	6.66	6.975	7.02	7.005	7.005	6.955	6.835	6.76	6.38	6.74	6.56	6.725	6.93	6.705	6.74	6.58	6.595	6.895	6.895	7.005	6.92	6.49	7.17	6.825	6.755	6.745	7.06	6.535	6.755	6.7	6.885	6.67	6.445	6.75	6.555
GOLM1	8.98	9.03	9.085	8.61	8.805	8.6	9.62	9.88	9.2	8.655	9.36	8.62	8.9	8.94	9.31	9.14	9.365	9.025	9.285	9.395	9.12	8.84	9.39	9.21	9.07	8.75	8.835	9.2	9.215	8.815	8.99	9.185	9.415	9.165	9.025	9.52
GON4L	7.04	7.79	7.83	7.76	8.16	7.85	7.79	7.9	7.74	7.47	7.11	6.7	7.95	7.97	7.13	7.43	7.49	7.7	7.5	7.85	7.71	7.66	7.86	8	7.81	7.33	7.26	7.03	7.63	8.09	7.39	7.83	7.86	7.7	7.3	7.87
GOSR2	6.58	6.36	6.355	6.43	6.335	6.215	6.36	6.41	6.245	6.41	6.44	4.94	6.435	6.285	6.745	6.225	6.465	6.22	6.475	6.285	6.365	6.295	6.395	6.225	6.215	5.945	6.3	6.43	6.32	6.44	6.46	6.47	6.35	6.035	6.165	6.41
GP1BB	8.555	7.675	7.94	7.435	8.21	8.44	7.645	9.325	6.275	8.44	6.225	7.97	8.315	7.795	7.14	8.155	6.655	8.695	6.98	7.025	8.34	8.87	6.61	7.685	8.095	8.805	8.37	8.59	8.225	7.19	7.91	8.43	8.335	8.49	8.155	8.215
GPAA1	9.745	9.625	9.525	9.25	9.18	9.515	9.825	10.055	9.645	9.745	9.53	8.805	8.935	9.24	9.405	9.375	9.37	9.575	9.065	9.685	9.48	9.395	9.425	9.42	9.535	9.125	9.65	9.145	9.3	9.29	9.36	9.39	9.585	9.805	9.69	9.74
GPAT2	5.28	6.19	6.315	5.45	6.13	6.015	5.885	5.715	5.975	6.23	6.225	5.95	6.24	6.01	5.9	5.83	5.98	6.585	6.68	5.7	5.93	5.31	6.47	5.9	6.045	5.9	5.565	6.07	6.27	6.255	6.67	5.655	6.165	5.84	5.35	6.11
GPATCH2	5.815	5.675	6.11	6.125	5.725	5.97	5.94	5.895	5.76	5.86	5.47	4.815	5.99	5.855	5.455	5.725	5.625	5.73	5.865	5.69	5.65	5.87	5.745	6.13	5.76	5.485	5.68	5.9	5.575	5.935	5.87	5.68	5.645	5.8	5.64	5.58
GPATCH3	5.77	5.82	5.855	5.38	5.555	5.535	5.935	5.725	5.98	5.49	5.98	6.345	5.825	5.605	5.5	5.71	6.09	5.585	5.54	6.02	5.475	5.61	5.91	5.975	5.655	5.035	5.425	5.31	5.57	5.6	5.635	5.485	5.885	5.72	5.6	5.86
GPATCH4	6.945	6.835	7.125	6.93	7.06	6.795	7.17	6.98	7.295	6.975	6.675	6.365	7.13	6.905	6.725	7.1	7.065	6.885	7.105	7.03	6.72	6.665	6.625	7.175	6.85	6.66	7.01	6.84	7.21	7.185	7.28	7.18	7.09	6.82	6.96	7.31
GPD2	7.005	7.05	6.99	7.185	6.725	6.61	6.705	6.66	6.855	6.755	7.16	6.72	6.89	6.91	7.26	6.635	7.25	6.805	7.125	7.12	6.775	6.385	6.905	7.075	6.84	6.805	6.76	6.395	6.92	6.835	6.345	6.6	6.65	6.63	7	6.635
GPM6B	5.295	5.685	5.57	5.495	5.715	5.72	5.905	5.89	5.74	5.86	5.14	4.04	4.82	5.525	5.21	5.395	5.055	5.515	5.225	5.645	5.395	5.865	5.285	5.695	5.57	5.41	5.61	5.33	5.465	5.79	5.325	5.17	5.7	5.825	5.58	5.38
GPN1	7.975	7.975	8.075	7.895	7.755	8.175	7.795	7.885	8.17	8.07	7.855	7.435	7.86	7.85	7.99	7.91	7.805	8.2	7.94	7.9	7.83	7.955	7.9	7.705	8.07	7.99	7.95	7.735	8.225	8.05	7.985	7.855	7.835	7.885	7.665	7.835
GPR110	8.005	8.31	7.94	7.72	7.685	7.21	8.2	7.73	7.49	7.385	8.23	7.87	7.45	8.35	8.07	7.425	8.685	7.47	7.7	7.64	8.15	7.495	8.23	7.905	7.875	7.69	7.45	7.695	7.89	7.84	6.64	8.03	8.145	7.975	8.495	7.78
GPR125	6.01	5.585	5.92	5.73	6.17	5.805	5.76	6.015	5.345	5.905	5.725	5.14	5.27	5.74	5.41	5.465	5.285	5.42	4.865	6.24	5.895	6.01	5.05	5.88	5.86	5.735	5.95	5.465	5.28	6.055	5.085	5.35	5.69	5.745	5.895	5.375
GPR137B	6.135	6.4	6.265	6.105	6.145	6.2	6.255	6.275	6.28	6.29	6.42	4.98	5.925	6.25	6.35	6.4	6.125	6.565	6.52	5.94	6.19	5.875	6.525	6.295	6.29	6.255	6.205	6.095	6.315	6.125	6.095	6.06	6.19	6.29	6.25	6.315
GPR155	4.72	5.39	5.39	5.57	6.51	5.02	5.46	5.77	5.51	5.79	4.99	4.07	5.48	5.51	4.51	4.85	5.27	5.07	5.25	5.21	5.02	6.14	4.77	5.35	5.25	5.45	5.06	5.25	4.96	5.6	5.08	5.3	5.18	5.32	5.51	5.05
GPR180	5.86	5.055	5.18	5.265	5.66	5.22	5.13	6.205	5.07	6.015	5.175	4.04	5.1	5.14	5.61	5.31	5.19	4.905	5.07	5.085	5.125	5.41	4.75	4.925	5.45	5.29	5.83	5.44	5.39	5.23	5.28	5.28	5.1	5.065	5.045	5.165
GPR35	4.785	4.92	4.67	5.05	4.425	5.165	5.025	4.655	5.09	4.875	5.32	4.21	4.74	4.91	4.435	4.845	5.095	4.755	4.72	4.84	4.645	4.96	5.045	4.875	4.795	4.82	4.835	5.075	4.95	4.875	4.67	4.735	5.04	4.825	5.06	4.75
GPR88	5.65	4.975	5.64	5.315	4.87	5.65	5.12	5.67	5.315	5.355	5.665	4.78	5.21	4.61	4.6	4.96	4.585	5.39	4.8	5.51	6.25	4.5	5.105	5.41	5.17	4.79	4.515	4.405	4.83	5.41	4.915	5.465	5.655	5.64	4.62	4.69
GPRC5C	8.96	9.17	9.555	8.825	8.87	9.38	9.21	9.605	10.175	8.98	9.51	8.365	9.135	9.135	9.455	9.11	9.48	9.53	9.42	9.82	9.115	9.025	9.29	9.215	9.205	9.29	8.825	8.875	9.51	9.1	9.42	9.005	9.38	9.22	8.91	9.555
GPSM1	6.565	6.925	6.755	6.67	6.695	6.355	6.015	6.815	6.29	6.165	6.445	5.46	6.965	6.78	6.73	6.235	6.955	6.85	6.535	6.36	6.93	6.53	6.81	6.645	6.825	6.745	6.305	6.125	6.25	6.655	6.57	6.64	6.28	6.685	6.35	6.795
GPX1	13.25	13.19	13.375	12.875	13.125	13.185	13.1	12.93	13.795	13.01	13.095	13.165	13.27	13.185	12.845	13.1	13.11	13.155	13.155	12.985	12.965	13.165	13.075	12.935	13.09	13.05	12.875	12.875	13.28	13.195	12.975	12.775	13.49	13.215	13.175	13.16
GPX3	6.515	5.33	6.235	5.645	5.72	5.76	5.59	5.44	5.845	5.825	5.385	5.4	5.22	5.215	5.89	5.995	6.32	5.955	5.265	6.17	5.47	5.43	5.905	5.71	5.755	5.305	5.935	5.825	5.895	5.755	5.23	5.53	5.71	5.395	6.15	5.525
GPX8	7.57	6.49	6.335	6.035	7.03	6.235	5.63	7.545	5.4	7.145	6.19	5.535	6.08	6.395	7.3	6.73	5.305	6.575	6.165	5.305	6.91	6.605	5.925	5.845	7.11	6.725	7.115	6.985	6.545	6.35	7.16	6.855	6.085	6.76	6.45	6.69
GRB10	6.335	6.59	6.695	6.73	6.985	6.59	6.835	6.71	6.26	7.07	6.36	5.98	5.59	6.265	6.765	5.675	6.205	6.31	5.99	7.405	6.115	6.635	5.955	6.825	6.785	6.065	6.03	6.205	6.18	6.645	5.64	5.98	6.95	6.525	6.175	6.125
GRHL1	6.375	6.27	6.375	6.4	6.08	5.99	6.575	6.025	6.32	6.15	6.45	6.185	5.825	6.34	6.63	5.865	7.49	6.005	6.22	6.67	6.14	5.8	6.39	6.375	6.17	6.145	6.025	5.585	6.045	6.385	5.345	6.06	5.995	5.895	5.955	5.745
GRHL2	5.925	5.895	5.865	5.99	6.17	5.96	5.8	5.83	5.71	5.64	5.385	4.965	5.765	5.63	5.865	5.68	5.78	5.825	5.73	5.7	5.57	5.875	5.43	5.93	5.7	5.98	6.255	5.845	5.75	5.78	5.28	5.475	5.785	5.77	5.8	5.64
GRIPAP1	5.925	5.735	5.815	5.955	5.875	5.9	5.705	5.695	5.585	5.785	5.83	7.97	6.29	5.87	5.965	6.605	5.9	5.92	6.18	5.71	5.83	6.02	5.595	5.425	5.905	6.055	5.84	6.135	5.76	5.76	6.05	5.805	5.99	5.835	5.72	5.8
GRK6	6.99	7.325	7.38	6.785	6.8	7.135	7.485	6.955	7.155	6.59	7.83	5.55	7.145	7.195	7.015	6.835	7.27	6.95	6.99	7.16	6.995	6.975	7.76	7.375	6.9	6.99	6.685	6.515	7.175	6.8	7.49	7.045	7.37	7.175	7.105	7.59
GSN	11.68	10.505	11.16	10.995	11.19	11.22	10.68	11.325	10.355	12.02	11.23	12.31	10.685	10.54	12.415	10.84	10.2	10.69	10.925	10.325	10.82	11.335	9.935	10.2	11.18	11.41	11.535	10.835	10.76	10.43	10.01	10.03	10.21	10.275	9.9	10.19
GSR	8.03	8.485	8.88	8.33	8.41	7.835	8.23	7.775	8.74	7.87	8.375	8.315	8.195	8.39	8.685	8.12	9.15	8.39	8.35	8.735	8.46	8.355	8.645	8.72	8.585	8.225	7.94	7.845	8.815	8.535	7.795	7.78	8.17	8.11	8.79	8.22
GSTA4	6.055	7.375	7.1	6.155	7.015	6.015	6.625	5.93	7.08	5.705	5.74	4.77	6.285	7.43	6.295	7.015	6.99	6.935	6.595	6.905	6.495	6.64	7.375	6.91	6.735	6.18	5.76	6.455	7.115	7.38	6.585	5.945	6.805	6.89	6.31	6.47
GSTK1	10.11	10.205	10.49	10.265	9.9	10.285	10.38	9.51	10.935	9.885	10.14	10.13	10.005	10.21	9.985	10.08	10.315	10	10.575	10.79	10.04	9.99	10.3	10.005	10.4	10.155	9.77	9.71	10.07	10.015	10.025	9.905	10.29	10.03	10.275	10.41
GTF2A2	8.565	8.515	8.6	8.815	8.745	8.47	8.965	8.895	8.805	8.845	8.89	8.255	8.36	8.575	8.925	8.68	8.435	8.475	8.505	8.81	8.53	8.515	8.47	8.61	8.795	8.26	8.835	8.41	8.775	8.86	8.1	8.51	8.825	8.46	8.65	8.49
GTF2IRD2	5.61	5.49	5.6	6.04	5.87	6	5.46	5.54	5.54	5.71	5.62	4.75	5.76	5.47	5.37	5.46	5.54	5.83	5.35	5.69	5.77	5.91	5.13	5.99	5.44	5.51	5.86	5.87	5.41	5.3	5.55	5.58	5.75	5.67	5.87	5.46
GTF3C4	6.225	6.215	6.375	6.3	6.075	6.085	6.315	6.15	6.19	6.1	6.09	5.49	5.9	5.895	6.13	6.125	6.27	6.165	5.905	6.125	5.835	6.35	6.235	6.54	6.05	6.26	6.255	6.295	6	6.125	5.955	6.155	6.32	6.3	6.45	6.015
GTF3C5	6.72	6.81	6.805	6.82	6.685	6.685	6.63	6.77	6.495	6.825	6.715	6.705	6.79	6.76	6.705	6.76	6.595	6.66	6.905	6.755	6.66	6.915	6.53	6.88	6.915	6.79	6.765	6.55	6.645	6.815	6.675	6.62	6.775	7.035	6.76	6.7
GTPBP2	5.93	6.15	6.2	5.705	5.785	6.01	6.41	6.095	6.19	5.53	6.51	5.935	5.705	6.02	5.95	6.29	7.025	6.035	6.025	6.36	5.81	5.805	6.355	6.38	5.93	5.935	5.575	5.485	6	6.185	5.65	6.055	6.28	6.03	5.985	6.135
GTPBP6	7.815	8.12	7.74	7.625	8.025	7.73	7.695	8.07	7.695	7.545	7.875	7.165	7.61	7.945	7.93	7.56	7.69	7.715	7.88	7.62	7.965	7.995	7.745	7.765	7.935	7.75	7.54	7.63	7.69	8.125	7.705	7.805	7.875	8.05	8.045	7.96
GUK1	11.39	10.95	11.28	11.19	10.9	11.285	10.925	10.935	11.33	11.115	11.01	10.815	10.975	10.785	11.075	10.885	10.95	11.205	11.05	10.89	10.835	11.035	10.935	11.1	10.905	11.205	10.89	10.62	11.16	10.82	10.86	10.64	11.18	10.975	11.19	11.07
GULP1	6.53	5.615	6.69	6.885	6.815	5.36	6.13	6.46	6.92	5.47	6.785	5.16	5.55	6.54	6.03	6.075	7.025	6.645	6.845	6.6	5.99	6.4	5.93	6.84	5.465	6.3	6.805	5.425	6.315	6.11	5.29	5.49	6.49	6	6.895	5.59
GUSBP1	5.685	5.7	6.065	6.56	6.005	5.955	5.75	6.115	5.585	6	6.02	5.005	6.19	6.17	5.64	6.125	6.01	5.725	6.22	6.13	5.83	5.485	5.595	6.07	5.72	6.395	5.92	6.825	5.33	5.805	5.955	6.1	5.92	5.79	5.72	6.08
GUSBP11	6.865	7.075	6.51	7.06	6.785	6.485	7.04	6.92	7.035	6.845	7.07	6.7	6.69	6.46	6.72	7.125	7.18	6.845	6.67	7.205	6.69	6.66	7.02	6.49	6.915	6.645	6.735	7.155	6.705	6.88	6.88	6.73	7.025	6.91	6.725	7.12
GYG1	6.855	7.34	7.17	7.425	7.11	6.745	7.37	6.965	7.335	6.72	7.42	6.015	7.145	7.13	7.09	6.95	7.355	7.17	7.22	7.42	6.925	6.99	7.66	7.525	6.83	6.92	6.985	7.06	7.365	7.41	6.735	7.095	7.385	7.25	7.44	7.325
H2AFJ	8.665	8.225	8.655	8.425	8.48	8.825	8.635	8.585	8.6	8.515	8.28	8.475	8.37	8.395	8.185	8.2	8.29	8.74	8.315	8.65	8.365	8.74	8.55	8.53	8.5	8.625	8.5	8.24	8.415	8.365	8.395	8.045	8.56	8.415	8.53	8.205
H3F3A	13.71	13.96	13.92	13.51	13.89	13.79	13.95	13.67	13.91	14.11	14.2	14.14	13.4	14.16	14.15	13.66	13.86	13.59	13.71	13.98	13.82	13.86	13.96	13.82	14.05	13.86	13.89	13.76	14.07	14.02	13.34	13.68	13.99	13.86	13.85	13.55
H3F3B	10.08	10.525	10.14	10.215	10.185	10.435	10.885	10.495	10.595	10.235	10.5	9.835	10.23	10.785	10.215	10.035	10.5	10.435	10.37	10.015	10.3	10.095	10.975	10.385	10.245	9.72	10.02	9.505	10.45	10.38	10.085	10.13	10.305	10.375	10.045	10.32
HAS3	5.125	5.16	5.495	5.8	5.38	5.115	4.61	4.76	5.06	5.445	5.34	5.815	5.27	5.6	5.605	4.905	5.43	4.74	5.81	5.215	5.505	4.93	4.795	5.135	5.085	5.335	5.66	5.565	5.345	5.24	4.85	4.835	4.635	5.09	5.125	4.695
HAUS2	5.415	5.44	5.485	5.565	5.645	5.445	5.535	5.56	5.545	5.67	5.67	5.63	5.4	5.42	5.6	5.085	5.385	5.37	5.36	5.4	5.34	5.69	5.395	5.6	5.415	5.425	5.56	5.42	5.67	5.705	5.13	5.295	5.605	5.55	5.71	5.62
HAUS7	4.85	4.79	4.55	4.535	4.68	4.755	4.69	4.775	4.8	4.67	4.52	5.055	4.71	4.81	4.835	4.555	4.575	4.635	4.665	4.65	4.56	4.85	4.7	4.555	4.83	4.28	4.66	4.72	4.585	4.745	4.395	4.96	4.88	4.905	4.615	4.535
HBA2	4.17	4.81	4.475	9.225	4.76	5.44	4.89	4.64	4.54	10.7	11.29	4.265	9.06	4.67	4.47	9.565	11.625	8.16	10.6	8.425	10.715	4.84	4.35	4.43	6.655	6.805	7.01	8.135	4.82	6.66	11.69	7.365	3.95	4.68	4.94	4.63
HCFC2	6.08	5.93	5.66	5.99	6.47	6	5.67	5.92	5.64	6.04	5.66	4.61	6.17	5.92	5.9	5.46	5.34	5.55	5.67	6.04	6.18	6.25	5.43	5.62	5.86	5.58	5.97	5.87	5.99	5.97	5.08	5.76	6.24	6	6.48	5.66
HDAC11	5.5	5.24	5.31	5.05	5.1	5.05	5.08	5.38	5.42	5.51	5.21	4.07	4.83	5.08	5.25	5.01	5.46	5.21	4.88	5.32	5.21	5.16	5.29	4.87	5.39	4.99	5.26	5.15	5.29	5.43	4.95	5.18	5.48	5.4	5.37	5.23
HDAC8	5.215	5.285	5.175	5.31	5.155	5.19	5.29	5.225	5.375	5.575	5.45	4.72	5.34	5.155	5.325	5.11	5.32	5.38	5.38	5.36	5.165	5.375	5.43	5.44	5.285	5.345	5.6	5.425	5.26	5.33	5.17	5.195	5.385	5.245	5.05	5.275
HDDC2	6.83	7.19	6.75	6.56	6.78	6.57	6.86	6.39	7.63	6.56	6.75	5.51	6.16	6.51	6.77	6.39	6.7	6.57	6.28	7.35	6.44	6.49	6.93	6.79	6.63	6	6.65	6.46	6.98	6.79	6.54	6.35	7.12	6.6	6.83	6.45
HDGF	8.605	8.44	8.655	7.88	8.495	8.78	9.385	8.925	8.6	7.725	8.485	8.22	8.565	8.615	7.66	8.205	8.57	8.415	8.61	8.475	8.56	8.27	9.295	9.055	8.705	8.605	7.935	8.635	8.235	8.38	8.31	8.425	8.28	8.785	9.05	8.7
HDGFRP2	6.2	5.735	6.22	5.57	5.975	5.635	5.73	5.75	6.185	5.815	6.075	5.59	5.46	5.66	5.77	5.61	5.84	6.085	6.235	5.855	6.035	5.49	6.18	5.64	6.085	5.675	5.5	5.93	5.805	5.685	5.96	5.8	5.83	5.795	5.995	5.78
HEATR2	6.42	7	6.26	6.57	6.92	6.93	7.175	7.475	6.105	6.585	6.36	5.52	6.495	6.465	6.43	6.61	6.195	6.825	6.21	6.415	6.625	7.045	6.245	6.955	6.88	6.735	6.73	6.94	6.66	6.655	6.145	6.615	7.095	7.08	7.23	6.91
HEATR5A	5.74	6.1	5.49	5.53	5.93	5.66	6.26	6	6	5.53	6.02	4.77	5.44	5.73	5.94	5.54	5.55	5.65	5.92	5.86	6.02	5.72	5.82	5.66	6.08	5.58	5.82	5.82	5.88	5.91	5.43	5.73	6.13	5.67	5.82	5.86
HEATR7A	5.82	5.76	5.89	5.915	5.93	6.205	6.125	6.22	5.8	5.87	5.765	4.635	5.8	5.52	5.745	5.775	5.795	6.16	5.755	5.93	5.715	6.01	5.805	6.205	5.865	6.08	5.975	6.065	5.785	5.535	5.86	5.53	6.255	6.035	6.035	5.955
HELLS	4.935	5.605	5.11	5.59	5.735	5.42	5.57	5.4	5.43	5.505	4.985	4.11	5.87	5.585	5.15	5.345	5.315	5.24	5.04	5.755	5.415	5.565	5.095	5.645	5.535	5.195	5.265	5.575	5.22	5.71	5.69	5.52	5.41	5.725	5.705	5.68
HERC2	5.26	5.04	5.46	5.6	5.32	5.54	5.33	5.2	4.97	4.75	5.16	4.29	5.19	5.36	5.18	5.26	5.1	5.18	5.45	5.74	5.26	5.51	4.97	5.77	5.01	5.54	5.46	5.53	5.08	5.01	5.15	5.16	5.3	5.16	5.46	5.13
HERC4	5.26	4.76	4.99	5.6	4.84	4.69	4.93	4.64	4.8	5.2	5.27	4.12	5.07	5.16	5.25	5.05	5.13	4.83	5.35	5.08	4.77	4.79	5.13	4.8	4.94	5.3	5.66	5.06	4.77	4.93	5.02	4.96	4.71	4.72	4.97	4.93
HES2	5.57	5.33	5.44	5.45	5.42	5.3	4.62	5.45	5.29	4.86	5.27	4.07	4.93	4.76	5.12	4.1	5.5	5.88	5.54	4.72	4.74	5.01	4.69	5.26	5.74	5.37	4.86	4.49	5.36	4.97	4.52	4.7	4.66	5.2	4.72	5.2
HES6	7.56	8	7.42	7.025	7.57	7.54	8.915	8.335	7.585	7.56	6.835	7.33	6.75	6.71	7.555	7.85	6.6	7.86	6.87	6.735	7.63	8.295	7.77	7.11	8.36	7.29	6.9	7.4	7.195	7.125	7.895	7.47	7.815	8.6	7.995	8.365
HIATL1	6.085	6.165	6.26	6.24	6.245	6.135	6.47	6.29	6.27	6.365	5.835	5.17	6.105	6.09	6.3	6.065	6.25	6.16	6.335	6.16	5.985	6.345	6.03	6.115	6.275	6.145	6.275	6.085	6.415	6.24	5.775	6.065	6.185	5.775	6.175	5.94
HIF1A	5.475	5.245	5.77	5.755	5.705	5.14	5.72	5.09	6.2	5.485	6.54	5.435	5.615	6.135	5.36	5.57	6.05	4.965	5.535	5.915	5.29	4.945	6.175	5.64	5.135	5.1	5.43	5.745	5.69	5.945	5.675	5.735	5.22	5.09	6.03	5.435
HIP1R	7.235	7.425	7.375	7.51	7.52	7.495	7.54	7.345	7.2	6.88	7.43	6.625	7.38	7.415	7.405	7.21	7.43	7.185	7.22	7.5	7.45	7.335	7.3	7.5	7.185	7.03	7.405	7.45	7.12	7.155	7.18	7.55	7.445	7.2	7.275	7.295
HIPK1	7.095	6.775	6.93	7.125	7.295	6.75	7.185	7.62	6.895	7.335	7.11	6.48	6.515	6.75	6.435	6.605	6.985	6.955	6.5	7.19	7.065	6.775	6.605	7.075	7.09	6.72	7.5	6.9	6.97	7.07	6.16	7.045	7.4	7.06	7.275	7
HIPK2	6.075	5.865	6.41	6.445	6.32	6.455	6.36	6.19	6.285	6.575	7.485	5.295	6.08	6.25	6.25	6.29	6.285	6.035	6.41	6.16	6.31	5.79	6.66	6.725	6.045	6.045	6.185	7.135	6.105	6.095	6.17	6.37	6.6	6.23	6.255	6.345
HIRIP3	6.565	6.45	6.505	6.57	6.615	6.355	6.245	6.725	6.68	6.515	6.225	6.565	6.67	6.395	6.46	6.775	6.225	6.405	5.8	6.505	6.475	6.575	5.985	6.23	6.815	6.345	6.625	6.355	6.56	6.575	6.77	6.735	6.96	6.645	6.455	6.57
HIST1H2AC	6.35	6.62	6.3	5.47	6.61	6.1	6.61	6.52	6.31	5.91	6.64	6.91	6.9	6.13	6.29	5.9	6.55	6.43	6.2	5.63	6.63	6.27	6.89	6.28	6.68	6.38	5.95	6.77	6.48	6.12	6.41	6.57	6.64	6.4	6.4	6.75
HIST1H2AM	8.8	8.665	8.525	7.94	8.77	8.87	8.61	8.585	8.87	8.65	8.53	9.685	9.87	8.615	8.68	8.62	8.485	8.885	8.865	8.58	8.95	9.11	9.11	8.805	8.975	8.745	8.445	8.955	9.02	8.655	9.555	9.145	8.89	8.995	8.64	9.08
HIST1H2BK	8.94	8.495	8.545	8.395	8.58	8.42	8.28	8.475	8.075	9.135	9.575	9.43	9.91	8.225	9.175	8.315	8.615	9.165	8.89	7.79	8.965	8.85	8.505	8.51	8.505	8.655	9.015	8.72	8.635	8.24	8.56	8.56	8.31	8.18	8.525	8.615
HIST1H3H	5.54	6.06	5.81	5.42	5.83	5.73	5.725	5.41	5.955	5.76	6.145	5.51	6.855	6.03	6.05	5.62	6.05	5.86	6.135	5.515	6.265	5.495	6.44	5.825	5.78	5.055	5.72	6.505	6.355	5.765	7.125	6.59	5.665	5.835	5.91	6.285
HIST1H4D	7.905	8.07	7.85	8.22	8.41	7.59	7.4	7.975	7.435	8.575	7.515	7.975	8.965	7.975	8.03	8.475	7.835	8.325	7.71	7.72	8.12	8.45	7.75	7.575	8.51	7.76	8.265	8.895	8.22	7.945	9.295	8.575	8.07	8.11	8.035	8.11
HIST1H4K	8.755	8.355	8.21	8.215	8.3	8.115	7.715	8.4	8.045	8.375	8.64	9.425	9.28	8.095	8.595	8.195	7.84	8.485	8.5	7.755	8.61	8.635	8.295	8.155	8.87	8.575	8.715	9.015	8.065	8.15	8.975	8.9	8.29	8.585	8.38	8.495
HIST1H4L	6.665	6.785	6.385	6.255	6.89	6.29	6.36	6.21	6.295	6.175	6.395	6.185	6.825	6.32	6.34	6.31	6.26	6.58	6.32	6.555	6.89	6.14	6.87	6.32	7.035	5.395	5.785	6.915	6.52	6.87	7.3	7.015	6.74	6.925	6.415	6.405
HIST2H2BE	4.95	4.775	4.54	4.6	4.755	4.86	5.02	5.125	4.715	4.915	4.865	4.53	4.945	4.64	4.655	4.325	4.85	4.615	4.755	4.805	4.83	4.93	5.225	4.82	4.745	4.585	4.48	4.61	4.705	4.775	4.305	4.975	5.14	4.895	4.855	4.83
HIST2H2BF	7.48	7.275	7.42	7.315	7.465	7.365	7.27	7.515	7.045	7.96	7.245	6.805	8.075	7	7.575	7.45	7.54	7.8	7.53	6.865	7.645	7.69	7.42	7.42	7.495	7.6	7.51	7.78	7.365	6.82	7.52	7.625	7.405	7.385	7.445	7.42
HLA-A	11.63	11.795	11.88	11.46	10.975	11.78	11.955	11.58	12.365	11.25	11.475	11.195	11.87	11.555	10.72	11.76	11.95	11.555	11.54	12.195	11.375	11.495	11.8	11.29	11.27	11.57	11.665	11.47	11.475	11.475	11.965	11.82	11.74	11.91	11.715	12.095
HLA-B	11.37	12.16	11.25	11.61	12.12	10.86	12.06	12.02	13.24	10.95	11.77	11.16	11.09	11.4	10.57	10.57	12.63	11.02	11.43	11.94	11.64	10.95	12.6	11.48	11.98	9.81	10.52	11.36	11.19	12.01	11.12	9.48	11.99	11.17	11.57	11.78
HLA-C	14.025	13.835	13.38	13.67	12.625	13.455	14.24	13.415	13.335	13.12	14.01	11.975	14.265	13.45	13.37	12.41	14.395	13.72	13.31	13.77	14.555	13.995	13.195	14.095	12.755	13.31	12.475	12.335	12.375	13.145	12.675	14.995	14.03	14.35	14.225	14.465
HLA-DMA	8.47	9.25	8.975	8.755	8.315	9.31	8.8	8.645	8.86	8.155	8.695	6.725	10.075	8.845	7.54	9.43	9.105	8.9	9.47	9.295	9.025	9.545	9.335	8.945	8.78	9.925	8.935	9.7	9.255	8.995	9.895	9.89	9.37	9.435	9.79	10.28
HLA-DPA1	9.61	10.87	10.19	10.385	10.225	10.29	10.23	9.92	10.355	9.975	10.85	8.46	12.44	10.505	8.91	11.46	10.535	10.515	11.025	10.855	10.88	11.36	11.185	11.015	9.91	11.435	10.71	11.99	11.38	10.135	11.87	11.57	11.64	10.615	12.255	12.7
HLA-DPB1	8.8	10.335	10.135	9.895	9.49	10.045	9.895	8.845	10.11	9.945	10.825	8.28	11.66	9.855	8.985	11.23	10.575	9.62	10.865	10.485	10.19	10.715	10.46	10.25	9.145	10.63	10.65	11.36	11.005	9.32	11.405	10.875	10.795	9.855	11.665	11.62
HLA-DQA1	7.545	10.84	7.41	7.765	8.105	8.52	8.295	9.21	7.53	8.275	9.18	4.97	9.15	7.88	7.84	8.705	8.045	7.665	8.53	7.325	8.985	11.105	8.22	7.84	7.425	8.755	10.61	9.61	9.57	8.725	10.805	9.015	8.1	10.245	9.07	9.23
HLA-DQB1	10.21	8.05	7.71	9.19	8.995	9.28	7.105	8.855	9.645	6.525	9.8	7.665	9.215	9.44	6.09	10.385	9.55	9.335	8.94	9.8	8.32	8.145	9.675	9.555	8.705	8.965	9.795	10.84	10.12	8.38	9.895	11.43	10.835	7.31	10.785	10.855
HLA-F	11.4	11.94	12.04	11.5	11.27	11.985	12.255	11.435	12.23	10.71	11.02	10.87	12.62	12.185	10.74	11.71	12.28	11.88	11.88	12.19	11.645	11.985	11.82	11.515	11.645	11.91	11.58	11.795	11.48	11.65	12.105	11.98	11.935	11.91	12.16	12.915
HM13	9.18	8.62	8.54	8.77	8.13	8.18	8.09	8.12	8.59	9.05	9.09	8.17	8.16	8.44	9.21	8.46	8.81	8.53	8.81	8.09	8.6	7.97	8.58	7.72	8.66	8.7	8.88	7.87	8.36	8.13	8.41	7.92	8.42	8.23	8.21	8.56
HMBOX1	7.46	6.795	6.86	7.665	7.395	7.18	7.425	7.63	6.745	7.54	7.38	5.995	7.43	7.535	7.655	7.16	7.2	7.52	7.22	7.455	7.45	7.47	7.13	7.15	6.895	7.535	7.405	7.78	7.165	7.11	8.11	7.25	7.255	7.16	6.4	7.745
HMG20B	8.28	8.05	8.04	8.11	7.97	8.15	7.88	8.2	7.82	8.23	8.09	8.28	7.65	7.9	8.37	7.75	7.75	8.04	8.45	7.45	7.96	7.88	7.53	7.81	8.49	7.84	7.79	7.88	7.77	7.63	7.98	7.82	8.09	8.1	8.11	7.92
HMGA2	5.375	5.265	5.42	4.96	5.305	5.345	4.725	5.54	4.745	5.12	5.395	4.885	4.835	4.935	5.19	5.01	4.865	5.1	5.115	5.16	5.43	5.12	5.145	5.38	5.34	5.44	5.08	5.1	5.13	4.91	5.12	5.105	5.225	5.225	4.895	5.125
HMGB3	6.94	6.77	6.895	7.375	6.32	6.06	6.605	7.005	6.585	6.64	7.215	6.5	6.35	6.835	7.275	6.225	6.525	6.07	7.58	5.845	6.52	6.21	6.565	6.9	6.425	6.29	7.29	7.425	6.315	6.58	6.715	6.945	6.35	6.755	6.125	6.985
HMGN1	9.64	9.96	9.34	9.655	9.68	9.47	9.86	9.815	9.785	10.165	9.975	9.69	9.725	9.445	9.865	9.63	9.825	9.61	9.675	10.01	9.595	9.575	9.815	9.525	9.59	9.91	9.895	9.525	9.86	9.985	10	9.79	10.02	9.69	9.78	9.75
HMGN2	10.44	10.555	10.05	10.025	10.765	9.92	10.395	10.675	10.065	10.205	9.725	10.065	10.405	9.895	9.935	10.25	9.865	9.71	9.57	10.315	10.455	9.62	10.15	10.085	9.785	9.23	10.215	10.39	10.165	10.705	10.395	10.645	10.485	10.235	10.335	10.25
HN1	10.95	11.64	10.955	11.045	10.775	10.385	10.505	10.1	10.795	10.74	10.87	11.445	11.225	11.1	11.38	10.905	11.34	11.22	11.36	10.58	11.14	10.82	10.85	10.66	10.98	11.225	11.175	10.915	11.345	11.03	10.43	10.56	10.87	11.1	10.495	10.875
HN1L	8.52	7.97	8.21	8.43	8.62	8.33	7.87	8.82	7.59	8.37	7.61	7.9	8.37	8	8.17	8.76	7.88	8.5	8.26	7.54	8.37	8.55	7.74	8.17	8.36	8.41	9.03	9.07	7.93	7.53	8.63	8.33	7.75	8.07	9.09	8.09
HNF4G	4.67	4.655	4.42	4.925	4.64	4.45	4.77	4.51	4.725	4.64	4.57	3.745	4.56	4.5	4.65	4.02	4.66	4.59	4.425	4.565	4.67	4.44	4.21	4.77	4.47	4.34	5.02	4.675	4.505	4.575	4.095	4.535	4.755	4.545	4.965	4.38
HNMT	5.755	5.96	5.895	5.625	5.67	5.725	6.33	4.945	6.45	5.45	5.89	5.915	5.885	5.835	5.44	5.495	6.22	5.535	6.075	6.365	5.585	5.565	6.55	5.86	5.46	5.295	5.315	5.26	6.1	6.05	5.7	5.31	6.06	5.505	5.69	5.87
HNRNPA1	9.54	9.535	9.335	9.725	9.735	9.55	9.47	9.525	9.435	9.605	9.18	9.33	9.75	9.535	9.67	9.765	9.375	9.62	9.705	9.6	9.44	9.575	9.13	9.645	9.495	9.53	9.745	9.665	9.42	9.98	9.89	9.655	9.325	9.425	9.105	9.575
HNRNPA1L2	9.99	9.96	10.06	9.55	10.28	9.4	9.53	9.61	10.07	9.73	9.18	10.15	10.13	9.63	10.14	10.35	9.34	9.99	9.75	9.57	10.05	9.72	9.3	9.38	9.92	9.65	10.22	10	10.21	10.38	10.36	10.26	9.41	9.67	9.21	9.85
HNRNPA2B1	10.115	10.38	10.145	10.735	10.295	9.93	10.255	10.085	10.06	10.76	10.815	10.43	10.44	10.41	10.19	10.56	10.385	10.13	10.43	10.325	10.5	10.135	10.44	10.19	10.335	10.34	10.49	10.72	10.18	10.47	10.465	10.45	10.315	10.345	10.685	10.385
HNRNPA3	7.08	7.29	7.07	7.5	7.535	6.765	7.035	6.985	7.215	7.02	7.13	6.985	7.16	7.395	7.01	7.245	7.18	6.77	6.945	7.46	7.105	7	6.78	7.35	7.285	6.66	7.155	7.61	6.885	7.5	7.35	7.505	6.625	6.92	7.145	6.95
HNRNPC	7.92	7.74	7.52	7.08	7.44	7.83	7.75	7.68	7.59	7.35	7.89	8.66	7.54	7.45	7.72	7.54	7.71	7.5	7.44	7.34	7.7	7.66	7.74	7.62	7.78	7.74	7.58	7.57	7.69	7.73	7.55	7.73	7.76	7.71	7.6	7.69
HNRNPD	7.935	8.025	8.2	8.1	8.175	8.035	8.12	8.225	8.605	7.96	7.87	7.705	8.115	8.095	8.005	7.89	8.18	8.09	7.97	8.425	7.92	7.935	8.04	8.385	8	7.92	8.02	7.915	8.27	8.2	8.265	8.065	7.98	8.11	7.995	8.005
HNRNPH3	6.745	6.82	6.27	6.695	6.705	6.4	6.865	6.68	6.42	7.04	6.55	5.63	6.55	6.72	6.77	6.57	6.815	6.68	6.575	6.7	6.7	6.72	6.44	6.27	6.765	6.895	7	6.86	6.555	6.945	6.76	6.775	6.775	6.75	6.635	6.7
HNRNPK	8.565	8.735	8.74	8.915	8.915	8.715	8.7	8.58	8.765	8.705	8.845	8.34	8.835	8.75	8.625	8.825	8.9	8.615	8.54	8.74	8.68	8.73	8.69	9.15	8.605	8.45	8.865	8.745	8.76	9.015	8.59	8.915	8.605	8.39	8.915	8.46
HNRNPU	7.095	7.1	7.08	7.46	7.3	7.045	6.95	7.165	7.15	7.37	7.09	7.105	7.45	7.14	7.195	7.4	7.175	7.24	7.15	7.095	7.13	6.975	6.95	7.285	6.845	6.875	7.595	7.57	7.195	7.315	7.43	7.385	7.095	6.99	7.245	7.135
HNRPDL	7.255	7.195	7.365	7.01	7.62	7.49	7.11	7.71	7.495	7.545	7.035	6.73	7.605	7.24	7.265	7.235	6.965	7.34	6.955	7.185	7.34	7.26	7.305	7.435	6.87	7.12	7.245	7.22	7.35	7.245	7.34	7.415	7.015	7.07	6.965	7.07
HNRPLL	5.865	6.075	5.99	6.125	5.965	5.84	6.125	6.35	5.92	6.135	5.945	5.1	5.85	5.885	5.785	5.75	5.955	6.15	5.35	6.185	5.77	5.98	5.945	6.055	6.125	5.68	6.1	5.845	6.07	6.05	5.535	6.105	5.975	6.24	6.27	5.925
HOMER3	9.44	10.01	10.18	9.81	9.93	10.31	9.87	9.46	10.28	9.59	10.69	9.98	10.39	10.69	9.37	10.49	10.57	10.16	10.3	10.4	9.81	10.51	10.47	9.37	10.01	9.83	9.81	10.29	10.4	10.78	9.74	9.68	9.68	10	9.74	10.34
HOOK1	6.15	5.79	5.735	5.855	5.665	5.56	5.485	6.235	5.735	5.815	5.825	6.5	5.68	5.485	6.04	5.94	5.96	5.895	5.43	5.83	5.855	5.9	5.655	5.925	5.905	6.15	6.39	6.03	5.86	5.35	5.795	5.665	5.715	5.85	6.015	5.775
HOPX	6.62	6.31	6.61	5.435	5.07	5.735	5.605	4.905	6.34	5.825	5.895	4.255	6.405	6.61	7.475	6.335	7.45	7.81	5.905	6.15	6.31	5.715	7.245	6.2	6.45	6.805	5.645	5.975	6.125	5.55	6.76	5.71	5.355	6.09	6.015	5.815
HP1BP3	8.17	8.285	8.375	8.48	8.535	8.36	8.155	7.915	8.39	7.945	8.28	8.345	8.615	8.295	8.29	8.515	8.41	8.245	8.35	8.605	8.385	8.39	8.28	8.665	8.195	7.935	8.225	8.76	8.095	8.53	8.59	8.275	7.9	7.65	7.93	8.195
HPS1	6.77	6.78	7.14	6.58	6.54	6.8	6.58	6.24	6.36	6.15	7.04	7.05	6.38	6.51	6.58	6.69	6.48	6.51	6.48	6.53	6.78	6.67	6.98	7	6.44	6.52	6.22	6.66	6.73	6.86	6.75	6.55	6.5	6.41	6.75	6.75
HR	5.28	5.625	5.525	5.685	5.68	5.46	4.845	4.95	5.2	5.785	5.665	5.195	5.125	5.67	6.45	4.615	6.35	5.86	5.725	5.435	4.9	5.49	4.955	5.96	5.6	6.225	5.3	5.03	5.655	5.415	5.06	4.845	4.69	5.295	5.03	5.385
HRASLS5	5.79	5.79	6.09	5.055	5.615	5.425	5.545	5.4	5.975	5.185	6.515	4.725	5.175	5.945	5.39	5.1	6.07	5.885	5.48	5.64	5.92	5.025	6.115	5.8	5.87	5.31	5.32	5.06	5.62	5.835	5.55	5.64	5.84	5.755	5.57	5.705
HS2ST1	5.05	5.1	5.13	5.015	5.2	5.04	4.93	4.825	5.455	4.98	5.02	3.98	4.53	4.885	4.85	4.37	5.045	5.01	4.71	5.07	5.02	5.105	5.055	4.865	5.13	4.84	4.78	4.825	5.07	5.205	4.505	4.985	5.93	4.725	4.88	4.645
HSBP1	9.39	9.265	9.37	9.1	9.365	9.07	9.55	9.37	9.26	9.25	8.96	9.14	9.075	8.915	9.15	8.975	9.09	8.825	8.805	9.18	9.145	9.12	9.12	9.075	9.23	8.875	9.215	8.985	9.33	9.365	8.69	9.165	9.35	9.415	9.44	9.04
HSCB	9.595	9.38	9.435	9.685	9.495	9.58	9.74	9.81	9.52	9.5	9.6	9.4	9.54	9.765	9.535	9.74	9.825	9.415	9.345	10.115	9.65	9.31	9.635	9.325	9.745	9.82	9.725	9.715	9.215	9.695	9.665	9.825	9.47	9.71	9.475	9.735
HSD17B12	7.825	7.925	7.865	7.81	8.01	8.165	7.69	8.02	7.67	7.485	7.95	7.915	7.94	7.8	8.11	7.71	7.96	7.46	7.735	7.98	7.96	7.81	7.66	7.995	7.915	7.71	7.77	8.37	7.64	7.945	7.405	7.865	7.66	7.88	7.72	7.98
HSD17B7	5.28	5.28	5.11	5.32	5.21	5.33	5.22	5.15	5.16	5.43	5.41	4.15	5.07	5.26	5.05	4.93	5.59	5.33	5.25	5.51	4.86	5.54	5.32	5.35	5.45	5.32	5.02	5.13	5.29	5.16	5.38	5.16	5.62	5.22	5.08	5.18
HSF1	10.73	10.58	10.475	10.525	10.725	10.76	10.395	10.91	10.29	10.395	10.1	10.745	10.79	10.425	10.585	10.66	10.32	10.62	10.475	10.255	10.7	10.84	10.29	10.6	10.705	10.81	10.6	10.875	10.445	10.555	10.795	10.875	10.63	10.63	10.675	10.74
HSH2D	6.725	6.545	6.48	6.6	6.175	6.835	6.99	6.55	6.085	6.405	6.93	5.715	7.16	7.3	6.865	6.675	8.315	6.63	7.005	6.67	6.65	6.455	7.05	6.705	6.705	6.42	6.2	6.825	6.665	6.37	7.235	7.63	6.48	6.765	6.645	7.22
HSP90AA1	12.13	12.03	11.66	12.08	12.65	11.9	13.05	12.54	11.39	11.97	11.86	12.15	11.69	12.01	11.99	12.06	11.85	12.1	11.79	11.89	12.55	12.78	11.97	12.33	12.13	12.5	12.72	12.66	11.98	12.07	11.68	12.52	12.28	12.33	12.65	12.49
HSP90AB1	8.335	8.235	7.885	7.985	8.69	7.73	8.415	8.49	7.73	8.165	8.15	7.205	7.76	7.665	7.68	8.04	8.275	7.825	7.52	8.19	8.19	7.95	7.86	7.955	8.005	7.89	8.31	8.14	8.03	8.105	8.03	8.51	8.495	8.26	8.37	8.255
HSP90AB2P	8.26	8.235	7.785	8.1	8.605	7.57	8.25	8.515	7.46	7.915	8.045	7.235	7.755	7.875	7.465	7.935	7.965	7.3	7.615	7.995	8.12	7.99	7.91	7.96	8.265	7.835	8.15	8.11	7.855	8.405	7.755	8.535	8.295	8.13	8.31	8.135
HSP90B1	9.365	9.25	8.685	8.71	9.08	8.7	8.885	9.04	8.78	8.9	9.51	8.07	8.37	8.595	8.955	8.55	9.13	8.535	8.745	9.01	9.3	8.585	8.965	8.87	8.755	8.73	8.74	8.75	8.575	8.875	8.505	9.08	9.09	8.93	8.985	9.095
HSPA4	8.785	8.88	8.66	8.625	8.81	8.25	8.795	8.405	8.74	8.63	8.625	8.47	8.62	8.665	8.695	8.59	8.875	8.35	8.75	8.78	8.485	8.72	8.785	8.985	8.57	8.35	8.735	8.735	8.66	8.77	8.56	8.95	8.765	8.755	9.005	8.59
HSPA6	5.175	5.22	5.025	5.255	4.665	4.915	6.275	4.845	4.935	5.235	5.72	4.1	5.035	5.815	5.15	5.295	5.485	5.17	6.07	5.055	4.805	5.07	6.22	5.235	4.91	5.64	5.005	5.145	5.22	5.21	5.66	5.365	5.045	5.045	5.225	5.28
HSPB1	8.255	8.52	8.315	7.48	8.285	7.76	8.295	7.615	8.95	7.38	8.4	8.875	7.485	7.49	8.05	7.095	8.775	7.945	7.37	8.845	7.925	7.78	8.115	8.335	8.585	7.105	6.955	6.895	8.05	8.705	7.19	7.985	8.505	7.595	8.045	8.125
HSPE1	9.235	9.235	8.805	8.85	9.27	8.665	8.97	9.035	9.025	8.995	9.28	9.43	8.725	8.53	8.955	8.7	8.725	8.23	8.47	9.18	8.99	8.915	8.78	8.765	9.145	8.685	8.725	8.755	8.86	9.54	8.55	9.5	9.285	9.325	9.43	9.105
HSPH1	9.165	8.47	8.205	8.54	8.945	7.975	8.75	8.78	7.73	8.89	7.945	8.45	8.355	8.135	8.36	8.87	7.79	8.28	7.765	8.08	8.78	9.03	7.53	7.9	8.84	8.755	9.26	9.12	8.46	8.445	8.255	8.85	8.95	8.915	9.25	8.59
HTATIP2	6.735	6.545	6.875	6.755	6.61	6.745	6.955	6.305	6.975	6.325	6.5	5.935	6.18	6.71	6.895	6.43	6.49	6.465	6.3	6.885	6.615	6.66	6.775	6.565	6.73	6.67	6.57	6.265	6.895	6.95	5.92	6.475	6.915	6.61	6.7	6.62
HUWE1	6.775	6.935	6.8	7.03	7.035	6.805	6.74	6.645	6.85	6.66	6.715	5.59	7.06	6.745	6.655	6.96	6.97	6.855	6.95	6.865	6.825	6.87	6.615	7.165	6.825	6.475	6.71	7.1	6.615	6.75	6.78	6.62	6.965	6.66	6.725	6.915
HVCN1	5.21	5.165	5.305	5.095	5.33	4.905	5.55	4.86	5.18	4.865	5.58	4.27	6.035	5.54	5.13	5.395	5.13	5.2	5.3	5.01	5.47	4.975	5.85	5.41	5.08	4.935	4.94	6.31	5.445	5.19	7.47	6.24	5.09	5.325	5.465	6.15
HYAL3	5.1	4.98	4.845	5.09	5.005	5.095	4.51	4.73	5.2	5.26	5.275	4.395	4.84	5.125	5.32	4.385	4.85	5.305	5.395	4.77	6.66	5.065	4.785	4.775	5.17	5.18	4.98	4.905	5.115	5.12	5.37	4.79	4.675	5.095	4.855	4.99
HYDIN	6.015	5.465	5.675	6.855	6.53	6.225	6.035	6.705	5.165	7.125	5.43	5.015	5.755	5.775	5.43	6.86	5.045	6.575	5.1	5.595	6.04	6.9	4.81	5.785	5.955	6.515	7.635	7.38	6.045	5.625	5.91	6.185	5.975	6.2	6.43	5.695
HYI	7.375	7.31	7.075	7.18	7.565	7.69	7.07	7.18	7.105	7.5	6.755	6.995	7.41	6.885	7.225	7.445	6.65	7.4	6.71	7.085	7.34	7.415	6.575	7.29	7.295	7.2	7.4	7.535	7.055	7.255	7.515	7.275	7.235	7.265	7.385	7.565
IARS	6.13	5.95	5.89	6.01	5.86	5.94	6.42	6.39	5.81	6.1	6.1	4.07	5.79	5.79	6.09	5.72	6.21	5.99	5.71	6.19	5.7	5.87	5.99	6.1	5.84	6	6.25	6.28	5.99	5.64	6.26	5.66	6.08	6.02	6.42	6.04
ICA1	8.145	7.415	7.6	7.77	7.645	7.75	7.285	7.765	7.175	7.35	7.645	6.695	7.705	7.615	8.08	7.74	7.215	7.53	7.45	6.75	7.64	7.47	7.28	7.525	7.585	7.93	7.68	7.735	7.2	7.335	7.75	7.365	7.455	7.355	7.555	7.4
ID2	7.04	7.435	7.76	7.265	7.38	7.59	7.92	7.025	7.755	7.52	7.68	6.795	7.88	7.68	6.99	7.405	7.645	7.155	7.125	8.405	7.25	7.42	8.545	8.175	7.235	6.815	7.285	7.74	7.565	7.465	7.255	7.585	7.5	7.03	7.855	7.715
IDH3B	6.965	7.475	7.275	7.39	7.035	7.295	7.625	7.14	7.74	7.41	7.49	6.715	7.09	7.135	7.01	7.51	7.61	7.17	7.18	7.555	6.97	7.205	7.41	7.155	7.295	7.075	7.275	6.865	7.64	7.465	6.985	6.94	7.63	7.375	7.255	7.195
IDS	5.365	5.16	5.455	5.325	5.19	5.24	5.7	5.4	5.19	5.27	5.56	6	5.2	5.575	5.235	5.29	5.635	5.03	5.34	5.37	5.275	5.285	5.875	5.2	5.275	5.07	5.215	4.835	5.255	5.015	5.065	4.965	5.43	5.345	5.63	5.335
IER3	8.875	9.335	9.035	8.89	8.72	9.39	10.335	9.39	9.98	9.565	10.525	8.855	10.03	10.37	8.835	9.395	9.93	9.525	9.545	9.195	9.78	9.2	10.89	9.57	8.715	9.16	9.39	9.545	9.625	9.155	9.43	9.11	9.01	10.385	8.73	9.68
IER5L	5.885	5.895	6.15	5.39	5.445	5.705	5.865	6	6.395	6.07	6.07	4.21	5.77	5.855	5.735	5.315	6.205	6.01	5.585	6.025	5.805	5.72	6.445	5.765	6.14	5.495	5.37	6.075	6.005	5.88	5.82	5.86	5.95	6.115	5.645	6.055
IFIT2	5.52	6.005	6.035	6.92	5.59	5.67	6.275	5.355	6.135	5.62	5.765	5.585	6.76	6.695	6.015	5.755	9.91	5.605	6.54	6.19	5.515	5.865	6.985	6.37	5.97	5.775	5.655	5.615	6	5.875	6.055	8.325	6.035	5.74	6.28	6.29
IFITM1	9.315	10.185	10.695	11.415	9.27	10.715	10.7	9.1	10.7	9.66	11.245	9.66	12.865	11.105	10.545	11.19	13.465	10.53	11.515	10.945	10.07	10.79	10.685	10.755	9.795	10.415	10.025	11.195	10.545	10.835	11.14	13.11	10.13	10.72	11.04	11.775
IFNAR2	7.2	7.3	7.51	7.55	7.26	7.61	7.1	7.32	7.24	7.07	7.16	6.66	7.64	7.28	7.1	7.31	6.75	7.19	7.23	7.16	7.21	7.18	7.34	7.13	7.16	7.29	6.83	7.14	7.12	7.29	6.84	7.18	7.02	7.25	7.36	7.18
IGBP1	7.25	7.85	7.32	7.45	7.4	7.75	7.71	7.7	7.41	7.64	7.41	6.6	7.05	7.16	7.71	7.53	7.51	7.12	7.01	7.39	7.38	7.61	7.41	7.44	7.26	7.49	7.68	7.31	7.43	7.46	7.47	7.05	7.83	7.67	7.32	7.72
IGF2BP2	5.72	5.25	5.465	5.865	5.955	5.78	5.45	6	4.92	5.545	5.085	6.735	5.83	5.39	5.895	5.805	5.49	5.605	5.58	5.605	5.845	5.925	5.25	5.71	5.445	6.045	6.06	6.25	5.42	5.45	5.57	5.855	5.4	5.335	5.345	5.52
IGSF8	5.41	5.52	5.48	5.12	5.135	5.51	5.39	5.575	5.58	4.925	5.55	4.08	5.28	5.18	5.505	5.165	5.37	5.7	5.315	5.36	5.375	5.485	5.37	5.545	5.42	5.275	5.33	5.215	5.5	5.275	5.505	5.22	5.585	5.49	5.31	5.64
IKBKB	8.705	8.725	8.36	9.305	8.745	9.245	9.165	9.31	8.52	9.055	8.67	7.67	9.19	9.105	8.55	8.89	8.92	8.845	9.125	9.34	8.975	8.985	8.785	9.005	8.975	9.095	8.95	9.195	8.435	8.9	9.435	9.355	8.91	8.89	8.53	9.155
IKZF2	6.19	5.9	6.35	6.89	6	6.23	6.15	5.99	6.2	6.37	6.17	5.76	6.52	6.45	6.2	6.28	6.74	6.44	6.88	6.57	6.53	6.1	6.39	6.39	6.29	6.72	6.62	6.56	5.82	6.01	6.14	6.2	5.92	5.99	6.41	6.18
IL13RA1	7.7	7.645	7.53	7.65	7.56	7.44	7.405	7.605	7.485	7.88	8.045	6.945	7.18	7.86	7.675	7.41	7.58	7.575	7.7	7.7	7.565	7.42	7.81	7.465	7.775	7.51	8.235	8.105	7.77	7.49	7.49	7.51	7.745	7.63	7.58	7.465
IL15RA	5.24	5.26	5.46	5.12	5.04	5.1	5.08	5.45	5.37	5.25	5.21	4.51	5.34	5.31	5.25	5.48	6	5.14	5.63	5.53	5.08	5.01	5.32	5.48	5.27	4.94	5.25	5.25	5.39	5.02	5.08	5.45	5.39	4.97	5.48	5.2
IL16	5.38	5.01	5.065	5.205	4.965	4.925	5.185	4.92	5.25	5.085	5.56	4.77	5.825	5.485	4.815	5.69	4.895	5.615	5.94	5.01	5.45	5.405	5.735	5.085	5.135	5.42	5.375	6	5.035	5.105	6.87	6.155	5.23	5.225	5.475	6.12
IL17RA	6.25	7	6.83	7	6.35	6.71	7.32	6.78	6.49	6.6	7.09	4.8	6.87	6.97	6.71	6.91	6.97	6.61	7.3	7.14	6.19	6.78	7.34	7.08	6.57	6.36	6.71	7.02	6.96	6.54	7.11	6.38	6.79	6.97	6.51	6.98
IL18R1	4.695	4.35	4.6	4.955	4.73	4.85	4.695	4.665	4.515	4.905	5.42	4.075	5.05	5.085	5.39	4.8	4.65	4.415	4.985	4.495	4.665	4.62	4.88	4.65	4.67	5.12	5.39	6.2	4.44	4.58	4.855	4.875	4.475	4.745	4.945	4.825
IL18RAP	5.145	6.065	4.45	6.475	4.96	4.83	7.2	5.315	4.84	6.04	6.81	4.315	6.69	8.165	5.165	6.72	6.445	4.65	6.16	4.87	5.295	5.665	7.65	5.025	5.3	5.545	5.73	6.175	5.35	5.495	6.095	5.905	5.275	5.96	6.24	6.2
IL1R1	5.845	5.01	5.5	5.895	5.12	5.865	5.545	5.225	6.13	5.49	6.1	5.445	5.67	5.835	5.945	5.275	5.655	5.235	6.1	5.675	4.105	5.285	5.51	5.405	5.245	5.71	5.855	5.25	5.32	5.24	5.06	5.105	5.23	5.405	5.82	5.565
IL1RAP	5.32	5.36	5.44	5.525	5.38	5.33	5.575	5.515	5.58	5.375	5.77	4.39	5.42	6.465	5.515	4.915	5.3	5.18	5.83	5.56	5.085	5.025	5.62	5.38	5.4	5.4	5.645	5.3	5.31	5.565	5.425	4.94	4.935	5.275	5.51	5.1
IL1RN	8.155	8.88	8.56	7.81	6.83	7.77	9.28	6.32	7.495	8.745	9.885	8.52	8.85	10.2	8.81	8.49	10.54	8.975	9.355	7.215	8.115	7.5	10.06	8.665	8.295	8.41	7.99	7.92	8.755	7.53	7.75	8.335	7.515	8.91	8.395	8.3
IL20RA	5.36	5.31	5.06	5.485	5.44	5.56	5.47	5.81	5.37	5.79	5.11	4.245	5.115	5.175	5.2	4.775	4.745	5.085	5.41	5.78	5.205	5.3	4.745	5.265	5.565	5.525	5.615	5.665	5.42	5.21	4.89	5.305	5.455	5.555	5.225	4.955
IL2RG	5.455	5.755	5.23	5.33	5.175	5.765	5.615	5.295	5.3	5.215	6.215	4.33	6.77	6.325	5.235	5.945	5.75	5.43	5.89	5.135	6.23	6.105	6.225	5.28	5.24	5.6	5.35	6.67	5.88	5.505	7.35	6.62	5.425	5.95	6.085	6.85
IL32	6.025	6.1	5.58	5.78	5.59	5.87	5.43	5.07	5.485	5.655	6.535	6.89	7.925	6.125	5.3	6.825	6.97	5.94	6.525	5.31	6.195	6.49	6.55	5.725	5.715	6.825	6.22	6.96	6.085	5.77	7.18	7.195	6.195	6.14	6.94	7.81
IL4R	6.85	7.125	6.825	7.425	7.34	7.4	7.45	6.77	7.11	7.23	7.9	9.04	7.66	8.075	7.26	7.285	7.58	6.885	7.71	7.565	7.295	7.065	7.62	7.275	7.185	7.38	7.12	7.635	7.1	7.44	7.805	7.395	7.24	7.22	7.27	7.225
IL6ST	5.9	5.775	5.96	6.72	5.805	5.57	5.675	5.69	5.435	6.27	6.78	4.88	6.105	6.025	5.86	6.31	6.38	5.665	6.245	5.845	5.965	5.72	5.735	6.14	5.715	5.705	6.3	6.42	5.855	5.98	5.73	5.895	5.8	5.86	6.38	5.935
ILF3	7.48	7.84	7.51	8	7.65	8.25	7.77	8.05	7.37	8.01	7.71	7.38	8.19	7.58	7.43	7.96	7.66	7.9	7.45	7.74	7.64	8.04	7.61	7.75	7.78	7.67	7.57	7.82	7.6	7.74	8.23	7.88	8.12	8.04	7.59	8.16
IMMT	5.22	5.67	5.22	5.17	5.28	5.04	5.61	5.48	5.47	5.09	5.56	3.94	5.15	5.15	5.46	4.86	5.74	5.22	5.01	5.77	5.15	5.27	5.8	5.02	5.26	5.06	5	5.53	5.38	5.28	5.04	5.22	5.75	5.5	5.53	5.51
IMPA2	7.715	8.005	8.015	7.575	7.75	7.23	7.485	7.66	8.26	7.825	8.665	7.775	7.505	7.98	8.435	7.665	7.64	7.65	7.86	7.95	7.915	7.775	8	7.655	8.275	7.68	8.07	7.795	7.85	8.255	7.445	7.25	7.94	8.435	7.76	7.86
IMPAD1	6.95	6.77	6.675	6.64	6.77	6.835	6.51	6.705	6.845	6.815	6.96	6.08	6.685	6.535	7.055	6.49	6.43	6.645	6.45	6.865	6.485	6.68	6.45	6.9	6.325	6.665	6.74	6.415	6.715	6.69	6.555	6.315	6.665	6.585	6.49	6.655
INADL	5.625	5.58	5.455	6.465	5.77	6.11	5.88	6.51	5.325	5.83	5.655	4.705	5.745	5.96	6.045	5.885	6.2	5.85	5.885	6.49	5.975	5.895	5.73	5.93	5.725	5.495	5.89	5.845	5.33	6.175	6.07	5.78	6.25	5.73	5.38	5.77
INF2	6.17	5.9	5.87	5.92	5.42	5.76	5.5	5.01	5.73	5.65	5.96	5.27	5.75	6.21	6.44	5.97	6.64	6.17	6.3	5.88	5.66	5.43	6.14	5.93	5.99	5.86	6.21	6.29	5.94	5.87	6.01	5.83	5.39	5.62	5.73	5.9
ING3	6.225	6.52	6.185	6.195	6.245	6.235	6.465	6.31	6.355	6.62	6.785	5.185	6.2	6.46	6.305	5.775	6.635	5.95	6.25	6.595	6.18	6.025	6.44	6.65	6.42	5.915	6.04	5.745	6.325	6.68	6.12	6.345	6.465	6.09	6.245	6.295
ING5	6.115	5.95	6.125	6.33	6.4	6.315	5.66	6.065	5.895	6.345	5.685	5.06	6.005	6.16	6.125	6.375	5.835	6.16	6.09	6.17	5.985	6.255	5.495	6.175	6.2	6.05	6.27	6.57	5.91	6.41	6.32	6.27	5.895	5.745	5.805	5.985
INO80D	5.3	5.14	5.615	5.52	5.195	5.455	5.335	5.13	5.215	5.5	5.19	4.605	5.45	5.55	5.29	5.2	5.495	5.355	5.56	5.37	5.405	5.28	4.985	5.33	5.41	5.35	5.375	5.435	5.495	5.295	5.245	5.405	5.23	5.05	5.31	5.21
INPP4B	5.405	5.185	5.055	5.255	5.305	5.155	5.035	5.005	5.16	5.265	5.02	6.75	5.325	5.4	5.15	6.245	5.625	5.445	5.375	5.005	5.42	5.37	5.25	5.16	5	5.195	5.81	5.835	5.145	4.96	5.3	5.4	5.18	4.995	5.565	5.14
INPP5A	5.285	5.79	5.475	5.21	5.155	5.075	5.615	5.135	5.325	5.015	5.61	5.025	5.01	5.47	5.455	5.22	5.51	5.22	5.215	5.37	5.21	5.04	5.635	5.49	5.43	4.665	5.13	5.245	5.285	5.35	4.95	5.035	5.35	5.31	5.17	5.225
INPP5F	5.53	5.39	5.18	5.05	5.13	5.02	5.02	4.95	5.12	4.81	4.96	4.28	5.08	5.19	5.71	5.08	5.02	5.42	5.25	5.08	5.28	5.11	4.77	4.84	5.07	5.26	5.2	5.16	5.43	5.36	5.05	5.13	5.12	5.11	5.19	5.41
INPPL1	7.005	6.79	6.84	6.895	6.77	7.175	6.88	7.015	7	7.28	6.965	6.11	7.225	6.97	6.905	7.08	7.115	7.115	7.01	6.845	6.95	7.055	6.98	6.915	7.055	6.985	7.08	7.35	7.045	6.77	7.345	7.08	6.84	7.065	6.7	7.205
INSIG2	5.57	5.43	5.35	5.82	5.585	4.99	5.385	5.195	5.35	5.605	5.585	4.285	5.13	5.305	5.61	5.19	5.465	4.9	5.41	5.405	5.12	5.22	5.355	5.315	5.24	5.165	5.88	5.61	5.22	5.43	4.89	5.165	5.1	5.085	5.4	5.02
INTS4	6.165	6.11	5.805	6.025	6.195	6.17	6.48	6.2	5.945	6.08	6.185	5.215	6.305	6.15	6.325	6.095	5.93	6.075	5.88	6.18	6.21	5.925	6.01	5.99	5.945	5.905	5.99	6.15	6	6.065	6.29	6.075	6.165	6.065	6.08	6.115
INTU	4.935	4.625	4.705	5.3	5.345	5.265	5.15	5.415	4.49	5.455	4.465	4	4.895	5.01	4.505	4.735	4.745	4.905	4.63	4.98	5.015	5.275	4.435	4.805	5.01	5.425	5.69	5.515	4.675	4.81	4.62	4.995	4.94	5.115	5.075	4.775
INVS	5.075	5.11	5.175	5.405	5.17	5.34	4.945	5.065	4.88	5.17	5.015	4.315	5.39	5.04	5.25	5.1	5.29	5.035	5.24	5.44	5.13	5.175	5.22	5.105	5.095	4.945	5.36	5.63	4.97	5.3	5.47	5.19	5.01	4.865	4.98	5.315
IP6K2	6.585	6.7	6.44	6.86	6.455	6.51	6.39	6.63	6.225	6.6	6.685	6.61	6.755	6.845	6.785	6.335	6.7	6.665	6.795	6.49	6.86	6.725	6.545	6.01	6.74	6.62	6.955	6.92	6.5	6.58	6.41	6.375	6.265	6.845	6.44	6.655
IPO5	6.51	6.335	6.355	6.51	6.43	6.215	6.315	6.845	6.12	6.68	6.29	5.91	6.35	6.13	6.525	6.43	6.02	6.42	5.99	6.27	6.265	6.655	5.965	6.06	6.35	6.515	6.925	6.82	6.39	6.255	6.495	6.3	6.36	6.41	6.52	6.325
IPO7	6.05	5.8	5.905	6.1	5.855	5.67	5.45	5.56	5.67	5.945	6.105	5.54	5.545	5.95	6.18	6.015	6.015	5.73	5.745	5.9	5.92	5.795	5.63	5.665	6	5.995	6.11	6.195	5.805	5.855	5.745	5.855	5.64	5.62	6.17	5.665
IPP	5.905	5.595	5.65	5.915	5.745	5.975	5.65	6.085	5.6	5.89	5.32	4.7	5.6	5.705	5.8	5.755	5.41	5.925	5.305	5.845	5.765	6.095	5.075	5.71	5.93	5.995	6.08	5.705	5.72	5.735	5.65	5.74	6.15	6.04	5.775	5.68
IPPK	5.08	5.16	5.435	5.505	5.115	5.31	5.28	5.24	5.59	5.26	5.64	5.25	5.19	5.435	5.24	5.04	5.92	5.475	5.615	5.535	5.235	5.01	5.455	5.74	5.19	5.195	5.305	5.01	5.29	5.31	5.17	4.985	5.21	5.17	5.19	5.145
IQCA1	6.315	6.845	6.345	6.305	7.54	7.265	6.53	7.415	6.12	7.11	5.195	5.4	6.44	6.455	5.89	7.06	5.915	7.485	5.93	6.505	7.26	7.395	6.29	6.88	6.665	6.975	7.09	7.13	6.965	6.765	6.25	7.275	7.605	7.35	6.83	6.34
IQCD	7.465	7.225	6.965	7.16	7.77	7.595	7.49	7.83	7.18	7.615	5.97	6.34	7.055	6.905	6.895	7.3	6.055	7.39	6.38	6.7	7.565	7.96	6.745	7.06	7.255	7.555	7.625	7.575	7.36	7.01	7.07	7.58	7.73	7.755	7.565	7.315
IQCE	7.17	6.745	6.85	6.705	7.515	7.35	7.355	7.315	6.77	7.24	6.32	5.565	6.79	6.445	6.595	7.125	6.375	7.215	6.155	6.68	7.205	7.46	6.6	7.235	7.155	7.175	7.555	7.17	7.39	6.875	6.165	7.27	7.535	7.255	7.27	7.065
IQSEC2	7.35	6.78	7.39	7.05	7.49	7.61	6.64	6.87	7.62	6.98	6.58	5.57	7.25	6.96	6.86	6.75	6.33	7.22	6.96	7.18	6.9	7.41	7.22	7.37	6.97	6.86	6.87	6.82	7.26	7.44	6.43	7.05	7.37	6.9	6.66	6.67
IRAK1	6.635	7.27	7.105	6.5	6.71	6.825	7.415	6.835	7.175	6.78	7.48	5.85	6.87	6.93	6.75	6.725	7.545	7.095	7.055	7.11	6.765	6.695	7.205	7.32	7.115	6.82	6.5	6.685	7.035	6.795	6.965	6.745	7.235	7.06	6.99	7.155
IRF3	6.61	6.375	6.475	6.735	6.515	7.06	6.78	6.85	6.535	6.54	6.39	6.43	7.2	6.725	6.505	6.715	6.74	6.7	6.53	6.395	6.445	7.015	6.48	6.735	6.57	6.825	6.485	6.88	6.37	6.62	7.105	6.695	7	6.84	6.655	6.92
ISCA1	5.635	5.785	5.72	5.905	5.76	5.89	6.115	6.04	5.885	6.15	5.965	4.39	5.495	5.645	5.64	5.61	5.545	5.41	5.49	5.775	5.7	5.94	5.865	6.03	5.685	5.42	5.85	5.93	5.995	5.825	5.435	5.825	6.055	5.87	5.76	5.615
ISYNA1	7.15	7.29	7.475	7.03	7.115	7.625	7.8	8.22	7.38	7.29	7.035	7.2	7.43	7.41	7.745	7.575	6.645	7.63	6.375	6.975	6.74	8.17	7.325	7.23	8.165	7.41	6.97	6.84	7.175	7.365	7.35	6.855	7.305	7.535	7.41	7.86
ITGA4	4.25	4.47	4.08	4.24	4.32	3.86	4.26	4.09	4.05	4.25	4.7	4.05	5.36	4.54	3.92	4.69	4.61	4.49	4.31	4.21	4.53	4.36	4.77	4.41	4	4.08	4.41	5.13	4.62	4.53	5.57	5.26	4.26	4.22	4.91	4.93
ITGA6	5.86	6.915	6.71	6.52	6.09	6.355	5.56	5.505	5.965	6.02	6.755	4.98	6.21	6.505	6.345	5.74	6.75	6.68	6.23	6.5	6.405	6.05	6.02	6.345	6.625	6.305	6.01	6.2	6.49	6.56	5.75	5.755	5.72	5.45	5.56	6.045
ITGAX	5.13	5.53	5.33	5.795	5.14	5.08	6.495	4.865	5.065	5.84	6.515	5.77	6.175	7.92	4.865	6.535	5.765	4.81	6.64	4.94	5.535	5.185	7.255	5.345	5.32	5.32	5.55	6.325	5.44	5.705	6.015	6.08	5.475	6.2	5.905	6.075
ITGB1BP1	6.735	7.025	6.69	6.565	6.79	6.42	6.655	6.68	6.795	6.65	6.425	5.735	6.46	6.285	6.62	6.19	6.575	6.525	6.77	6.53	6.775	6.655	6.195	6.41	6.705	6.565	6.665	6.615	7.22	6.745	6.34	6.31	7.07	6.825	6.675	6.725
ITGB2	5.055	5.89	5.41	5.115	5.315	4.925	5.985	4.825	5.585	5.015	6.455	4.165	5.975	6.26	4.895	5.65	5.885	5.035	5.825	6.065	5.27	5.08	6.49	6.505	4.84	5.075	5.305	5.775	5.44	5.39	8.355	6.36	5.485	5.72	7.355	6.38
ITM2B	8.135	8.405	8.245	7.65	8.31	7.6	8.365	8.165	8.54	7.675	8.23	7.625	7.635	8.02	7.93	7.635	8.25	7.73	8	8.775	8.06	8.005	8.4	8.015	8.25	7.84	7.685	7.65	7.99	8.525	7.215	8.22	8.19	8.13	8.285	7.875
ITM2C	7.15	7.45	6.81	6.365	7.22	6.705	7.435	7.535	6.97	7.205	7.35	5.36	6.185	6.635	7.495	6.675	7.155	7.105	6.21	7.19	7.435	7.045	6.965	6.595	7.97	6.295	6.61	6.44	7.28	7.555	7.315	7.43	6.89	7.125	7.055	7.71
ITSN1	5	5.13	4.915	4.955	5.07	4.81	5.165	4.835	5.285	4.94	5.11	5.475	4.67	4.93	5.235	4.65	5.135	4.945	5.205	4.985	4.71	4.79	4.95	5.355	4.995	4.84	5.04	4.925	4.995	5.12	4.615	4.72	5.24	4.92	5.08	4.675
ITSN2	4.975	5.05	5.1	5.635	4.915	5.12	5.215	5.03	4.95	5.315	5.785	4.27	5.365	5.355	5.07	5.055	5.98	5.245	5.32	5.395	5.16	4.945	5.455	5.435	5.12	5.01	5.185	5.41	5.02	5.02	5.41	5.36	5.26	5.035	5.39	5.355
IVNS1ABP	6.255	5.985	6.195	6.97	6.115	6.2	6.31	6.035	6.31	6.465	6.39	5.66	6.045	6.635	6.37	6.03	6.425	6.075	6.18	6.275	6.405	6.035	6.18	5.845	6.285	6.675	6.59	6.185	6.06	6.085	6.21	6.01	5.92	6.205	6.47	6.02
JHDM1D	6.25	6.25	6.305	6.96	6.135	6.59	6.56	6.735	6.235	6.99	6.48	5.365	6.61	6.415	6.64	6.82	6.705	6.135	6.4	6.795	6.525	6.345	6.135	6.295	6.52	6.79	6.915	6.625	6.355	6.235	6.565	6.5	6.2	6.435	6.33	6.5
JKAMP	6.785	6.655	6.945	6.605	6.875	7.09	6.97	7.01	6.905	6.975	6.79	5.445	6.62	6.625	6.855	6.375	6.41	6.71	6.58	7.01	6.685	6.75	6.875	6.99	6.82	6.81	6.695	6.34	6.98	6.87	6.42	6.53	6.9	6.895	7.08	6.73
JMY	6.33	6.235	6.23	6.165	6.26	6.185	6.18	6.375	6.53	6.04	6.395	5.955	6.035	6.605	6.17	5.74	6.36	6.025	6.265	6.815	6.43	6.16	6.195	6.3	6.36	6.18	6.19	5.595	6.505	6.56	5.645	5.955	6.03	6.16	6.03	5.985
JPH3	7.29	5.455	7.535	6.91	7.74	5.725	5.415	7.48	7.255	5.24	6.955	7.52	7.245	7.645	7.18	5.915	6.56	7.33	7.43	5.5	7.31	7.08	7.035	6.99	8.01	6.255	7.41	7.845	5.325	7.61	6.545	5.53	7.435	7.365	6.36	7.185
KANK1	6.44	6.62	6.495	6.625	6.79	6.675	6.625	6.725	6.435	6.52	6.39	5.685	6.555	6.61	7.04	6.44	6.455	7.29	6.635	7.38	6.89	6.685	6.32	7.055	6.96	6.285	6.925	6.425	6.345	6.595	6.585	6.5	6.6	6.59	6.65	6.77
KANK3	5.03	4.85	5.39	5.34	4.79	5.72	5.23	5.26	5.61	5.36	5.36	6.47	4.66	4.94	5.79	5.08	5.02	5.39	5.78	5.34	4.83	5.01	5.35	5.77	5.37	5.51	5.23	5.06	5.13	5.3	5.15	4.93	4.92	5.06	4.91	4.93
KANSL2	6.575	6.955	6.605	6.835	7.005	6.88	7.05	6.9	6.985	6.875	7.425	6.805	7.085	6.95	6.53	6.585	7.21	6.795	6.765	7.165	6.72	6.59	6.99	7.365	6.575	6.715	6.835	6.655	6.895	7.07	6.675	6.925	7.225	6.75	6.89	7.235
KATNAL2	6.535	6.76	6.13	6.19	7.13	6.7	7.23	7.555	6.31	6.625	4.815	5.45	5.845	6.205	5.805	6.295	5.27	6.09	5.85	6.26	6.49	7.21	6.325	6.235	6.88	6.635	6.52	6.165	6.565	6.845	6.005	6.42	6.975	6.975	6.415	6.47
KAZALD1	7.535	6.75	7.46	7.255	6.985	7.495	6.845	7.66	7.205	7.225	6.87	6.695	6.715	6.585	7.72	6.64	6.26	6.865	6.595	6.71	6.765	6.605	5.985	6.62	7.065	6.97	7.005	6.08	7.015	6.735	6.905	6.54	6.74	7.15	6.575	6.58
KBTBD4	6.47	6.23	6.28	6.13	6.455	6.42	6.41	6.6	6.35	6.365	5.875	5.265	6.16	6.01	6.04	6.15	5.93	6.09	5.875	5.885	6.135	6.62	6.14	5.82	6.465	6.315	6.355	5.95	6.545	6.565	5.995	6.62	6.41	6.625	6.535	6.025
KCND3	5.285	5.32	5.3	5.275	4.93	5.115	5.165	5	5.225	5.215	5.98	4.465	5.065	5.335	5.32	5	5.215	5.265	5.63	5.305	4.915	5.055	5.32	5.24	5.49	5.39	4.965	5.33	5.29	5.42	5.245	5.02	5.4	5.205	4.925	5.41
KCNJ15	5.37	5.685	5.7	5.93	5.15	5.085	5.865	5.09	5.52	5.98	6.64	5.19	5.675	6.45	5.25	5.905	5.77	5.385	5.97	5.775	5.4	5.525	6.605	5.555	5.75	5.135	5.76	6.75	5.57	5.51	6.07	5.895	5.745	6.255	5.67	6.09
KCP	5.955	6.275	5.875	5.46	5.435	5.71	5.51	5.815	5.67	5.8	6.18	5.38	5.455	6.03	6.155	5.47	6.64	6.3	6.245	5.9	5.865	5.665	6.4	6.175	6.195	5.875	5.525	5.695	5.745	5.46	5.92	5.645	5.56	5.77	5.805	5.91
KCTD1	7.725	7.885	7.7	7.665	8.2	7.815	7.355	8.32	7.265	7.81	7.035	7.035	7.58	7.26	7.495	7.74	7.8	7.705	6.73	7.68	7.815	8.065	6.98	7.665	7.7	7.95	8.345	7.74	7.76	7.515	6.75	7.83	8.035	8.135	8.31	7.42
KCTD12	7.965	8.26	7.415	7.755	8.44	8.51	7.765	8.905	7.615	7.555	6.865	5.84	8.245	7.69	7.11	8.585	7.445	8.89	7.265	6.9	8.145	8.825	7.84	7.98	8.025	8.005	8.66	8.795	8.005	8.325	7.685	8.695	8.265	8.45	8.505	8.29
KCTD3	5.92	5.78	5.99	6.04	5.9	5.72	5.71	5.51	5.7	5.5	6.02	4.4	5.63	5.76	5.67	5.22	6.14	5.83	5.85	5.88	6.07	5.61	5.78	6.44	5.48	5.45	5.75	5.53	5.47	5.62	5.48	5.48	5.66	5.28	5.9	5.56
KCTD9	5.95	6.6	6.5	6.16	6.44	6.16	6.39	5.8	6.65	5.57	6.76	6.8	6.55	6.21	6.17	5.71	7.02	6.44	5.92	7.03	6.44	6.21	6.44	6.95	6.16	5.63	6.03	5.83	6.29	6.61	5.48	6.17	6.46	6.19	6.51	5.99
KDELC2	5.635	6.15	5.63	5.88	6.09	5.565	6.775	6.075	6.22	5.685	5.245	6.405	6	4.82	6.015	5.8	5.44	4.805	5.46	5.76	5.895	6.125	5.925	5.94	5.865	5.37	5.6	5.625	5.665	5.29	4.68	5.7	5.555	6.1	6.23	6
KDM2B	4.82	4.8	5.01	4.95	4.98	4.895	5.15	4.86	4.845	4.76	4.965	4.77	5.425	4.915	4.8	4.895	5.225	4.45	4.5	5.1	4.705	4.775	5.295	5.35	4.605	4.95	5.09	5.12	5.03	5.03	5	5.15	4.885	4.815	5.08	4.93
KDM5B	7.04	7.49	7.33	7.23	7.22	7.3	7.72	7.54	7.03	7.125	7.305	6.035	7.075	7.185	7.485	7.075	7.585	7.35	7.315	7.335	7.21	7.27	7.195	7.71	7.135	7.17	7.25	7.03	7.235	7.055	6.765	6.82	7.35	7.505	7.39	7.415
KDM5C	5.885	5.59	6.055	6.14	5.635	6.11	5.975	5.33	5.775	5.36	5.49	5.235	5.74	5.525	5.45	5.65	5.67	5.99	5.665	5.92	5.63	5.925	5.995	6.055	5.865	5.46	5.565	5.705	5.665	6.07	5.88	5.915	5.94	5.91	5.435	5.6
KDM6A	5.535	5.035	5.325	5.715	5.04	5.495	5.355	4.825	5.555	5.045	5.23	4.03	5.105	5.365	5.405	5.13	4.965	5.445	5.36	5.555	5.185	5.475	5.245	4.87	5.435	5.23	5.09	5.135	5.085	5.74	5.17	5.455	5.155	5.26	4.9	4.865
KDSR	5.755	5.92	5.97	5.835	5.745	5.765	5.835	5.865	5.86	6.02	6.07	4.43	5.765	5.89	6.105	5.565	6.055	5.85	5.93	5.975	5.97	5.615	5.755	5.81	5.745	5.95	5.845	5.605	5.925	5.835	5.345	5.705	5.63	5.685	5.71	5.69
KHDRBS3	5.41	5.62	5.855	6.47	5.665	5.545	5.305	6.11	5.45	5.86	6.16	5.17	5.685	5.93	6.02	5.15	5.795	6.64	6.565	5.455	5.62	5.54	5.265	5.365	5.37	5.525	5.02	5.42	5.635	6.045	5.78	5.33	5.695	6.34	5.82	5.425
KHSRP	8.07	7.98	8.33	8.065	8.26	8.44	8.1	8.005	8.04	7.645	7.7	8.665	8.465	8.305	8.03	8.095	7.975	8.085	8.305	8.005	8.225	8.265	8.115	8.005	8.25	7.995	7.875	8.29	8.2	8.35	8.215	8.305	7.9	8.075	7.905	8.175
KIAA0090	5.66	5.84	5.875	6.03	5.68	6.155	5.92	5.86	6.06	5.895	5.905	5.135	5.905	5.66	5.865	5.8	5.975	5.885	6.07	6.06	5.55	5.76	5.74	5.765	5.79	5.605	5.62	5.9	5.985	5.865	5.83	5.475	6	5.73	5.565	5.725
KIAA0141	7.065	6.85	6.68	6.525	6.59	6.905	6.72	6.99	6.93	6.72	6.885	5.07	6.8	6.525	6.735	6.955	6.945	7.025	6.455	6.905	6.785	6.905	6.81	6.695	6.78	6.685	6.87	6.85	6.71	6.41	7.225	6.6	6.82	6.785	6.56	6.86
KIAA0317	5.785	5.775	6.245	5.885	5.845	5.88	6.035	5.98	5.9	5.765	6.31	5.205	5.8	6.07	5.885	5.875	6.06	5.84	5.875	5.975	5.76	5.685	6.115	6.285	5.915	5.695	5.91	5.76	5.795	5.83	5.83	5.815	5.76	5.725	6.045	5.855
KIAA0319L	6.07	6.02	6.335	6.42	6.335	6.87	6.63	6.81	6.055	6.465	5.915	5.755	6.485	6.085	6.275	6.15	6.235	6.235	6.08	6.565	6.195	6.26	6.02	6.56	6.245	6.065	6.48	6.29	6.065	6.245	6.855	6.035	6.565	6.43	6.21	6.67
KIAA0415	6.33	6.4	6.435	6.03	6.16	6.185	6.595	6.265	6.59	5.835	6.545	5.905	6.095	6.37	6.24	5.9	6.76	5.92	5.965	6.475	6.235	6.135	6.53	6.18	6.31	6.115	5.975	6.005	6.04	6.23	6.05	6.14	6.31	6.05	6.265	6.45
KIAA0556	4.675	4.88	4.95	4.835	4.895	5.275	5.45	5.465	4.64	4.785	4.545	3.95	4.885	4.8	4.94	4.51	4.735	4.685	4.425	5.1	5.12	5.175	4.725	5.2	5.155	5.015	5.05	4.965	4.93	4.82	4.355	4.83	5.23	5.365	4.94	4.895
KIAA0564	4.8	4.95	4.84	5.265	5.165	4.78	4.815	4.84	4.955	4.835	4.615	5.98	4.955	4.745	4.785	5.115	5.07	4.765	4.515	5.32	4.825	4.94	5.07	4.91	5.05	4.695	4.81	4.985	5.08	5.115	4.865	4.775	5.245	4.74	4.885	4.675
KIAA0907	4.96	4.62	4.685	5.25	4.815	4.86	5.105	4.94	4.82	5	4.735	6.495	5.065	5.01	5.31	5.295	5.285	4.685	4.925	5.06	4.845	4.865	4.785	4.785	4.87	5.015	5.415	5.55	4.825	4.925	5.015	4.97	4.88	4.725	5.105	4.675
KIAA1033	6.625	6.565	6.49	6.835	6.61	6.17	6.845	6.64	6.37	6.825	6.945	5.855	6.52	6.73	6.595	6.525	6.93	6.51	6.585	6.49	6.595	6.375	6.61	6.395	6.575	6.52	6.945	6.655	6.39	6.465	6.8	6.86	6.53	6.54	6.845	6.555
KIAA1147	6.615	6.385	6.71	6.84	7.015	6.35	6.45	6.85	6.94	6.565	6.555	5.265	6.235	6.13	6.78	6.43	6.225	6.125	5.97	7.015	6.355	5.865	6.035	6.66	6.285	5.205	6.46	6.49	6.29	6.54	5.905	6.435	6.61	6.125	6.155	6
KIAA1217	5.76	5.73	5.75	5.94	5.78	5.46	5.42	5.57	5.61	5.28	5.7	5.15	5.71	5.96	5.86	5.24	5.72	5.14	5.54	5.75	5.43	5.54	5.57	5.9	5.44	5.04	5.59	5.8	5.62	5.5	4.96	5.64	5.36	5.4	5.62	5.23
KIAA1244	6.05	5.83	6.01	5.84	5.93	6.06	5.94	6.14	6.2	5.93	5.96	4.71	5.27	5.55	6.12	5.9	5.6	5.7	5.35	5.82	5.87	5.51	5.84	5.64	5.66	5.21	5.97	5.82	5.72	5.67	5.43	5.41	6.09	5.84	5.66	5.36
KIAA1324	9.6	9.585	9.69	9.85	9.78	10.12	9.385	9.845	9.345	9.455	9.46	9.485	8.03	8.795	9.995	9.185	8.22	9.405	9.295	9.7	9.485	9.455	8.49	9.685	9.885	9.8	9.405	8.755	9.06	9.545	9.265	8.515	8.81	9.8	9.2	9
KIAA1429	6.98	6.685	6.89	7.33	7.105	7.045	6.985	7.005	6.945	7.31	6.845	6.33	6.87	7.04	7.105	7.215	6.875	7	6.82	6.995	6.925	7.015	6.64	7.145	6.845	7.27	7.58	7.13	6.97	6.92	6.995	6.905	6.9	6.76	7.115	6.78
KIAA1430	6.67	6.7	6.74	6.78	7.055	6.325	6.69	6.985	6.605	6.935	6.42	6.015	6.675	6.585	6.43	6.77	6.44	6.83	6.44	6.66	6.81	6.77	6.43	6.755	6.665	6.635	6.915	6.905	6.68	6.71	6.53	6.715	6.735	6.63	6.795	6.68
KIAA1432	5.125	5.025	5.375	5.23	5.32	4.945	5.31	4.995	5.265	5.11	5.385	4.14	5.535	5.455	5.485	5.095	5.605	5.23	5.58	5.445	5.41	5.225	5.345	5.54	5.04	5.45	5.21	5.47	5.315	5.35	5.51	5.475	5.415	5.24	5.125	5.315
KIAA1530	6.84	6.73	6.835	6.93	7.015	6.745	6.88	7.27	6.46	6.93	6.7	5.535	6.42	7.115	6.755	6.095	6.825	7.23	7.165	6.975	7.34	6.825	6.755	7.13	7.03	7.11	6.49	6.72	6.68	6.795	7.13	7.055	6.945	7.02	6.72	7.035
KIAA1539	5.09	5.17	5.225	5.025	4.79	5.175	5.215	4.99	5.36	4.785	5.395	4.895	5.175	5.575	5.045	4.735	5.43	5.125	5.655	5.045	5.145	4.855	5.88	5.56	4.905	5.405	4.81	4.9	5.265	5.055	5.04	4.925	4.96	5.045	4.91	5.235
KIAA1598	5.13	5.13	5.39	5.57	5.33	4.9	5.28	5.15	5.29	5.32	5.39	4.13	5.15	5.21	5.34	5.29	5.42	5.14	5.45	5.57	4.97	5.04	5.48	5.82	5.07	5.17	5.41	5.13	5.08	5.28	4.96	5.18	5.38	4.97	5.62	5.26
KIAA1609	5.64	6.27	6.01	5.75	5.585	5.4	5.815	5.82	5.74	5.335	5.24	4.475	5.725	5.55	6.275	5.435	5.59	5.54	5.79	5.79	5.86	5.86	5.335	5.62	5.97	6.065	5.85	5.75	5.62	5.85	5.415	5.51	5.56	5.795	5.73	5.57
KIAA1671	5.92	5.865	6.075	6.32	6.415	6.29	5.985	6.17	6.095	6.14	5.565	4.395	5.99	5.88	5.925	5.94	5.86	6.025	5.81	6.16	5.98	6.36	5.84	6.105	5.895	6.475	6.325	5.335	6.07	6.155	5.315	5.88	6.16	6.095	6.18	5.985
KIAA1751	5.6	5.2	4.895	4.805	5.495	5.55	5.35	5.87	4.77	5.545	4.565	5.44	5.21	4.58	5.1	5.22	4.465	5.605	4.76	4.705	5.355	5.465	4.89	5.265	5.255	5.525	5.84	5.715	5.245	5.055	5.05	5.24	5.13	5.81	5.15	5.29
KIAA1826	5.275	5.24	5.335	5.335	5.275	5.3	5.07	5.11	5.285	5.36	5.295	7.905	5.31	4.89	5.29	5.405	5.185	5.165	5.205	5.47	5.27	5.145	5.12	5.545	5.265	5.2	5.385	5.295	5.385	5.43	5.245	5.38	5.36	5.125	5.425	5.36
KIAA1841	6.645	5.885	6.12	6.115	6.31	6.305	6.4	6.915	5.555	6.685	5.68	5.485	6.06	6.125	6.25	6.33	5.72	6.325	5.88	5.86	6.475	6.515	5.71	6.085	6.22	6.29	6.945	7.065	5.905	5.765	6.16	6.52	5.945	6.275	6.365	6.085
KIAA1908	6.7	6.55	6.63	6.11	6.48	6.58	6.095	6.67	6.59	6.5	5.21	7.28	6.085	5.97	5.9	6.505	5.805	6.39	6.365	6.405	6.25	6.79	5.745	6.115	6.275	6.74	6.605	6.115	6.495	6.385	6.22	6.165	6.595	6.995	6.955	6.29
KIAA2013	8.345	8.745	8.685	8.445	8.205	8.62	8.74	8.96	8.705	8.835	8.745	7.88	8.395	8.35	8.365	8.46	8.4	8.61	8.235	8.7	8.365	8.595	8.575	8.605	8.505	8.24	8.505	8.365	8.395	8.44	8.4	8.25	8.78	8.705	8.375	8.73
KIDINS220	5.565	5.53	5.595	5.78	5.525	5.78	5.525	5.505	5.425	5.6	5.735	4.07	5.735	5.57	5.665	5.525	5.36	5.725	5.665	5.77	5.59	5.845	5.22	5.645	5.605	5.49	5.75	5.835	5.4	5.64	5.425	5.295	5.53	5.105	5.585	5.19
KIF13B	7.795	8.155	8.08	8.19	8.05	7.755	7.975	7.99	8.325	8.355	8.745	7.79	7.825	8.055	8.31	7.91	8.555	7.83	7.915	8.295	8.315	7.69	8.48	8.45	8.345	7.54	7.95	7.955	8.035	8.115	7.435	8.275	8.585	7.91	7.97	8.38
KIF16B	6.165	5.775	5.55	5.805	5.81	5.545	5.545	5.975	5.755	5.74	6.08	4.1	5.585	5.515	5.975	4.885	5.385	5.53	5.68	5.61	5.675	5.575	5.28	5.545	5.94	5.57	5.635	5.55	5.63	5.86	5.32	5.34	5.76	5.645	5.675	5.24
KIF1B	5.6	5.51	5.485	5.57	5.42	5.39	5.425	5.695	5.56	5.875	5.61	4.83	5.505	5.62	6.05	5.22	5.765	5.845	5.7	5.565	5.445	5.65	5.565	5.45	5.505	5.76	6.08	5.565	5.545	5.57	5.535	5.435	5.375	5.425	5.32	5.5
KIF22	6.575	6.8	6.69	6.715	6.63	6.595	7.375	6.755	6.82	6.585	6.285	6.675	7.005	6.69	6.515	6.825	6.47	6.82	6.61	6.71	6.68	6.825	6.715	6.685	7.005	6.7	6.37	6.545	6.635	6.61	7.09	6.66	6.73	7.005	6.82	6.94
KIF5B	8.02	7.73	7.965	8.22	8.035	7.6	7.8	7.5	7.915	7.915	8.11	8.725	7.625	8.005	8.105	7.94	7.685	7.605	7.885	7.94	7.79	7.695	7.625	8.29	7.81	7.515	8.185	7.89	7.785	8.09	7.48	7.825	7.915	7.55	7.785	7.65
KIT	5.745	6.94	5.895	6.505	6.475	6.265	5.845	6.045	5.945	6.735	6.52	5.605	6.215	5.88	5.985	6.335	6.74	6.145	7.185	7	5.945	6.46	6.325	6.51	6.685	6.02	5.97	5.805	5.435	6.33	5.54	6.005	5.85	6.225	5.93	5.885
KLC2	7.175	7	7.165	7.28	6.835	6.97	6.905	7.22	7.33	7.245	7.505	6.775	7.095	7.06	7.255	6.92	7.22	7.335	6.925	6.775	7.145	7.12	7.215	7.325	7.185	7.29	7.2	6.96	7.38	6.92	7.18	6.9	7.01	7.445	7.365	7.22
KLHDC4	7.745	7.895	7.65	7.725	7.68	8.125	8.175	7.945	7.8	7.61	7.43	7.16	7.94	7.72	7.72	7.795	7.605	7.495	7.805	7.975	7.75	8.08	8.06	7.4	8.08	7.85	7.675	7.665	7.915	7.83	8.065	7.94	7.98	8.09	7.465	8.135
KLHDC7B	8.09	6.985	7.365	8.305	7.545	8.5	7.8	8.415	8.1	7.46	6.175	7.075	9.99	7.935	7.61	9.265	8.33	7.86	7.8	7.995	8.62	8.475	8.085	7.965	7.385	8.3	8.095	9.085	8	8.19	9.015	10.18	8.22	8.215	8.75	9.395
KLHL29	5.59	5.66	5.54	6.105	6.06	5.64	5.74	5.765	5.55	5.545	5.705	4.475	5.93	5.71	5.585	5.435	5.6	6.06	5.815	5.965	5.585	6.095	5.475	5.835	6.065	5.855	5.705	5.425	5.26	6.09	5.655	5.57	5.68	5.79	5.395	5.775
KLHL36	5.025	5.485	5.265	4.845	5.39	5.09	5.24	4.945	5.315	4.805	5.185	3.885	4.845	4.895	5.06	4.73	4.945	4.945	4.72	5.225	5.14	4.905	5.5	5.435	5.095	5.005	4.765	4.26	5.225	5.48	4.51	5.09	5.465	5.13	5.19	5.28
KLHL5	5.735	5.48	5.135	5.495	5.3	5.405	5.375	5.875	5.205	5.59	5.965	4.14	5.265	4.94	6.095	4.61	5.05	5.23	5.16	5.045	5.255	5.175	5.295	5.29	5.07	5.36	5.77	5.275	5.195	5.53	5.31	5.385	5.45	5.56	5.295	5.255
KLHL6	7.495	7.18	7.365	7.78	7.975	8.53	7.315	8.775	6.16	8.025	6.37	5.85	7.1	7.065	6.495	7.98	5.83	7.95	6.555	7.09	7.86	8.305	6.37	7.315	7.355	8.65	8.365	7.66	7.555	6.905	7.73	8.1	7.565	7.485	8.195	7.355
KLHL7	5.03	5.39	5.63	5.07	5.42	4.76	5.38	5.35	5.37	5	5.05	6.05	5.07	5.26	5.05	5.08	5.27	4.99	4.72	5.17	4.94	5.28	5.2	5.16	4.91	4.84	5.08	4.76	5.26	5.3	5.08	4.96	5.23	5.28	5.42	4.84
KLK13	5.22	6.91	5.81	5.045	4.97	4.255	5.2	4.415	4.64	5.155	6.295	5.255	5.085	6.84	6.12	6.185	8.395	6.3	6.095	4.67	5.64	4.795	7.8	5.72	4.545	6.205	4.475	5.535	5.765	4.435	4.845	4.345	4.67	5.575	4.05	5.325
KLRC1	4.88	4.86	4.645	4.865	4.47	4.29	4.28	4.46	3.865	4.35	4.06	4.425	5.415	4.225	4.215	4.51	4.91	4.59	5.505	4.145	4.57	4.485	5.365	5.245	4.43	4.995	5.325	6.02	4.75	4.83	4.52	4.67	5.075	4.285	5.775	5.595
KMO	4.845	4.735	4.86	4.49	4.585	4.13	5.09	4.31	4.635	4.75	4.92	4.835	5.27	4.645	4.695	4.735	4.61	4.45	4.68	4.255	4.89	4.58	5.335	4.44	4.68	4.525	4.5	5.31	4.945	4.845	5.735	5.4	4.955	4.895	5.05	5.08
KPNA5	4.66	4.87	4.68	4.65	5.165	4.845	4.915	5.24	4.855	4.74	4.81	4.115	4.72	4.64	4.485	4.315	4.575	4.915	4.455	5.27	5.115	4.81	4.48	5.14	4.675	4.95	4.975	4.895	4.88	4.775	4.555	4.87	4.88	4.885	5.025	4.7
KPNA6	7.485	7.515	7.465	7.445	7.565	7.64	7.395	7.585	7.695	7.395	7.34	6.52	7.72	7.31	7.75	7.38	7.28	7.59	7.43	7.37	7.545	7.645	7.395	7.595	7.635	7.49	7.59	7.52	7.605	7.645	7.43	7.575	7.64	7.49	7.38	7.495
KPNA7	6.335	6.735	6.19	5.745	6.36	6.425	6.565	6.81	6.24	5.905	5.865	5.735	5.98	6.3	6.33	5.89	6.245	6.16	6.05	5.665	6.04	6.995	6.325	6.07	6.04	6.32	5.835	5.5	6.01	5.995	5.165	6.15	5.64	6.345	6.695	6.245
KPNB1	8.78	9.225	8.765	8.73	9.185	8.375	9.3	8.945	8.96	8.595	8.915	8.605	8.485	9.02	8.755	9	9.415	8.55	8.61	9.28	8.97	8.745	8.995	9.085	8.815	8.38	8.64	8.825	8.83	9.255	8.52	9.425	9.065	8.865	8.95	8.95
KRAS	6.53	6.17	6.495	6.815	6.455	5.945	6.065	5.955	6.585	6.445	6.23	5.185	6.175	6.365	6.52	6.21	6.485	5.325	6.31	6.325	6.2	5.95	6.255	6.265	6.2	6.095	6.635	6.355	6.525	6.58	5.875	6.305	5.945	5.845	6.095	5.815
KREMEN1	6.63	6.49	6.355	6.49	6.595	6.365	6.175	6.945	6.5	6.74	6.57	6.075	6.195	6.405	6.335	6.23	6.58	6.76	6.015	6.81	6.33	6.39	6.435	6.39	6.665	6.43	6.87	6.755	6.43	6.54	6.245	6.45	6.495	6.76	6.4	6.575
KRT18	12.715	12.69	12.215	12.41	12.18	12.115	11.885	12.755	12.08	12.505	12.37	12.795	12.535	12.29	13.155	12.3	12.085	12.62	12.24	11.78	12.735	12.355	12.03	12.255	12.595	12.635	12.815	12.07	12.57	12.26	12.13	11.965	12.29	12.555	12.385	12.41
KRT23	9.99	8.92	9.395	10.295	8.52	8.61	8.79	7.875	9.395	9.37	9.465	10.255	9.28	10.065	10.145	8.865	10.09	9.57	10.445	8.385	9.54	8.695	9.55	8.63	9.055	9.9	10.305	9.105	9.68	8.945	8.68	8.27	8.14	9.05	9.11	8.79
KRT42P	5.61	5.75	5.405	5.07	5.755	5.74	5.15	6.07	4.825	6.185	5.49	5.68	5.805	5.735	5.64	5.22	6.725	5.19	5.515	5.325	5.305	5.76	5.53	5.515	5.695	5.45	5.645	4.93	5.56	5.63	5.225	5.435	5.465	5.985	5.39	5.42
KRT8	10.2	10.12	10.02	9.64	9.75	10.1	9.39	10.27	9.815	9.72	9.14	10.045	9.785	9.745	10.28	9.48	9.17	10.58	10.195	9.405	9.99	10.085	9.305	9.645	10.085	10.355	9.805	9.725	10.015	9.87	9.69	9.435	9.815	9.96	9.79	9.765
KRTAP1-3	7.095	6.9	7.265	6.075	6.63	6.765	6.43	6.88	7.405	6.5	6.975	5.405	6.155	6.4	6.5	5.675	6.895	6.96	6.975	6.77	6.705	6.625	7.15	6.74	7.505	6.89	5.895	6.175	6.74	6.635	6.76	6.7	6.995	6.75	6.615	6.81
KRTAP10-10	5.33	5.205	5.525	5.07	4.885	5.055	4.82	5.06	5.265	4.945	5.135	3.92	4.725	4.94	5.175	4.54	5.28	5.265	5.19	4.815	4.995	4.7	5.41	5.33	5.34	4.95	5.09	5.195	5.25	4.94	5.405	5.04	5.07	5.13	5.145	5.05
KRTAP10-12	5.2	5.145	5.38	5.275	5.06	5.695	5.515	5.535	5.825	5.385	6.205	4.245	5.315	5.225	5.17	4.925	5.385	5.595	5.19	5.205	5.175	5.18	5.93	5.38	5.225	6.305	5.425	5.465	5.42	5.17	6.535	5	5.22	5.37	5.11	5.46
L2HGDH	4.65	4.8	5.08	4.82	4.6	4.9	4.66	4.64	5.02	4.75	4.89	3.96	6.47	5	4.94	4.2	4.86	4.72	4.88	4.96	4.86	4.66	4.69	5.16	4.58	4.45	4.79	5.25	4.71	4.84	4.46	4.47	4.85	5.24	5.08	4.75
LAIR1	5.16	5.45	5.015	5.055	5.335	4.59	5.46	5.025	5.605	5.525	6.3	4.675	6.44	5.73	5.095	5.295	6.105	5.25	5.495	5.43	5.22	5.275	6.27	5.32	4.91	5.305	5.335	5.835	5.48	5.365	6.025	5.935	5.73	5.24	5.875	5.855
LAMA5	8.61	8.395	8.92	9.24	8.695	9.38	9.195	9.235	8.615	8.64	8.78	8.84	9.07	8.995	8.29	9.255	9.165	8.9	9.19	9.69	8.61	8.54	8.67	9.295	8.725	8.735	8.725	9.075	8.24	8.98	8.935	8.645	8.71	8.71	8.5	9.11
LAMB2	7.69	8.455	8.03	8.275	8.035	8.645	8.01	8.67	8.29	8.36	8.32	8.62	8.005	7.925	8.1	7.89	8.285	8.585	8.015	8.365	8.23	8.475	7.515	8.6	7.87	7.975	8.265	7.94	7.725	8	8.05	7.16	8.145	8.25	7.285	7.775
LAMC2	8.085	7.85	7.72	7.69	8.31	8.43	8.44	8.72	7.26	8.06	7.88	7.845	7.73	7.585	7.495	8.015	7.37	8.025	7.355	7.945	7.92	8.44	6.94	7.68	7.875	7.99	8.015	7.9	7.63	7.94	7.165	7.84	8.24	8.155	8.06	7.835
LAMP2	6.28	6.26	6.28	6.29	6.64	6.38	6.12	6.34	6.69	6.33	6.17	5.85	5.94	6.26	6.25	6.29	6.18	6.34	6.42	6.49	6.21	6.09	6.18	6.21	6.52	6.13	6.3	6.16	6.14	6.26	5.9	5.95	6.49	5.79	6.09	5.9
LAPTM4B	8.34	8.29	8.66	8.26	7.995	8.595	8.45	8.18	8.83	8.675	8.785	8.03	8.205	8.36	8.655	8.24	8.41	8.38	8.355	8.89	8.09	8.085	7.93	8.465	8.525	7.87	8.355	7.995	8.285	8.66	8.19	7.775	8.31	8.405	8.375	8.155
LARP1B	7.05	6.55	6.37	7.15	6.44	6.02	6.41	6.35	6.31	6.98	6.8	4.65	6.3	6.53	6.96	6.42	6.19	6.61	6.93	6.25	6.63	6.27	6.58	6.65	6.59	6.87	6.88	6.46	6.32	6.36	6.66	6.21	6.22	6.21	6.37	6.21
LARP4B	7.695	7.665	8.005	8.09	7.55	7.545	7.655	7.7	7.77	7.685	7.895	7.945	7.82	7.67	7.665	7.655	7.85	7.75	7.525	7.715	7.66	7.63	7.51	7.91	7.73	7.555	7.86	7.65	7.575	7.46	7.615	7.58	7.465	7.55	7.9	7.71
LARP6	7.17	6.7	7.25	6.9	7.62	7.18	6.415	7.99	6.155	7.23	6.125	5.48	6.13	5.96	6.63	6.24	5.735	7.125	5.825	6.64	7.15	7.42	6.12	6.845	6.81	6.615	6.93	6.38	6.98	7.22	6.195	6.67	7.3	7.535	7.01	5.99
LARP7	7.315	7.43	7.165	7.255	7.42	7.03	7.33	7.265	7.34	6.95	7.555	6.8	7.26	7.285	7.515	7.22	7.435	6.98	7.25	7.605	7.155	7.315	7.28	7.2	7.46	7.16	7.485	7.265	7.275	7.505	7.015	7.62	7.445	7.155	7.265	7.12
LAT2	6.125	6.35	5.965	6.475	6.085	6.175	6.91	6.1	5.965	6.48	7.185	5.71	7.31	7.55	5.845	7.155	6.485	5.395	7.075	6.325	6.45	6.155	7.385	6.065	6.435	6.33	6.34	7.46	6.285	6.21	8.17	7.645	6.24	6.64	6.635	7.215
LATS1	4.63	4.275	4.575	4.87	4.605	4.295	4.68	4.515	4.215	4.83	4.59	3.825	4.745	4.84	4.6	4.215	4.525	4.23	4.66	4.575	4.41	4.4	4.49	4.635	4.595	4.76	4.995	4.555	4.31	4.53	4.48	4.7	4.14	4.425	4.835	4.35
LBH	5.11	4.6	4.54	5.33	4.69	4.8	3.82	4.99	4.27	5.39	4.81	5.59	4.93	4.28	5.25	5.12	4.44	4.74	4.88	4.38	4.67	5.16	4.38	4.32	4.56	4.94	5.96	5.06	4.7	4.5	4.88	4.96	4.49	4.6	5.13	4.65
LCK	5.575	6.225	5.595	5.66	5.735	5.73	5.87	5.8	5.69	5.685	5.915	5.105	7.54	6.05	5.605	6.645	5.955	5.965	5.84	5.685	5.865	6.4	6.93	5.805	5.67	6.04	6.135	6.975	6.105	5.875	7.865	6.895	6.015	6.155	6.605	7.38
LCLAT1	5.72	5.845	5.715	5.82	5.73	5.62	5.68	5.845	5.4	5.795	5.535	4.555	5.475	5.665	5.725	5.44	5.395	5.435	5.605	5.91	5.7	5.9	5.43	5.705	5.83	5.46	5.945	5.43	5.685	5.93	5.33	5.86	5.805	5.64	6.095	5.595
LDHA	9.325	9.165	9.005	9.03	8.56	8.685	9.2	9.42	9.33	9.535	10.82	9.365	9.59	9.08	10.16	8.775	10.18	9.075	9.73	9.29	9.345	8.11	9.43	8.64	8.98	8.595	9.685	9.6	9.29	9.29	9.67	9.035	8.87	9.26	8.83	9.68
LDHB	9.94	10.14	9.83	9.95	10.24	9.245	9.525	10.05	9.74	9.215	8.99	9.99	9.675	9.67	9.585	9.625	9.28	9.305	8.99	9.585	9.86	9.94	9.34	9.81	9.665	9.185	9.745	9.55	10.17	10.26	9.455	9.97	9.68	9.9	9.735	9.765
LDLRAD1	10.015	9.77	9.125	9.075	10.365	10.77	9.425	10.195	8.255	8.845	7.42	8.275	8.245	8.555	8.935	9.675	7.505	9.93	8.055	8.465	10.355	10.115	8.815	9.445	9.8	10.34	9.94	9.77	9.025	9.04	9.355	10.585	10.445	10.835	10.88	9.69
LEKR1	4.765	4.37	4.23	4.475	4.905	5.03	4.405	5.065	4.48	5	3.93	4.31	4.375	4.415	4.36	4.145	4.185	4.775	4.395	4.82	4.735	4.96	4.165	4.48	4.72	4.93	4.96	4.7	4.965	4.85	4.02	4.61	4.87	4.745	4.705	4.305
LENG8	4.53	4.775	4.35	4.515	4.535	4.97	4.48	4.865	4.75	4.65	4.935	5.095	4.71	4.55	4.83	4.58	5	4.775	4.895	4.87	4.475	4.44	4.85	4.8	4.715	4.665	4.765	4.82	4.75	4.57	5.09	4.52	4.84	4.6	4.52	4.94
LEO1	6.715	6.925	6.59	7.035	6.665	6.27	6.895	6.385	6.67	6.425	7.575	6.345	7.025	6.945	7.34	6.715	7.045	6.48	7.07	6.595	6.85	6.59	7.15	6.775	7.14	6.795	6.71	6.845	7.045	6.81	6.605	6.955	6.58	6.64	6.755	6.865
LEPROT	6.125	5.86	6.07	6.15	5.975	5.95	6.08	5.895	5.885	6.01	6.33	7.085	6.015	5.985	6.045	6.085	6.08	5.595	5.895	6.235	6.25	5.77	5.68	5.73	5.805	5.52	5.7	5.93	5.83	5.855	5.47	5.825	5.815	5.94	5.665	5.73
LEPROTL1	6.875	6.77	6.765	7.195	6.97	7.03	6.925	7.215	6.78	7.115	6.765	5.86	7.01	7.075	6.76	6.995	6.7	6.755	7.055	7.55	6.945	6.965	7.185	6.87	7.145	7.165	7.27	7.37	6.76	7	7.255	7.125	6.89	6.885	6.965	7.04
LETM1	6.525	6.28	6.59	6.06	6.285	6.035	6.05	5.775	6.715	5.86	6.565	5.635	5.89	6.26	6.74	5.51	6.345	6.475	6.75	6.155	6.285	5.9	6.695	6.52	6.5	6.36	5.52	5.8	6.38	6.14	5.895	6.035	6.05	6.18	6.245	5.865
LFNG	7.39	6.505	7.305	6.775	7.325	7.01	6.255	6.68	6.425	6.695	7.2	6.585	6.645	6.715	7.16	6.065	6.075	6.845	6.56	6.31	6.955	6.7	6.475	6.78	7.355	6.985	6.64	6.51	6.145	6.72	6.3	6.505	6.87	7.025	6.585	6.33
LGALS3	13.225	13.74	13.45	13.4	13.15	13.12	13.445	13.245	13.62	13.13	13.945	13.46	13.005	13.64	13.38	12.845	13.68	13.315	13.755	13.86	13.42	13.025	13.66	13.675	13.455	13.435	13.06	12.42	13.515	13.55	12.14	12.745	13.8	13.515	13.48	13.155
LGALS9	7.365	7.85	7.53	7.205	7.055	7.06	7.955	7.745	7.445	7.29	7.44	6.035	7.375	7.61	7.63	7.485	8.55	7.25	7.45	7.185	7.52	7.295	7.295	7.445	7.73	7.035	7.15	6.98	7.605	7.29	7.245	7.69	7.435	7.65	7.76	7.71
LHPP	8.345	8.635	8.17	8.045	8.32	8.59	8.285	8.5	8.875	8.29	7.16	7.84	8.39	8.27	8.39	8.445	8.03	8.67	8.09	8.33	8.195	8.39	8.225	8.235	8.44	8.255	8.52	8.53	8.54	8.315	8.495	8.345	8.495	8.71	8.68	8.26
LILRB3	5.55	7.055	5.515	6.49	5.38	5.045	8.44	4.47	6.06	6.19	7.9	6.78	7.45	8.985	5.185	6.99	7.665	5.215	7.98	5.105	5.585	4.765	8.495	6.395	5.845	6.04	6.21	7.375	6.73	5.32	6.41	6.755	6.215	6.635	5.98	6.465
LIMCH1	5.91	5.86	6.105	5.69	5.68	6.145	6.365	6.175	6.325	5.67	5.99	4.715	5.475	5.685	5.99	5.59	6.135	6.235	6.18	5.97	5.86	6.01	5.9	6.375	5.915	5.71	5.605	5.785	5.955	5.82	5.605	6.05	5.98	6.04	6.045	5.93
LIMK2	7.745	8.17	8.155	8.465	7.985	8.04	8.77	8.41	8.13	8.065	8.67	7.185	7.805	8.44	7.655	8.03	8.62	7.67	8.085	8.77	7.79	8.06	8.65	8.56	8.085	7.94	7.955	8.025	8.205	8.17	7.66	8.245	8.625	8.37	8.445	8.38
LIN9	5.235	5.485	5.285	5.265	5.57	5.2	5.695	5.34	5.615	5.54	5.405	4.475	5.51	5.305	5.25	5.13	5.47	5.435	5.555	5.53	5.345	5.55	5.585	5.545	5.685	5.535	5.385	5.005	5.475	5.62	5.485	5.295	5.51	5.305	5.52	5.475
LINC00087	5.03	5.245	5.485	4.975	5.105	5.2	5.22	4.995	5.49	4.93	4.74	4.105	5.095	5.09	4.63	4.935	5.22	5.525	4.85	5.725	5.195	5.37	5.61	5.155	5.465	4.72	4.695	4.785	5.34	5.315	4.95	5.09	5.37	5.02	5	5.275
LINC00265	7.23	7.38	6.73	7.23	7.47	7.59	7.86	7.8	7.17	7.46	8.01	6.41	7.33	8.42	7.28	7.39	8.25	7.86	8.21	7.76	7.25	6.97	8.26	7.7	7.54	7.64	7.22	7.66	6.97	6.96	7.72	7.09	7.58	7.55	7.36	7.55
LINC00467	8.025	7.72	8.165	8.19	7.675	7.6	8.56	7.755	8.4	8.18	7.32	7.04	7.46	8.41	7.765	8.125	7.565	7.86	7.86	8.555	7.8	8.09	8.195	8.01	8.26	8.035	8.03	7.845	8.075	7.84	7.91	8.04	8.165	8.35	8.62	8.17
LINC00476	5.295	5.105	5.255	5.325	5.235	4.93	5.255	5.09	4.94	5.02	4.89	4.42	5.28	5.005	4.815	4.91	4.955	4.945	4.97	5.25	4.99	5.235	4.7	5.105	5.435	5.23	5.105	5.155	4.885	5.02	5.065	5.24	5.16	5.195	5.14	5.105
LIX1L	4.82	4.82	4.79	4.755	4.86	4.91	4.54	4.72	5.12	4.845	4.905	3.895	4.965	4.685	4.85	4.58	4.755	4.99	4.475	4.805	4.325	4.85	4.545	4.76	4.515	4.77	4.815	5.09	5.04	4.985	5.335	4.985	4.915	4.77	4.735	5.05
LLGL2	8.91	9.11	8.93	8.7	8.85	8.84	9.105	8.74	8.865	8.765	8.97	8.99	8.715	8.84	9	8.7	9.125	8.745	8.705	9.33	9.005	8.905	8.88	8.87	9.15	8.72	8.665	8.705	8.765	9.075	8.235	8.645	9.26	8.99	8.64	8.855
LMF2	7.885	7.865	8.105	7.94	7.79	7.91	7.97	8.055	8.08	7.745	7.735	7.41	7.8	8.04	7.98	7.835	8.065	7.955	7.905	8.215	7.76	7.985	7.655	7.57	8.165	7.855	7.875	7.91	7.965	8.075	7.79	7.985	7.955	8.05	7.93	7.965
LMNA	10.52	10.68	10.37	9.78	9.78	10.15	9.32	9.47	9.93	9.64	9.33	10.22	9.85	9.95	10.64	9.77	10.29	9.75	10.46	9.79	10.07	9.92	9.84	10.26	10.08	10.06	9.75	9.75	10.41	10.02	9.53	9.28	9.57	9.43	9.51	9.55
LMO4	8.16	9.645	8.945	8.985	9.16	9.215	9.145	8.605	9.265	8.16	8.915	8.505	8.8	8.445	8.75	8.08	8.955	8.57	8.575	9.795	8.54	8.76	9.14	9.3	8.64	8.495	8.105	8.03	8.295	9.09	8.08	8.085	9.155	9.115	8.87	8.58
LMO7	7.02	6.86	7.36	7.345	6.36	7.065	7.205	6.74	7.395	6.99	7.115	7.205	6.975	7.15	7.48	7.175	8.075	7.275	7.49	6.95	6.975	6.625	7.22	7.29	6.675	7.39	7.275	6.315	7.065	6.785	6.555	6.36	6.52	6.48	6.59	6.635
LNPEP	6.31	6.265	6.48	6.605	6.345	6.305	6.28	6.12	6.315	6.44	6.43	5.605	6.735	6.55	6.51	6.57	6.73	6.355	6.485	6.62	6.22	6.34	6.215	6.5	6.28	6.37	6.475	6.57	6.125	6.375	6.875	6.63	6.28	6.205	6.13	6.425
LOC100128348	6.38	6.485	6.17	5.935	6.3	6.285	6.085	6.765	6.22	6.76	6.105	4.6	6.13	5.785	6.05	6.01	6.09	7.005	6.18	5.97	6.6	6.225	6.145	6.465	6.97	6.66	6.045	6.27	6.275	5.895	6.55	6.4	6.595	6.64	6.1	6.635
LOC100131581	4.72	4.35	4.62	5.1	5.1	5.13	4.9	5.63	4.36	5.13	4.07	5.18	4.54	4.37	4.72	5.05	4.22	5.07	4.31	4.7	4.97	4.96	4.38	4.8	4.87	4.53	4.59	5.19	4.62	4.63	4.47	4.7	4.71	4.53	5.03	4.89
LOC100132247	10.91	10.95	10.5	11.6	11.57	12.19	11.96	12.36	10.66	11.41	9.92	10.62	12.26	10.97	10.71	11.56	10.45	11.6	11.21	11.67	11.24	11.84	10.56	11.36	11.23	11.74	11.23	11.64	10.71	11.49	11.86	11.54	11.48	11.77	11.23	11.49
LOC100132249	5.355	5.39	5.515	5.32	5.335	5.39	5.325	5.41	5.48	5.2	5.3	6.145	5.15	5.235	5.165	5.37	5.21	5.62	5.54	5.22	5.475	5.23	5.495	5.67	5.7	5.36	5.045	5.28	5.22	5.085	5.38	5.295	5.43	5.47	5.255	5.515
LOC100132273	5.87	5.385	5.73	6.19	6.06	6.31	5.73	5.73	5.7	5.96	5.655	5.205	5.63	5.945	5.56	5.54	5.235	6.185	6.075	5.35	5.765	6.15	5.44	5.65	5.79	6.05	5.935	6.12	5.43	5.695	6.025	5.455	5.52	5.795	5.655	5.5
LOC100132352	6.92	7.64	7.32	6.44	7.46	7.17	7.61	7.72	7.26	6.45	7.64	8.21	7.69	7.32	7.13	6.65	7.63	7.21	7.12	7.33	7.62	6.85	7.44	7.78	6.93	7.23	6.61	7.17	6.79	7.14	7.25	7.16	6.64	6.71	7.51	7.46
LOC100132966	6.505	6.15	6.355	5.55	6.055	6	5.795	6.52	6.33	5.99	6.105	4.495	5.57	5.875	5.84	5.215	5.845	6.195	6.255	6.045	6.24	5.64	6.085	6.245	6.555	6.27	5.475	5.565	6	5.965	6.4	6.275	6.505	6.085	5.93	5.95
LOC100133161	9.45	9.68	9.48	8.82	9.89	9.19	8.92	9.96	9.19	8.97	9.22	8.47	9.1	9.26	8.76	8.88	9.07	9.94	9.95	8.89	9.88	9.32	9.61	9.72	10	8.92	8.3	9.12	9.04	9	9.49	9.72	9.4	9.51	9.32	9.38
LOC100133331	4.65	5.135	4.79	5.545	5.17	5.31	5.33	5.465	4.9	5.535	5.41	4.04	4.98	5.77	5.18	4.635	5.735	5.405	5.445	5.735	5.1	5.135	5.455	5.415	5.165	5.56	5.175	5.26	5.065	5.11	5.61	4.9	5.295	5.43	5.08	5.175
LOC100144603	5.39	5.47	5.465	5.62	5.165	5.765	5.51	5.44	5.575	5.605	5.11	4.695	5.175	5.205	5.625	4.745	4.995	5.355	5.41	5.565	5.54	5.615	5.495	5.82	5.49	5.825	5.485	5.55	5.645	5.435	5.4	5.415	5.595	5.71	5.205	5.595
LOC100216546	4.94	4.78	4.835	5.435	5.115	5.445	5.345	5.86	4.635	5.68	4.965	4.355	5.265	5.08	5.45	4.91	5.215	5.245	4.925	5.74	5.145	5.275	4.91	5.385	5.1	5.265	5.58	5.395	4.64	5.135	5.055	4.98	5.075	4.92	4.745	5.25
LOC100288292	6.49	6.12	5.99	5.29	6.31	5.85	5.63	6.22	6.56	5.74	5.8	4.32	6.05	5.82	6.2	5.4	5.81	6.82	5.92	5.66	6.42	6.25	5.82	5.87	6.95	6.41	5.65	5.78	5.72	5.95	5.43	6.04	6	6.37	5.7	6.32
LOC100507547	5.79	5.3	5.68	5.29	5.62	5.58	5.42	5.87	5.9	5.39	4.61	5.04	5.37	5.64	5.37	5.75	4.94	5.55	5.25	6.01	5.59	5.92	5.26	5.21	5.74	5.96	5.76	5.43	5.65	5.79	5.7	5.67	5.62	5.58	5.39	5.26
LOC115110	5.74	5.785	5.74	6.58	6.02	6.91	6.06	6.95	5.785	5.82	5.705	5.825	7.345	6.67	5.555	6.865	6.355	6.16	6.75	6.09	6.145	6.62	5.67	5.955	5.655	6.825	6.675	7.05	5.995	5.85	7.12	6.85	5.88	6.56	6.625	6.51
LOC284276	4.93	4.69	4.31	4.645	5.035	4.76	4.6	5.285	4.095	4.875	4.26	4.565	4.53	4.325	4.81	4.445	4.225	4.47	4.285	4.49	5.015	4.9	4.59	4.455	4.815	4.905	5.16	4.76	4.52	4.785	4.115	4.785	5.135	4.94	5.15	4.745
LOC388152	6.15	5.66	6.165	5.555	6.025	6.045	5.595	6.28	5.695	5.58	6.095	4.74	5.475	5.53	5.765	5.77	5.18	6.1	6.475	5.41	6.215	5.675	5.63	6.42	6.08	6.28	5.905	6.03	5.475	5.635	5.94	5.62	6.215	6.145	6.01	5.915
LOC388692	5.085	5.17	5.01	5.035	5.13	5.185	4.905	5.34	4.935	4.89	4.905	4.965	5.39	5.105	5.045	5.04	5.225	5.265	5.125	5.175	5.03	5.38	4.95	5.185	5.01	4.9	4.64	4.85	4.995	5.175	5.335	5.275	5.28	4.94	4.9	4.925
LOC389634	5.71	6.57	5.745	5.755	6.025	6.11	6.245	6.525	6.575	5.73	5.285	5.18	5.46	5.75	5.215	6.16	5.2	5.475	5.825	5.8	5.185	5.68	6.08	6.125	6.315	5.84	5.6	5.36	5.975	6.2	5.55	5.835	6.36	6.825	6.405	5.925
LOC389834	5.08	5.13	5.7	5.67	5.38	4.96	5.57	5.31	5.29	4.7	5.05	4.53	5.92	5.66	5.31	5.46	4.88	4.91	5.71	5.29	5.17	5.16	5.26	5.35	5.7	5.04	5.2	5.7	5.39	4.93	4.81	5.13	4.71	5.06	5.19	4.7
LOC389906	5.03	4.8	4.75	4.82	4.39	4.35	4.7	4.45	4.77	5.37	4.43	5.62	4.83	4.28	4.81	4.85	4.71	4.74	5.13	5.04	4.37	4.36	5.11	4.99	4.72	4.89	4.78	5.16	4.62	4.72	4.73	4.75	4.49	4.83	4.75	5.01
LOC399744	5.325	5.375	5.11	6.14	5.725	5.885	6.275	5.815	5.665	5.545	6.3	5.21	5.515	6.775	5.745	5.525	6.31	5.45	6.185	6.485	5.47	5.12	6.555	5.555	5.715	5.665	6.02	6.14	5.08	5.29	5.275	5.555	5.545	5.575	5.515	5.335
LOC401357	5.74	5.97	5.63	5.59	5.82	5.82	5.59	6.28	5.54	5.76	6	4.32	5.66	6.18	5.77	4.89	5.7	6.38	6.28	5.66	5.47	6.19	6.17	5.9	6.42	5.91	5.49	5.72	5.41	5.55	5.75	5.52	5.67	6.21	5.77	5.79
LOC401397	8.265	8	8.08	7.825	8.025	7.715	7.78	8.04	8.22	7.92	7.71	7.38	8.25	8.045	8.03	8.125	8.08	8.025	8.03	7.765	7.995	7.905	8.325	8.035	7.725	8.125	8.315	8.2	8.33	8.17	8.16	8.01	8.015	8.12	8.24	8.41
LOC440104	6.23	6.35	6.44	6.34	6.65	6.545	6.1	6.525	5.95	5.97	5.435	7.255	6.475	6.3	6.295	6.52	5.665	6.01	6.04	6.17	6.46	6.67	5.75	6.07	6.19	6.49	6.29	6.34	6.035	6.32	6.415	6.18	6.365	6.37	5.985	5.91
LOC645676	6.1	6.055	6.325	6.12	6.35	7.075	6.375	6.52	6.64	6.03	5.815	5.4	6.21	6.205	5.885	6.025	5.755	6.26	5.875	6.56	6.065	6.535	6.545	6.65	6.465	6.045	5.805	5.505	6.23	6.47	5.68	5.94	6.875	6.17	6	5.905
LOC647979	8.365	8.205	8.14	8.425	8.395	7.615	8.105	7.685	8.39	8.425	8.88	8.065	7.595	8.325	8.28	8.185	8.22	8.175	7.94	8.62	8.45	7.66	7.765	8.595	8.615	7.705	8.37	8.245	7.93	8.515	7.39	8.12	8.03	7.565	8.03	8.105
LOC728875	9.825	10.23	10.14	9.775	10.49	10.68	9.525	11.245	10.07	10.295	9.67	10.29	9.755	9.655	9.995	9.965	9.095	10.54	9.82	9.65	10.175	10.16	9.805	9.95	10.51	9.9	10.185	10.405	9.945	10.62	10.035	10.125	9.76	10.57	9.865	10.165
LOC728903	5.99	6.02	6.105	6.115	6.015	5.84	5.425	5.64	5.705	5.84	5.575	5.015	5.42	5.66	5.755	5.46	5.355	5.725	5.41	5.975	5.58	5.96	5.46	5.63	5.765	5.405	5.59	5.275	5.51	5.835	5.455	5.28	5.715	5.8	5.355	5.54
LOC729737	5.075	5.08	4.985	5.415	5.285	5.345	5.105	5.325	5.115	4.98	5.1	3.985	5.35	5.61	5.07	5.095	5.44	5.19	5.495	5.505	5.23	5.17	5.37	5.365	5.19	5.335	5.11	5.105	5.12	5.14	5.045	5.34	4.97	5.33	4.86	4.985
LOC730102	5.94	5.29	5.495	5.365	5.795	5.365	5.425	5.94	5.645	5.1	5.665	4.055	4.85	5.215	5.42	4.735	5.205	5.58	5.555	5.565	5.365	5.285	5.415	6.1	5.465	5.195	5.265	5.005	5.15	5.05	4.88	5.47	5.5	5.255	5.735	5.26
LOC731275	5.06	4.91	4.945	5.905	5.2	5.91	5.43	5.175	5.14	5.45	5.335	4.375	5.64	5.965	5.25	5.21	5.58	5.645	5.66	5.735	5.405	5.29	5.425	5.58	5.16	5.63	5.49	5.68	4.8	5.065	5.635	5.25	5.02	5.345	5.425	5.2
LOC92659	5.67	5.16	5.57	5.555	5.405	5.445	5.1	5.835	5.195	5.425	4.77	5.93	5.33	5.47	5.195	5.38	4.83	5.98	5.73	4.76	5.63	5.7	4.945	4.94	5.605	6.025	5.83	5.87	5.33	5.205	5.57	5.44	5.365	5.74	5.34	5.29
LONRF2	5.5	5.18	5.045	6.01	5.525	6.065	5.32	5.745	5.14	5.965	5.415	4.625	4.73	4.95	5.28	4.745	4.88	4.94	5.175	5.27	5.2	5.72	4.945	5.495	5.38	5.345	5.545	5.36	4.84	5.545	5.21	5.17	5.82	4.99	4.855	4.895
LONRF3	4.58	4.485	4.745	5.04	4.69	4.6	4.97	4.68	4.975	4.755	4.785	3.925	4.49	4.355	4.425	4.15	4.59	4.66	4.07	4.955	4.595	4.745	4.905	4.97	4.325	4.565	4.7	4.305	4.895	4.65	4.48	4.56	4.645	4.755	4.925	4.59
LOXL3	5.495	5.065	4.91	5.15	5.59	5.095	4.87	4.98	5.265	5.44	5.03	6.26	5.72	5.155	5.61	5.42	5.2	4.89	5.01	5.045	4.92	5.185	5.165	4.99	5.21	5.34	5.58	5.355	5.155	5.165	5.275	5.265	4.88	5.245	5.1	5.145
LPHN2	5.08	5.54	5.6	5.92	5.6	5.62	4.97	5.38	5.43	5.76	5.85	4.55	5.78	5.7	5.92	5.32	6.18	6.1	6.54	6.15	5.47	5.77	5.4	5.35	5.25	6.25	5.36	5.43	5.39	5.55	5.43	5.13	4.71	5.7	4.82	5.2
LPIN1	5.13	4.92	5.31	5.33	4.96	5.33	4.84	4.99	5.16	5.17	5.21	5.11	5.83	5.7	4.94	5.69	5.93	5.34	5.35	4.92	5.43	5.53	5.26	5.37	5.37	5.37	5.32	5.72	5.43	4.89	6.14	5.7	5.43	5.16	5.19	5.33
LRFN4	7.87	8.215	8.265	8.345	8.04	8.245	8.125	8.485	7.915	7.91	7.92	8.18	8.25	8.01	8.785	7.83	7.775	8.465	8.285	7.8	7.95	8.23	8.115	8.545	8.33	8.43	8.305	7.895	7.78	8.435	7.925	7.405	8.265	8.485	7.99	8.195
LRP11	6.455	6.32	6.15	6.68	6.335	6.875	6.66	6.985	5.82	6.545	5.75	5.62	6.08	6.12	6.385	6.36	6.03	6.505	6.13	6.395	6.805	6.585	5.875	6.625	6.18	6.86	6.83	6.625	6.25	6.27	5.565	6.725	6.36	6.415	7.065	6.1
LRPPRC	5.2	5.31	5.37	5.7	5.37	5.4	5.21	5.59	5.49	5.37	5.21	4.3	5.11	5.24	5.34	4.93	5.3	5.28	5.3	5.3	5.05	5.34	4.93	5.15	5.34	4.95	5.74	5.19	5.13	5.38	5.04	5.05	5.38	5.18	5.44	5.14
LRR1	5.19	5.335	5.39	5.24	5.16	5.025	5.775	5.105	6.085	5.245	5.605	5.11	5.42	5.435	5.025	5.145	5.605	5.165	5.08	5.485	5.095	5.245	5.835	5.57	4.91	5.065	5.05	5.15	5.52	5.66	5.285	5.41	5.49	5.37	5.59	5.525
LRRC1	5.975	5.875	5.925	6	5.84	5.86	5.75	5.835	6.055	5.835	6.025	5.28	5.75	5.875	5.9	5.49	6.305	5.955	5.725	6.135	5.775	5.85	5.945	6.285	5.9	5.925	5.935	5.62	6.005	5.945	5.55	5.645	5.855	5.805	5.78	6.005
LRRC17	5.455	6.55	5.3	5.695	5.51	5.21	5.185	6.65	4.97	5.47	5.315	4.845	5.08	5.395	5.66	6.045	4.915	5.66	4.88	5.12	6.045	6.2	4.9	5.82	6.175	4.915	5.315	6.535	5.48	5.465	5.805	5.245	5.28	5.885	5.315	5.745
LRRC27	5.21	5.19	5.295	5.47	5.5	5.74	5.66	6.06	5.2	5.495	4.845	5.545	5.37	5.21	5.08	5.58	4.905	5.445	4.865	5.155	5.48	5.945	5.305	5.46	5.38	5.735	5.63	5.38	5.56	5.365	5.145	5.545	5.72	5.815	5.655	5.53
LRRC37A3	5.33	5.13	5.6	5.59	5.48	5.37	5.71	5.38	4.86	5.28	4.92	4.51	5.59	5.76	5.57	5.42	5.46	5.42	5.19	5.78	5.17	5.36	5.2	5.39	5.27	5.13	5.71	5.37	4.84	4.85	5.32	5.52	5.45	5.28	5.78	5.13
LRRC37B	5.275	5.21	5.39	5.215	5.515	5.34	5.44	5.615	5.295	5.565	5.32	4.135	5.14	5.295	5.44	5.285	5.365	5.145	5.115	5.415	5.05	5.41	5.375	5.71	5.315	5.48	5.5	5.445	5.185	5.095	5.32	5.31	5.55	5.43	5.64	5.165
LRRC37BP1	5.45	5.49	5.53	5.29	5.65	5.69	5.38	5.66	5.61	5.45	5.16	4.57	5.07	5.47	5.71	5.05	4.9	5.48	5.01	5.29	5.35	5.54	5.32	5.48	5.44	5.58	5.49	5.63	5.39	5.82	5.08	5.73	5.42	5.54	5.3	5.3
LRRC41	6.685	6.55	6.395	6.7	6.305	6.515	6.145	6.52	6.54	6.87	6.345	5.645	6.61	6.455	6.89	6.63	6.385	6.725	6.18	6.33	6.46	6.665	6.365	6.25	6.635	6.58	6.75	6.555	6.755	6.415	6.56	6.335	6.51	6.415	6.315	6.365
LRRC49	7.145	6.885	6.49	6.92	7.41	7.155	6.945	8.1	6.155	7.305	5.515	7.105	6.595	6.375	6.635	7.09	5.42	7.235	6.025	6.34	7.345	7.715	6.345	6.62	7.205	7.22	7.445	7.415	6.97	6.76	6.405	7.215	7.235	7.305	7.185	6.71
LRRC8B	6.76	6.565	6.815	6.705	6.57	6.9	6.875	7.205	6.5	6.935	7.295	5.385	6.61	6.5	7.035	6.485	6.38	6.59	6.535	6.775	6.905	6.74	6.515	6.985	6.645	6.615	6.785	6.75	6.865	6.66	6.24	6.64	7.055	7.05	6.69	6.805
LRRFIP1	6.63	6.98	6.755	6.81	6.495	6.285	6.945	6.715	6.665	6.675	7.315	7.375	6.46	6.63	7.06	6.725	7.49	6.56	6.8	6.885	6.67	6.645	7.02	7.45	6.58	6.68	6.73	6.68	6.905	6.66	6.215	6.66	7.005	6.68	7.18	6.415
LRRFIP2	7.1	6.64	6.99	6.97	6.67	6.68	6.75	6.54	7.07	6.92	6.7	6.42	6.64	7.02	7.07	6.6	7.1	7.1	7.07	6.98	7.08	6.76	6.84	7.06	6.95	7.13	7.03	6.4	7.25	7.06	6.36	6.67	6.64	6.25	7.04	6.54
LRRIQ1	5.51	5.58	5.575	5.395	6.07	5.73	5.935	6.22	4.98	5.715	4.315	4.885	5.165	5.11	5.145	5.44	4.705	5.345	4.395	5.25	5.725	6.215	5.11	5.605	5.835	5.92	5.675	5.685	5.745	5.59	4.74	6.02	5.785	5.845	6.03	5.265
LRTOMT	7.93	7.26	7.135	7.225	8.085	8.115	6.78	8.94	6.29	8.285	6.18	6.28	7.21	6.72	7.105	7.64	5.92	7.955	6.565	6.665	7.915	8.51	6.49	6.915	7.845	8.36	8.325	7.93	7.735	7.15	6.785	7.955	7.655	7.92	7.795	7.155
LSM14B	6.34	6.33	6.405	6.86	6.635	6.38	6.45	6.125	6.28	6.535	6.6	5.97	6.565	6.445	6.545	7.03	6.405	6.45	6.145	6.445	6.31	6.61	6.4	6.83	6.475	6.48	6.875	7.025	6.25	6.305	6.495	6.555	6.335	6.45	6.955	6.28
LSM2	8.495	8.47	8.75	8.69	8.595	8.485	8.26	8.145	8.84	8.33	8.465	7.9	8.855	8.315	8.315	8.52	8.26	8.59	8.225	8.635	8.135	8.245	7.975	8.47	8.405	8.26	8.33	8.595	8.625	8.74	9.035	8.58	8.595	8.585	8.27	8.68
LSM3	7.105	7.22	7.19	7.195	7.35	7.195	7.25	6.865	7.525	6.965	7.25	6.795	7.43	6.99	6.955	6.8	6.99	6.92	6.97	6.935	6.96	7.2	6.85	7.245	6.98	6.73	7	6.83	7.09	7.395	6.87	7.18	6.875	7.065	7.175	7.065
LSP1	7.45	7.475	8.165	8.245	7.29	8.335	8.505	8.04	8.185	7.865	8.45	8.26	9.095	9.355	7.35	8.41	8.765	8.065	8.585	8.655	8.62	8.32	8.595	8.77	8.775	7.675	7.475	8.46	8.625	8.515	8.885	8.435	7.295	7.23	8.46	8.455
LTA4H	8.375	8.27	8.33	8.695	8.195	8.07	8.205	8.05	8.19	8.31	8.4	8.635	8.23	8.555	8.49	8.515	8.3	8.53	8.52	8.355	8.48	8.295	8.205	8.285	8.32	8.515	8.47	8.605	8.125	8.155	8.655	8.24	8.215	8.2	8.265	8.165
LTBP4	6.97	7.095	7.21	6.97	7.29	7.17	6.815	7.15	6.875	6.6	6.785	6.465	7.17	7.09	6.865	6.715	6.81	7.09	7.265	6.955	7.105	7.09	6.895	7.2	7.29	7.095	6.405	7.1	6.9	7.15	7	6.9	6.925	7.04	6.735	6.995
LTK	7.695	7.005	7.485	7.715	7.08	7.675	6.915	7.25	7.515	6.845	6.86	6.18	7.04	7.35	7.12	7.27	6.94	8.435	7.63	7.27	7.46	7.485	6.725	7.51	7.665	7.495	7.24	7.395	6.755	7.2	7.765	7.595	7.29	7.22	6.975	6.805
LUC7L	7.365	7.205	7.085	8.14	7.61	7.64	7.915	7.505	7.27	7.62	7.85	7.245	8.045	7.875	7.365	7.91	7.835	7.25	7.695	8.185	7.61	7.69	7.55	7.625	7.44	7.815	7.99	8.315	7.14	7.555	8.075	7.77	7.225	7.595	7.675	7.455
LYNX1	10.31	9.64	10.41	9.49	7.69	9.65	10.32	6.76	9.69	9.42	10.86	11	10.17	10.91	9.98	9.84	10.23	9.72	10.81	10.41	9.9	8.6	10.44	9.77	10.13	10.31	9.28	9.13	10.2	8.85	9.68	8.62	8.97	9.26	8.88	9.95
LYPD1	4.89	6.24	5.155	5.45	4.84	5.735	4.37	4.705	4.345	5.22	5.045	5.965	4.78	4.6	5.145	5.08	4.975	5.76	4.47	4.375	5.315	5.305	4.875	5.045	4.86	5.105	5.38	4.52	4.305	5.125	4.975	4.595	4.585	4.39	4.635	4.485
LYPD3	6.995	8.27	7.645	6.65	5.415	6.285	6.22	5.02	7.67	7.78	8.465	7.88	6.07	8.425	7.28	6.86	10.355	8.035	8.005	7.33	6.84	6.5	8.525	7.925	7.455	7.32	6.265	4.975	8.325	6.4	5.585	5.48	6.16	6.615	6.5	6.25
LYPLA1	8.16	8.115	8.17	8.565	8.25	8.075	7.835	7.945	8.245	8.56	8.61	8.18	7.84	8.265	8.745	8.045	8.1	8.215	8.495	7.995	8.24	7.96	7.94	7.76	8.355	8.54	8.325	7.69	8.32	8.355	8.03	7.765	7.99	8.025	8.17	7.685
LYPLA2	8.325	8.145	8.125	8.125	8.12	8.125	8.065	8.105	8.155	8.385	8.315	7.545	8.01	8.19	8.275	8.065	8.435	8.315	8.44	7.875	8.335	8.505	8.07	7.87	8.225	8.185	8.305	8.05	8.37	8.02	8.025	8.05	8.12	8.27	8.11	8.315
LYRM2	6.33	6.075	6.035	6.15	6.23	6.06	5.8	6.275	5.67	6.2	5.85	4.65	5.585	5.72	6.1	5.675	5.7	5.955	5.46	5.89	6.08	6.16	5.655	5.97	6.12	5.885	6.44	6	5.865	5.95	5.305	5.935	6.06	6.225	6.275	5.87
LYRM4	6.315	6.45	6.36	6.19	6.48	6.48	6.165	6.5	6.375	6.35	6.44	6.195	6.46	6.04	6.24	6.38	5.85	6.325	6.12	6.35	6.42	6.575	6.295	6.14	6.105	6.405	6.5	6.595	6.65	6.51	6.555	6.45	6.515	6.38	6.37	6.55
LZIC	6.965	6.75	6.705	6.97	7.03	6.64	6.64	6.865	6.775	7.04	6.68	6.605	6.735	6.885	7.195	6.54	6.565	6.77	6.655	6.82	6.8	6.965	6.625	6.685	6.975	7.005	6.915	6.98	6.785	6.935	6.73	6.94	6.775	6.83	6.85	6.645
LZTS2	6.89	6.68	6.935	6.465	6.46	6.59	6.49	6.535	6.775	6.05	6.96	7.265	6.365	6.32	6.62	6.075	6.875	6.88	6.855	6.715	6.505	6.28	6.925	6.81	6.68	6.4	6.12	6.345	6.45	6.595	6.44	6.455	6.635	6.49	6.505	6.745
MACF1	6.995	6.795	7.1	7.04	7.215	6.995	6.595	6.925	7.09	6.55	6.99	5.625	7.135	7.145	6.77	6.99	7.03	6.82	6.86	7.01	7.24	6.865	6.685	6.985	6.99	6.37	6.665	7.51	6.52	6.95	6.96	7.325	6.875	6.835	6.855	7.01
MACROD2	5.08	5	5.31	5.64	5.1	5.69	4.77	5.13	5.12	5.28	4.53	5.52	4.48	4.94	5.12	5.29	4.76	4.91	4.72	5.04	4.8	5.45	4.6	4.74	4.97	5.45	5.39	4.99	5.02	5.09	4.96	5.22	5.16	5.32	5.33	4.8
MADD	6.87	6.855	6.815	7.165	6.5	6.62	7.325	6.99	6.61	7.14	7.375	5.795	6.64	6.805	6.785	6.875	7.375	6.77	6.955	7.065	6.775	6.62	6.975	6.755	6.93	6.72	6.945	6.855	6.705	6.76	6.67	6.585	7.105	6.71	6.82	7.195
MAFB	7.26	8.3	8.23	7.755	7.275	7.695	7.735	6.675	8.645	7.62	8.02	6.66	8.91	8.175	8.18	8.035	9.395	8.13	8.31	8.575	7.735	7.535	8.89	8.125	7.555	7.725	7.145	7.96	8.62	7.835	7.985	8.195	7.615	7.3	7.64	8.315
MAFG	6.345	6.26	6.74	6.26	6.155	6.325	6.89	6.395	6.78	6.77	6.665	5.325	6.39	6.59	6.26	6.52	6.945	6.415	6.315	6.615	6.4	6.285	6.94	6.77	6.37	6.675	6.43	6.645	7.09	6.595	6.275	6.37	6.63	6.565	6.64	6.665
MAGED2	8.055	8.16	7.855	7.555	7.77	7.57	7.47	8.565	7.785	8.105	7.885	7.29	7.185	7.285	7.665	7.385	7.595	7.72	7.25	7.91	7.865	7.53	7.85	7.715	8.115	7.33	7.51	7.275	7.8	7.43	7.405	7.645	8.38	7.775	7.69	7.81
MAGT1	7.7	7.44	7.54	7.47	7.74	7.17	6.74	6.87	7.24	6.98	7.96	7.69	7.3	7.56	7.66	7.21	7.6	7.02	7.72	7.66	7.79	6.81	7.18	7.64	7.51	6.97	7.18	7.25	6.87	7.56	6.98	7.32	7.27	6.77	7.51	7.19
MAML1	9.475	9.46	9.52	8.96	9.405	9.14	9.35	9.57	9.26	9.22	9.315	8.745	9.08	9.375	8.99	9.195	9.315	9.28	9.08	9.285	9.625	9.3	9.33	9.085	9.565	9.015	8.78	9.145	9.12	9.31	9.405	9.5	9.44	9.245	9.05	9.295
MAML3	4.84	4.745	5.105	4.645	4.755	4.83	4.54	4.415	5.115	4.46	4.77	6.79	4.935	4.715	4.74	4.97	5	5.03	5.065	5.035	4.685	4.56	4.99	5.155	4.83	4.89	4.815	4.54	4.7	4.835	4.775	4.62	5.065	4.615	4.675	4.51
MAN1A2	7.6	7.28	7.645	7.685	7.415	7.125	6.995	7.145	7.225	7.51	7.41	6.565	7.245	7.235	7.35	7.45	7.195	7.185	7.4	7.435	7.55	7.215	6.915	7.525	7.34	7.305	7.74	7.565	7	7.165	6.97	7.19	7.28	7.105	7.24	7.105
MAN1C1	6.71	7.51	7.185	6.66	7.17	6.695	7.535	7.565	7.305	6.14	7.065	7.535	6.675	6.71	6.575	7.085	7.54	7.095	6.285	7.735	6.32	6.81	7.165	7.175	7.435	6.445	6.215	6.64	6.48	7.195	6.98	6.55	7.315	7	6.995	7.01
MANBAL	8.58	8.64	8.62	8.38	8.51	8.7	8.72	8.7	8.84	8.35	8.34	7.23	7.86	8.12	8.22	8.26	8.41	8.52	8.03	8.48	8.44	8.52	8.1	8.29	8.46	7.98	8.2	7.88	8.51	8.46	7.98	8.06	8.82	8.43	8.44	8.4
MANEAL	5.375	5.41	5.02	5.085	4.95	4.86	5.015	5.45	4.965	5.345	5.065	5.695	4.99	5.045	5.365	5.275	4.86	5.54	5.455	5.26	5.045	5.45	4.985	5.075	5.415	5.345	5.16	5.16	4.95	5.145	5.035	4.915	5.43	5.495	5.225	5.275
MAP1B	4.72	4.335	4.45	4.855	5.08	4.795	3.93	4.83	4.135	5.48	4.42	5.985	4.205	4.235	4.69	4.725	4.13	4.925	4.31	4.25	4.795	5.155	4.17	4.54	4.69	4.865	4.97	4.935	4.64	4.5	4.14	4.785	4.655	4.69	4.57	4.35
MAP1LC3B	7.195	7.16	7.24	6.9	7.3	7.205	7.285	6.925	7.235	7.325	7.69	6.515	6.855	7.345	6.86	6.96	7.42	6.905	7.16	7	6.94	7.16	7.705	7.455	7.02	7.065	7.19	6.965	7.53	6.985	6.975	7.155	7.245	6.925	7.125	6.9
MAP2K3	7.35	7.28	7.31	6.9	6.58	7.18	7.14	7.02	7.31	7.15	7.21	6.62	7.05	7.65	7.13	7.27	7.74	7.14	7.66	6.99	6.94	7.05	7.79	7.26	6.83	7.13	6.91	7.3	7.58	7.22	7.15	6.97	7.02	7.15	7.35	7.05
MAP2K4	7.64	7.925	7.825	7.88	7.805	7.275	7.875	7.92	7.39	7.935	8.16	7.75	7.94	8.36	8.16	7.785	8.33	7.79	8.17	7.905	8.1	7.585	8.075	7.86	7.795	7.71	7.985	8.105	7.68	7.79	7.805	7.935	7.685	7.785	7.895	7.93
MAP3K2	6.27	6.315	6.825	6.455	6.65	6.295	6.555	6.305	6.65	6.32	6.19	7.69	6.59	6.47	6.025	6.46	6.31	6.275	6.235	6.595	6.435	6.27	6.42	6.885	6.195	5.87	6.2	6.375	6.575	6.79	5.895	6.37	6.72	6.22	6.63	6.185
MAP3K4	7.515	6.985	7.29	7.545	6.955	7.385	7.09	6.92	7.08	7.22	6.96	7.41	7.13	7.23	7.305	7.33	7.19	7.345	7.47	7.265	7.255	7.225	6.96	7.025	7.17	7.705	7.43	7.67	6.96	6.98	7.38	6.95	6.715	6.875	6.86	6.935
MAP3K5	5.835	6.285	6.25	6.375	6.065	6.07	6.395	5.975	6.525	6.11	6.865	5.915	6.215	6.48	6.26	6.49	6.515	6.24	6.32	6.815	5.935	6.13	6.37	6.44	6.03	5.85	6.45	6.475	6.11	6.39	6.255	5.995	6.39	6.155	6.05	6.34
MAP3K6	6.455	6.7	6.245	6.635	6.24	6.79	6.985	6.6	6.555	6.65	7.5	5.645	6.47	6.64	6.825	6.51	7.435	7.285	6.59	6.96	6.625	6.6	6.79	6.77	6.85	6.75	6.3	6.39	6.225	6.175	6.765	6.245	6.61	7.025	6.145	6.955
MAP3K8	6.595	7.275	6.965	7.015	6.745	7.13	7.91	6.77	7.335	6.59	7.34	6.555	7.26	8	6.5	6.67	7.58	6.965	7.47	6.93	6.855	6.87	8.11	7.735	6.74	6.7	6.62	6.485	7.355	7.58	6.895	7.06	7.195	6.755	7.17	6.725
MAP3K9	5.42	5.57	5.395	5.125	5.185	4.805	5.18	4.8	5.42	4.695	5.225	5.6	5.175	5.41	5.185	4.875	5.935	5.17	5.43	5.28	5.205	4.975	5.775	5.6	4.88	4.835	5.1	4.98	5.39	5.33	4.7	4.98	5.165	5.2	4.795	4.9
MAP4	6.95	7	6.79	6.85	6.92	6.65	6.54	6.96	6.83	7.06	6.55	5.52	6.65	6.68	6.91	6.91	6.96	7.19	6.81	6.48	6.88	6.97	6.57	6.89	6.88	6.51	6.95	6.92	6.93	6.7	6.96	6.89	7.03	6.69	6.68	6.87
MAP6	7.77	7.31	7.08	6.98	8.025	8.165	7.705	8.935	6.765	8.025	5.575	5.935	6.78	6.585	6.95	7.645	6.025	7.845	6.255	7.135	7.575	8.32	6.94	7.38	7.825	8.06	8.33	7.84	7.68	7.33	6.775	7.655	8.045	8.255	8.17	7.7
MAP7D1	8.05	8.365	8.44	8.01	7.605	8.08	8.405	7.59	8.53	8.25	8.52	8.4	8.56	8.365	7.92	8.19	9.115	8.27	8.455	8.18	7.975	8.07	8.705	8.555	7.74	7.855	8.065	7.93	8.355	8.275	8.26	7.82	8	7.98	7.79	8.4
MAP9	6.86	6.815	6.435	6.595	6.93	6.745	6.685	7.305	6.155	6.92	5.555	6.82	6.525	6.23	6.235	6.995	5.55	6.47	5.74	6.03	6.965	7.04	5.875	6.64	6.8	6.705	6.97	6.87	6.625	6.51	6.225	6.9	6.915	7.095	7.07	6.525
MAPK11	5.16	5.65	5.34	5.605	5.545	5.8	5.22	5.445	5.3	5.445	5.86	4.555	5.84	6.04	5.25	5.56	5.705	5.39	6.24	5.755	5.545	5.78	5.69	5.48	5.565	5.52	5.07	5.465	5.145	5.66	5.465	5.635	5.535	5.48	5.51	5.855
MAPK13	7.435	7.66	7.575	7.115	7.175	7.08	7.485	7.185	7.68	7.38	7.88	8.195	6.915	7.47	7.425	6.915	8.005	7.495	7.31	7.625	7.19	6.98	7.9	6.91	7.51	7.07	7.145	7.085	7.65	7.21	7.055	7	7.475	7.215	6.86	7.36
MAPK15	4.645	4.435	4.42	4.54	4.585	4.725	4.795	5.06	4.29	4.84	4.315	4.06	4.185	4.205	3.77	4.885	4.14	4.805	4.425	4.455	4.56	4.89	4.315	4.5	4.67	4.745	4.725	4.915	4.375	4.535	4.42	4.43	4.825	4.68	4.725	4.485
MAPK1IP1L	7.17	7.16	7.435	7.06	7.13	7.225	7.075	7.15	7.52	6.955	7.355	6.515	7.28	7.115	7.28	6.95	7.455	6.525	7.19	7.4	6.935	7.085	7.325	7.715	7.105	7.075	7.09	6.925	7.38	7.555	7.24	7.46	7.14	7.215	7.29	7.415
MAPK6	6.23	6.05	6.295	6.335	6.165	6	6.16	5.835	6.205	6.025	7.035	5.8	6.16	6.345	6.5	5.81	6.43	5.86	6.57	5.85	6.1	5.61	6.37	6.47	5.995	5.97	6.14	6.08	6.3	6.405	5.91	6.08	6.005	5.77	6.12	5.97
MAPK8	4.61	4.585	4.76	5.265	4.695	4.625	4.64	4.79	4.53	5.12	5.065	4.55	4.655	4.71	4.825	4.39	4.75	4.79	5.11	4.675	4.615	4.72	4.66	4.94	4.7	4.645	4.96	4.81	4.645	4.775	4.515	4.605	4.415	4.64	4.915	4.6
MAPK9	5.355	5.485	5.64	5.61	5.765	5.52	5.9	5.345	5.825	5.43	5.53	5.18	5.605	5.47	5.34	5.355	5.59	5.525	5.68	5.76	5.485	5.575	5.79	5.86	5.555	5.3	5.525	5.49	5.645	5.735	5.23	5.445	5.605	5.54	5.595	5.565
MAPKAP1	5.61	5.71	5.45	5.415	5.475	5.325	5.87	5.655	5.605	5.495	5.765	6.625	5.49	5.415	5.565	5.895	5.75	5.56	5.43	5.685	5.475	5.5	5.745	5.53	5.57	5.505	5.575	5.585	5.6	5.7	5.4	5.44	5.83	5.685	5.745	5.775
MAPRE1	6.835	7.265	6.8	6.92	7.06	6.605	6.98	6.935	6.96	6.87	7.255	5.88	6.93	7.19	6.845	6.72	7.23	6.67	6.565	6.9	7.06	6.825	7.44	7.045	6.925	6.655	6.625	6.855	7.02	6.965	6.76	7.16	7.105	6.91	6.995	7.09
MARC2	5.11	4.815	5.005	5.15	5.245	4.895	5.015	5.035	4.605	5.3	4.425	4.55	4.905	4.91	5.235	4.685	4.745	5.1	4.8	5.14	4.7	5.125	4.59	4.7	5.185	5.145	5.32	5.175	4.9	5.18	4.865	4.79	4.84	4.95	4.815	4.86
MARK2	6.835	6.725	6.945	6.965	6.53	6.665	6.62	6.385	6.955	6.7	6.865	5.815	6.825	6.925	6.73	6.8	7.365	6.91	7.045	6.635	7.295	6.765	6.885	6.76	6.685	6.905	7.025	6.875	6.855	6.51	6.795	6.85	6.785	6.59	6.83	6.905
MARK4	4.545	4.57	4.665	4.375	4.455	4.765	4.52	4.4	4.71	4.495	4.505	7.085	4.625	4.675	4.565	4.95	4.43	4.38	4.595	4.49	4.7	4.59	4.555	4.835	4.42	4.61	4.66	4.315	4.805	4.63	4.56	4.54	4.79	4.42	4.705	4.675
MARS	6.465	6.265	6.15	5.625	6.465	5.61	6.44	6.36	6.23	5.43	6.155	6.145	5.71	5.925	5.865	5.605	6.27	5.72	6.015	6.245	6.47	5.635	6.35	5.88	6.24	5.435	5.57	5.67	5.615	6.32	5.495	6.38	6.245	6.375	6.15	6.11
MARVELD2	7.71	7.39	7.68	7.535	7.61	7.41	6.955	7.635	7.32	7.335	7.655	7.91	7.17	7.435	7.53	7.62	7.395	7.33	7.4	7.47	8.035	7.4	6.83	7.465	7.36	7.36	7.965	7.5	7.325	7.23	6.715	7.1	7.41	7.45	7.66	7.2
MARVELD3	5.02	4.995	5.11	5.21	4.975	5.045	5.3	4.82	5.18	4.805	5.925	6.235	4.66	5.06	5.225	4.855	5.395	4.59	5.07	5.07	5.025	5.035	5.525	5.28	4.975	4.635	4.84	4.525	5.045	5.085	4.3	4.91	5.09	4.97	5.05	5.04
MAST4	6.41	6.16	6.61	6.35	6.53	6.84	6.525	6.265	6.735	6.25	6.315	8.505	6.44	6.335	6	6.56	6.45	6.325	6.33	6.77	6.32	6.41	6.235	6.865	6.145	6.125	6.105	6.02	6.205	6.57	6.245	6.215	6.65	6.21	6.25	6.16
MAT2A	7.57	7.24	7.275	7.83	7.22	7.32	7.375	7.43	7.205	7.21	7.33	7.28	7.58	7.44	7.735	7.225	7.415	7.645	7.63	7.215	7.39	7.425	7.255	7.145	7.425	7.6	7.22	7.1	7.43	7.405	7.27	7.05	6.92	7.575	7.425	7.335
MAT2B	6.285	6.39	6.41	6.6	6.605	6.525	6.56	6.745	6.495	6.705	6.62	5.84	6.37	6.425	6.645	6.445	6.71	6.305	6.33	6.67	6.34	6.27	6.82	6.595	6.475	6.83	6.705	6.54	6.63	6.66	6.155	6.8	6.83	6.31	6.565	6.36
MAVS	6.52	6.8	6.87	6.82	6.97	7.23	6.67	6.86	7.13	6.36	6.85	4.92	6.63	6.81	6.8	6.76	6.18	6.87	6.86	7.1	6.62	6.91	6.43	7.13	7.15	6.69	6.46	6.56	6.96	6.94	6.49	7.36	6.86	6.65	6.14	6.73
MAX	6.44	6.08	6.7	6.49	6.24	6.09	6.36	6.23	6.69	6.12	6.76	6.57	6.31	6.39	6.14	6.27	6.89	6.28	6.24	6.53	6.22	6.26	6.72	6.86	6.23	6.16	6.41	6.2	6.29	6.09	6.34	6.44	6.23	6.06	6.93	6.38
MAZ	5.14	5.315	5.27	5.235	5.335	5.41	5.37	5.545	5.11	4.98	5.045	5.045	5.295	5.26	5.225	5.44	5.06	5.6	5.475	5.065	5.5	5.505	5.455	5.345	5.355	5.235	5.025	5.705	5.24	5.14	5.59	5.13	5.135	5.36	5.53	5.365
MBD1	6.855	6.95	6.915	6.92	6.79	6.83	7.195	6.96	6.975	6.94	6.945	5.91	6.73	6.92	7.045	6.92	7.29	6.83	6.91	6.995	6.795	6.91	6.86	7.1	6.835	6.86	6.915	6.865	6.815	6.955	6.885	7.055	7.075	6.775	6.955	6.9
MBD6	6.22	5.96	6.265	6.68	6.26	6.955	6.41	6.42	6.265	6.255	6.25	6.985	7.04	6.76	6.425	6.435	6.27	6.525	6.83	6.645	6.04	6.23	6.07	6.545	6.12	6.635	6.44	6.67	6.185	6.195	6.855	6.085	6.29	6.215	6.035	6.12
MBIP	5.69	5.775	5.99	5.755	5.86	5.83	5.68	5.605	6.245	5.73	5.73	5.495	5.885	5.585	5.85	5.425	5.775	5.76	6.15	5.635	5.725	5.685	6	5.685	5.81	5.69	5.61	5.45	5.94	6.075	5.59	5.745	5.8	5.575	5.595	5.74
MBNL2	7.085	6.75	6.36	6.865	7.155	6.245	6.675	6.685	6.295	6.875	6.71	6.255	6.37	6.235	6.9	6.46	6.56	6.39	6.54	6.615	6.89	6.56	6.22	6.52	6.64	6.565	7.085	6.47	6.455	6.57	6.235	6.225	6.535	6.575	7.03	6.25
MBOAT7	7.22	7.025	6.87	7.075	6.8	7.075	7.395	7.035	6.845	7.19	7.53	6.185	7.32	7.89	7.075	6.815	6.82	6.515	7.19	7	6.925	7.09	7.64	6.61	6.815	7.265	7.2	7.275	7.01	6.625	7.175	6.925	6.96	7.225	7.265	7.09
MBP	6.215	6.5	6.41	6.315	6.37	6.355	6.47	6.715	6.27	6.145	6.5	6.3	6.4	6.64	6.215	6.285	6.265	6.415	6.45	6.375	6.36	6.455	6.41	6.51	6.46	6.345	6.7	6.51	6.605	6.265	6	6.37	6.37	6.355	6.64	6.335
MBTD1	5.08	5.375	5.28	5.145	5.215	5.375	5.4	5.205	5.33	5.275	5.43	4.645	5.37	5.33	5.47	5.45	5.42	5.225	5.23	5.37	5.17	5.035	5.345	5.275	5.315	5.125	5.18	5.26	5.13	5.425	5.455	5.21	5.22	5.13	5.045	5.24
MBTPS1	8.115	7.73	7.72	7.855	8.09	8.095	7.975	8.065	7.89	7.78	7.79	7.16	7.38	7.36	8.135	7.81	7.435	7.785	7.47	8.025	7.855	8.04	7.45	7.72	7.8	7.865	7.785	7.755	7.795	7.975	7.43	7.615	8.08	7.795	7.97	7.62
MCART1	4.93	4.815	4.875	5.305	4.835	5.49	4.945	5.015	4.98	5.055	4.955	5.345	5.255	5.275	4.975	5.1	5.03	4.64	5.165	5.54	4.795	4.865	5.15	4.93	4.865	4.79	5.255	5.155	4.79	5.14	4.915	5.155	4.83	4.835	4.945	4.855
MCF2L	8.1	6.025	6.48	7.525	6.9	7.305	6.3	7.615	6.57	7.34	6.155	6.075	6.845	6.69	8.215	7.125	6.31	7.275	6.765	6.185	7.16	7.165	6.105	6.66	7.29	7.46	7.605	7.14	6.74	6.17	7.02	6.795	6.265	7.24	6.58	6.605
MCFD2	6.5	6.23	6.3	6.255	6.155	6.375	6.57	6.305	6.725	6.35	6.47	5.485	6.275	6.14	6.155	5.88	6.275	6.155	6.13	6.545	6.12	6.195	6.33	6.42	6.26	5.85	6.23	6.06	6.505	6.24	6.18	6.17	6.34	6.425	6.54	6.375
MCM5	6.065	6.585	6.255	5.95	6.3	6.11	6.315	6.16	6.435	5.995	6.395	6.56	7.05	6.08	5.76	6.785	6.435	6.385	6.18	6.555	6.085	6.4	6.37	6.48	6.445	5.975	6.125	6.54	6.38	6.485	7.49	6.74	6.745	6.405	6.23	7.035
MCM7	6.62	7.235	6.955	6.97	7.265	7.445	7.255	7.3	7.085	7.28	7.115	8.1	7.65	7.28	6.755	7.32	7.24	7.335	7.16	7.37	7.19	7.22	6.88	7.94	7.025	7.115	6.94	7.26	7.035	7.53	7.89	7.45	7.305	7.525	6.945	7.47
MCM9	4.74	4.815	5.005	5.325	5.07	4.83	4.74	4.965	4.935	4.86	4.71	3.8	5.03	4.835	4.835	4.615	4.805	4.76	4.475	4.865	4.885	5.07	4.685	5.215	4.74	4.82	5.375	5.09	4.98	5	4.715	4.985	5.005	5.07	5.35	4.925
MCMBP	6.525	6.815	6.425	6.525	6.66	6.2	6.72	6.555	6.99	6.515	6.8	5.68	6.53	6.6	6.525	6.43	6.765	6.49	6.315	6.935	6.505	6.44	6.91	6.78	6.615	6.345	6.555	6.525	6.58	6.895	6.405	6.64	6.66	6.63	6.69	6.615
MCTP1	4.395	4.38	4.31	4.61	4.74	4.155	4.96	4.115	4.695	4.26	4.83	6.845	4.775	5.14	4.32	4.87	4.82	4.52	4.595	5.24	4.6	4.59	5.36	4.83	4.32	4.56	4.425	4.755	4.735	5.095	4.515	4.74	4.9	4.645	4.765	4.42
MCTP2	5.265	5.195	5.215	5.675	5.175	5.105	5.07	5	5.03	5.19	5.13	4.19	5.02	5.55	5.235	4.77	5.14	4.685	5.195	5.155	4.975	4.86	5.235	4.985	4.965	5.125	5.32	5.29	4.94	4.895	5.04	4.995	4.625	4.595	5.17	4.925
MDH1	10.46	10.55	10.415	10.31	10.56	10.13	10.66	10.58	10.36	10.495	10.305	10.635	10.05	10.32	10.525	10.23	10.28	10.115	10.09	10.72	10.58	10.52	10.305	10.24	10.69	10.17	10.375	10.185	10.42	10.585	9.835	10.48	10.655	10.5	10.685	10.37
MDH1B	6.34	6.015	5.85	6.25	6.66	7.01	6.485	7.64	5.29	6.725	4.98	4.72	5.975	6.115	5.375	6.585	5.365	6.08	5.765	6.255	6.645	7.07	5.955	6.295	6.405	6.835	6.89	6.995	6.35	6.145	6.06	6.945	6.42	6.725	6.69	6.225
MDM1	5.59	5.345	5.61	5.605	5.7	5.69	5.91	5.86	5.505	5.53	5.04	6.885	5.565	5.32	5.39	5.79	4.835	5.53	5.825	5.51	5.485	6.04	5.345	5.605	5.695	5.72	5.69	5.815	5.41	5.395	5.425	5.8	5.645	5.585	5.835	5.3
MDM2	5.41	5.46	5.46	5.85	5.82	4.93	5.1	5.43	5.34	5.88	5.21	4.11	5.47	5.75	5.83	5.81	5.3	4.99	5.42	5.52	5.89	5.53	5.23	5.36	5.6	5.82	6.11	5.94	6	5.65	5.35	5.55	5.65	5.93	6.24	5.37
MDM4	5.775	5.755	5.8	6.535	5.945	6.035	5.87	5.575	5.885	5.985	5.91	5.405	6.39	6.285	5.655	6.28	6.175	5.335	6.045	6.33	5.66	5.955	6.02	6.305	5.795	5.925	5.95	6.295	5.655	6.05	6.53	6.295	5.605	5.605	6.015	6
ME3	6.89	6.955	7.11	7.505	6.915	7.27	7.14	6.985	7.43	6.875	6.575	7.09	7.11	7.04	6.805	6.935	6.78	6.935	7.205	7.305	6.935	6.84	6.89	7.29	7.065	7.07	7.045	7.1	6.87	7.255	7.255	7.085	6.685	7.245	7.17	6.89
MEAF6	8.55	8.14	8.39	8.36	8.605	8.385	8.62	8.93	8.09	8.705	7.975	8.415	8.06	8.18	8.305	8.45	7.855	8.49	8.19	8.075	8.42	8.635	8.285	8.43	8.39	8.805	8.82	8.525	8.52	8.26	8.235	8.31	8.515	8.59	8.67	8.335
MECOM	7.45	7.46	7.29	6.86	7.47	6.52	7.19	6.94	7.3	6.59	7.13	5.4	6.54	6.83	7.06	6.69	7.03	5.86	6.79	7.45	7.36	6.43	6.8	7.42	7.06	6.17	6.61	6.89	6.68	7.46	5.97	7.06	7.44	7.13	7.04	6.76
MECP2	4.92	4.97	4.95	5.2	4.93	5.37	4.84	5.16	5	4.86	5.16	5.32	5.19	4.79	5.15	4.56	5.02	5.01	5.25	5.32	4.77	5.01	4.91	5.35	5.01	4.73	5.23	5.32	5.08	5.08	4.88	5.09	4.92	5.1	5.19	5.05
MED18	5.78	6.64	6.325	6.175	6.225	6.165	6.63	6.745	5.565	5.95	6.81	6.335	6.38	6.275	6.54	6.255	6.88	6.195	6.145	6.455	6.425	6.54	6.41	6.745	6.435	6.235	6.125	6.185	6.505	5.945	5.945	6.375	6.69	6.795	6.775	6.585
MED22	5.18	4.86	5.02	5.035	4.71	5.335	4.755	4.905	5.1	5	4.985	4.425	5.365	4.915	5.265	4.875	5.025	5.52	5.25	5.305	4.84	5.165	4.79	4.83	5.02	5.225	5.02	5.235	5.295	4.965	5.59	5.015	4.84	4.89	4.68	4.925
MED23	5.4	5.42	5.38	5.7	5.31	5.65	6.04	5.56	5.04	5.67	5.44	4.44	5.35	5.36	5.29	5.09	5.44	5.53	5.78	5.41	5.41	5.52	5.32	5.52	5.19	5.74	5.29	5.37	5.46	5.17	5.4	5.21	5.39	5.34	5.6	5.31
MED25	8.385	8.14	8.07	7.81	8.01	8.38	8.24	8.53	7.85	8.46	7.96	7.705	8.14	7.925	8.22	8.165	8.065	8.465	7.83	7.72	8.285	8.585	7.795	7.89	8.39	8.28	8.425	8.135	8.195	7.8	8.09	8.31	8.05	8.435	8.065	8.27
MED4	7.635	7.66	7.825	7.595	7.72	7.39	7.075	7.235	8.005	7.79	7.495	7.155	7.36	7.795	7.87	7.63	7.575	7.62	7.34	7.895	7.59	7.49	7.68	7.705	7.785	7.565	7.805	7.48	7.695	7.95	7.56	7.625	7.525	7.395	7.19	7.535
MED8	6.9	6.895	6.815	6.795	6.41	6.7	6.56	6.575	6.975	6.645	6.9	6.8	6.965	6.625	7.07	6.585	6.9	6.46	6.9	6.675	6.445	6.665	6.735	6.54	6.815	6.455	6.58	6.54	6.72	6.635	6.78	6.585	6.56	6.535	6.49	6.55
MEF2B	6.71	6.355	6.79	6.815	6.48	7.2	6.75	6.585	6.885	6.52	6.13	4.715	7.525	6.735	6.16	6.985	6.25	6.705	6.78	6.675	6.75	7.075	6.585	6.95	6.53	6.96	6.67	6.995	6.49	6.59	9.695	7.895	6.615	6.9	6.6	6.775
MEF2BNB	4.97	5.3	5.13	5.2	5.1	5.18	5.08	5.24	4.97	5.32	5.46	4.23	5.02	5.03	5.18	5.01	5.1	6.14	5.45	5.04	5.47	5.2	5.32	5.48	5.44	5.69	5.26	5.32	5.24	4.85	5.7	4.96	5.16	5.28	5	5.39
MEF2D	7.155	7.15	7.185	6.89	7.16	7.07	6.825	7.055	7.355	6.525	6.955	7.035	6.74	7.17	7.075	6.87	6.63	7.065	7.285	7.03	7.23	6.635	7.02	7.21	7.36	7.045	6.65	7	6.77	6.945	7.215	7.06	7.05	7.015	6.81	7.135
MEG3	4.86	5.16	4.38	4.94	5.38	5.33	4.46	5.27	4.71	5.48	5.21	4.22	5.07	5	5.25	4.95	5.02	5.83	5.63	4.78	4.97	5.01	5.46	5.05	5.16	5.58	5.06	4.99	5.08	5.4	5.86	5.13	5.38	4.97	4.85	5.23
MEMO1	5.52	5.75	5.625	5.69	5.58	5.495	5.67	5.545	5.835	5.69	5.725	4.6	5.625	5.55	5.835	5.375	5.63	5.515	5.95	5.89	5.645	5.695	5.82	5.475	5.595	5.27	5.58	5.535	5.83	5.94	5.64	5.555	5.795	5.71	5.7	5.655
MEN1	6.39	6.415	6.165	6.13	6.01	6.3	6.515	6.43	6.385	6.225	6.21	4.645	6.12	5.945	6.5	6	6.34	6.61	6.1	6.15	6.15	6.4	6.285	6.125	6.5	6.34	6.255	6.13	6.33	6.135	6.365	5.965	6.47	6.615	6.435	6.365
METAP2	7.635	7.885	7.795	7.575	7.84	7.54	7.84	7.875	7.755	7.85	7.91	7.38	7.695	7.81	7.86	7.385	7.735	7.81	7.61	7.815	7.74	7.675	7.82	7.8	7.735	7.565	7.705	7.38	7.84	8.055	7.755	7.66	7.9	7.685	7.67	7.77
METTL1	6.69	6.425	6.325	6.255	6.16	6.315	6.055	6.235	6.425	6.34	6.335	4.83	6.815	6.075	6.4	6.315	6.03	6.515	6.21	6.11	6.13	6.065	6.08	6.155	6.41	6.235	6.055	6.035	6.56	6.325	7.05	6.215	6.165	6.405	5.89	6.28
METTL10	5.935	6	5.96	5.86	6.085	5.985	6.305	6.195	6.065	6.175	5.58	4.92	5.625	5.85	5.995	5.705	5.56	5.86	5.98	6.24	5.935	6.05	5.805	5.835	6.025	5.955	6.1	5.95	5.875	6.145	5.655	5.725	6.105	5.78	6.11	5.935
METTL16	6.51	6.58	6.53	6.755	6.935	6.67	6.435	6.45	6.585	6.675	6.22	5.635	6.675	6.585	6.55	6.62	6.225	6.73	6.435	6.73	6.4	6.635	6.105	6.895	6.65	6.56	6.72	6.535	6.425	6.805	6.84	6.915	6.54	6.435	6.44	6.715
METTL21A	6.86	6.22	6.32	6.28	6.5	5.97	6.63	6.19	6.47	6.23	6.35	5.21	5.98	6.32	6.36	6.54	5.89	5.97	5.98	6.67	6.23	6.28	6.29	6.58	6.71	6.62	6.19	6.23	6.07	6.38	6.5	6.33	6.27	6.23	6.47	6.47
METTL5	8.055	8.035	8.02	7.915	8.075	7.895	7.79	8.035	8.555	8.18	7.88	7.715	7.8	7.95	8.26	7.98	7.68	7.94	7.83	8.56	8.055	8.15	8.08	7.99	8.26	8.27	8.25	7.815	8.325	8.46	7.695	8.095	8.23	8.195	8.415	7.97
METTL8	5.265	5.575	5.505	5.685	5.655	5.22	5.03	5.215	5.385	5.525	5.35	4.31	5.64	5.545	5.68	5.215	5.44	5.51	5.44	5.525	5.36	5.54	5.065	5.43	5.32	5.59	5.53	5.285	5.36	5.815	5.47	5.38	5.365	5.475	5.305	5.275
MEX3D	7.62	7.265	8.135	7.4	7.345	7.275	7.105	7.43	7.465	7.06	7.02	6.54	6.99	7.38	7.17	6.975	7.075	8.27	7.72	7.165	8.585	7.04	7.4	7.01	7.58	7.11	7.025	7.505	7.01	7.11	7.31	7.52	7.035	7.19	7.27	7.21
MFAP3	5.23	5.24	5.33	4.99	5.105	5.195	5.505	5.235	5.25	5.39	5.595	5.05	5.29	5.08	5.455	5.01	5.38	5.38	5.3	5.275	5.115	5.03	5.07	5.34	5.08	5.405	5.4	4.95	5.41	5.22	5.045	4.965	5.42	5.085	5.22	5.325
MFF	8.36	8.54	8.265	8.205	7.925	8.16	8.45	8.24	8.68	8.005	8.085	7.32	8.36	8	7.835	8.225	8.49	8.01	8.36	8.66	8.33	7.5	8.13	8.35	7.29	7.465	7.925	7.78	8.27	8.55	8.26	8.055	8.465	8.305	8.175	8.395
MFN2	7.62	7.54	7.715	7.63	7.75	7.585	7.53	7.335	7.82	7.54	7.55	7.265	7.6	7.82	7.445	7.395	7.7	7.705	7.835	7.8	7.41	7.445	7.42	8.06	7.475	7.225	7.445	7.68	7.785	7.68	7.44	7.43	7.555	7.25	7.68	7.495
MFSD1	9.28	8.875	8.855	9.195	9.065	8.865	8.95	9.08	8.775	9.375	9.085	9.03	9.225	8.96	9.41	9.125	8.79	9.175	9.3	9.045	8.935	9.035	8.835	8.18	8.98	9.435	9.61	9.225	9.15	8.85	8.97	9.015	9.05	9.045	9.075	9.155
MFSD8	5.455	5.045	5.025	5.495	5.085	5.13	5.125	5.265	4.775	5.315	5.195	4.86	5.41	5.25	5.515	5.045	5.27	5.26	5.275	5.29	6.11	5.075	4.84	4.92	5.05	5.45	5.375	5.33	5.01	5	4.985	5.19	5.05	5.205	5.28	5.1
MGA	5.945	5.415	5.92	6.125	5.47	5.61	5.36	5.545	5.53	6.05	5.395	5.675	5.885	5.525	5.805	5.905	5.455	5.77	5.855	5.575	6.22	6	5.13	5.495	5.79	5.86	6.365	6.155	5.41	5.495	6.02	5.66	5.36	5.655	5.625	5.56
MGAT1	8.825	8.755	8.85	8.915	8.3	8.27	8.86	8.605	8.765	9.22	9.505	9.03	8.34	8.785	8.94	8.475	9.43	8.565	8.815	8.56	8.73	8.285	9.245	8.625	8.685	8.715	8.945	8.365	8.56	8.535	8.545	8.25	8.615	8.78	9.035	8.88
MGAT5	7.5	7.37	7.22	7.795	7.6	7.29	7.09	7.625	7.505	8.005	7.385	7.495	7.405	7.385	7.725	7.905	7.45	7.625	7.365	7.155	7.955	7.935	7.095	7.16	7.62	7.455	8.335	8.435	7.515	7.495	7.655	8.02	7.485	7.76	7.535	7.725
MGC21881	5.82	5.49	5.77	6.62	5.68	5.67	5.5	5.72	6.2	5.54	5.62	4.55	5.39	5.62	5.42	5.46	5.51	5.95	5.71	5.62	5.43	5.51	5.62	5.52	6.04	5.96	6.31	5.8	5.29	5.38	6.07	5.6	5.36	5.58	5.42	5.76
MGC2752	7.155	6.91	6.745	6.69	7.12	7.045	7.015	7.535	6.505	7.16	6.53	6.355	6.845	6.48	6.75	6.51	6.305	7.035	6.515	6.66	7.08	7.37	6.905	6.925	6.985	7.03	7.11	7.11	6.92	6.84	6.565	7.05	7.22	7.205	7.235	7.09
MGC72080	7.6	7.3	7.37	6.745	7.325	7.66	7.255	7.8	7	7.245	6.75	5.655	6.71	6.665	7.14	6.785	6.585	6.875	6.875	7.06	7.185	7.655	6.995	6.735	7.405	7.255	6.98	7.045	7.145	6.79	6.735	7.235	7.18	7.38	7.27	7.075
MGEA5	7.74	7.67	7.485	8.375	8.015	8.105	8.115	8.075	7.465	8.17	7.455	8.185	8.295	8.355	7.865	8.32	7.99	7.61	7.975	8.335	7.925	8.08	7.555	7.835	7.79	7.77	8.145	8.265	7.455	8.245	8.37	8.24	7.915	7.465	7.49	7.86
MGLL	8.74	7.45	8.75	8.925	9.12	9.565	8.135	9.33	9.34	9.035	8.59	7.985	8.33	8.025	8.34	8.375	7.655	9.12	7.75	8.55	8.805	9.21	8.01	8.62	8.985	9.265	9.01	8.695	8.21	8.56	7.95	8.94	9.065	8.855	8.41	8.42
MGP	5.125	5.34	5.225	5.345	5.625	5.455	5.21	5.61	6.38	4.91	5.01	5.58	5.305	5.13	5.045	6.28	5.73	6.045	5.625	5.605	5.515	5.395	5.04	4.94	5.165	4.765	5.58	5.75	5.155	5.58	6.665	5.34	5.155	4.965	5.095	4.765
MGST3	11.545	11.07	11.09	11.22	11.41	11.13	10.915	11.155	11.22	11.59	10.38	11.15	10.905	10.77	11.225	11.09	10.335	11.26	10.415	10.88	11.19	11.335	10.465	10.895	11.39	11.355	11.465	10.81	11.385	10.865	10.71	10.69	11.2	10.905	11.245	10.82
MIA3	6.885	6.17	6.485	6.8	6.53	6.335	6.35	6.35	6.485	6.3	6.75	5.385	6	6.27	6.91	6.1	6.47	6.41	6.3	6.475	6.175	6.22	6.08	6.655	6.275	6.41	6.41	6.045	6.325	6.11	6.23	6.045	6.36	6.07	6.405	5.935
MICA	7.095	6.94	7.54	7.135	7.415	7.645	7.075	7.46	7.31	7.33	7.275	6.545	7.3	7.225	7.495	7.05	7.235	7.775	7.945	7.505	7.11	7.59	7.345	7.27	6.485	7.68	7.395	9.01	7.335	7.315	7.83	6.985	7.29	7.865	7.165	7.54
MICAL1	5.305	5.93	5.455	5.65	5.21	5.565	5.64	5.62	5.14	5.42	5.685	4.885	6.175	5.845	5.065	5.85	6.59	5.98	6.475	5.615	5.645	5.645	5.965	5.775	5.305	5.81	5.495	6.02	4.995	5.675	6.285	6.115	5.74	5.41	5.87	6.175
MIER1	6.83	6.76	6.89	6.805	7.03	6.88	6.515	6.28	7.165	6.48	6.915	5.785	6.87	6.91	6.935	6.555	6.895	6.44	6.595	6.89	6.625	6.58	6.89	7.335	6.57	6.595	6.66	6.505	6.78	7.07	6.425	6.945	6.645	6.42	6.56	6.765
MIER3	5.41	5.97	6.06	6.14	5.28	5.28	5.52	5.48	5.57	6.04	6.02	5.98	5.7	5.55	5.94	5.51	6.62	5.88	5.78	5.69	5.79	5.24	5.66	6.41	5.74	5.86	6.18	5.63	5.76	5.5	5.48	5.64	5.33	5.16	5.85	5.79
MINA	5.185	5.265	5.055	5.22	5.13	5.03	5.165	5.23	5.13	5.175	5.405	4.22	4.985	5.155	5.27	4.7	5.255	4.655	5.17	5.265	4.96	5.115	5.15	4.94	5.135	5.08	5.035	5.12	5.22	5.235	4.85	4.93	5.32	5.35	5.335	5.175
MINPP1	5.29	5.225	5.32	5.385	5.255	5.365	5.4	5.235	5.205	5.12	5.185	4.425	5.03	5.035	5.545	5.03	5.185	5.215	5.33	5.28	5.045	5.21	5.395	5.255	5.1	5.46	5.315	5.325	5.27	5.15	4.965	4.805	5.04	5.25	5.535	5.075
MIPEP	7.785	7.82	7.665	7.665	7.915	8.175	8.16	8.88	7.285	8	6.86	6.515	7.3	6.95	7.885	7.66	6.885	8.435	7.74	7.505	7.84	8.44	7.31	7.47	8.13	8.205	8.17	7.675	8.13	7.3	7.34	7.605	8.235	8.035	8.06	7.79
MITD1	7.12	7.075	6.87	7.725	7.575	7.09	7.32	6.935	7.33	7.35	7.07	6.06	7.625	7.345	7.5	7.12	7.13	7.195	7.405	7.165	7.4	7.45	7.125	7.055	7.28	7.705	7.385	7.42	7.235	7.45	7.425	7.475	7.25	7.33	7.14	7.325
MITF	5.67	5.96	5.63	5.56	5.84	5.29	4.84	6.33	6.04	5.21	5.31	6.51	5.79	5.31	5.85	5.84	5.33	6.16	6.14	5.74	5.73	5.77	5.57	4.41	5.89	5.74	6.18	5.61	5.8	5.21	5.05	5.09	5.22	5.76	5.56	4.84
MKI67	4.33	5.21	4.795	5.09	5.58	4.84	4.41	4.63	4.725	5.215	4.265	4.16	6.32	5.08	5.165	4.865	5.1	5.025	5.53	4.96	5.565	5.11	4.51	4.86	5.085	4.825	5.28	5.515	4.99	5.555	5.995	5.505	4.455	4.855	4.5	5.295
MKI67IP	7.435	6.91	7.285	7.665	6.96	7.18	6.5	6.79	7.21	7.54	7.085	6.195	7.215	7.045	7.64	7.53	6.68	7.455	7.72	6.89	7.12	6.985	6.655	7.11	7.015	7.65	7.465	7.555	7.46	7.105	7.54	7.045	6.745	7.255	7.325	6.925
MKKS	7.765	7.97	7.925	7.94	7.89	7.71	7.79	7.685	7.715	7.9	7.64	6.97	7.105	7.705	7.89	7.5	7.615	7.83	7.68	7.925	7.695	7.775	7.705	7.96	7.465	7.7	7.74	7.69	8.05	7.505	7.54	7.505	7.82	7.76	7.68	7.755
MKLN1	5.93	5.7	5.885	5.945	5.98	5.88	5.645	5.815	5.855	5.835	5.75	5.81	6.16	5.885	5.845	5.75	5.815	5.905	5.615	6.04	5.985	6.055	5.845	6.015	5.79	5.675	6.04	6.115	5.675	5.825	5.77	5.79	5.56	5.555	5.855	5.775
MKNK2	8.54	8.49	8.68	8.96	8.47	8.73	8.55	8.35	9.015	8.665	8.57	7.735	8.63	9.06	8.715	8.72	8.78	9.13	8.69	8.635	8.72	8.655	8.475	8.565	8.62	8.62	9.07	9.335	8.68	8.76	9.175	8.825	8.13	8.72	8.225	8.645
MKRN1	8.55	8.585	8.585	8.51	8.45	8.585	8.745	8.74	8.59	8.53	8.815	8.34	8.475	8.595	8.87	8.41	8.97	8.745	8.61	9.005	8.545	8.63	8.68	8.635	8.715	8.715	8.82	8.51	8.715	8.58	8.345	8.48	8.65	8.585	8.395	8.705
MKS1	5.615	5.325	5.195	5.21	5.52	5.67	5.435	5.72	5.135	5.435	4.85	4.57	5.205	5.025	5.285	5.495	4.905	5.365	5.175	4.86	5.37	5.81	4.705	4.865	5.545	5.645	5.555	5.62	5.47	5.125	5.38	5.43	5.535	5.46	5.405	5.42
MLF1	7.37	6.6	6.67	7.18	7.51	6.86	6.95	7.55	5.91	7.44	5.9	5.73	6.24	6.07	6.58	6.95	5.46	7.04	6.04	6.21	7.17	7.62	6.44	6.73	7.06	7.63	7.47	7.29	6.98	6.82	5.94	7.07	7.15	7.21	7.54	6.46
MLH1	9.01	9.185	8.615	9.255	9.075	9.105	8.995	9.315	8.88	9.12	8.655	8.8	9.355	9.145	8.925	9.12	8.52	9.15	8.805	9.405	9.29	9.395	8.745	8.985	9.365	9.26	9.135	8.905	8.635	9.45	9.03	9.345	9.44	9.27	9.3	9.045
MLL	4.72	4.92	4.9	5.41	4.89	5.08	4.74	4.72	4.8	4.96	5.08	5.61	5.23	5.12	4.9	4.89	4.96	4.91	4.88	5.25	4.8	5.04	4.62	5.16	4.8	5.04	5.25	5.32	4.77	4.82	5.15	4.96	4.91	4.93	5.08	5.05
MLL5	6.895	6.81	7.06	7.23	6.93	6.9	6.68	6.64	6.835	6.475	6.515	6.235	7.145	7.16	6.845	7.07	7.035	7.01	6.945	6.77	6.975	6.91	6.96	7.23	6.89	6.93	6.93	7.145	6.78	7.085	7.235	7.045	6.81	6.795	6.795	7.03
MLLT1	7.71	7.795	7.625	7.91	7.625	7.205	7.78	7.865	7.665	7.885	7.755	6.835	7.58	7.68	7.565	7.635	7.88	7.365	7.35	7.995	7.26	7.72	7.67	7.66	7.675	7.205	7.89	7.53	7.595	7.77	7.49	7.285	7.7	7.6	7.455	7.51
MLLT10	5.53	5.7	5.57	5.91	5.38	5.69	5.87	5.73	5.7	5.53	5.6	4.25	5.75	5.77	5.83	5.43	5.66	5.93	5.78	5.95	5.55	5.57	5.32	5.39	5.74	5.91	5.72	5.68	5.58	5.53	5.75	5.58	5.71	5.62	5.66	5.63
MLLT3	5.19	4.78	4.745	5.03	4.805	4.37	4.54	4.73	4.55	4.855	4.53	3.87	4.72	4.415	5.265	4.32	4.425	4.64	4.945	4.53	5.3	4.81	4.81	4.5	4.825	5.105	5.38	4.76	4.7	4.47	4.6	4.91	4.215	4.735	4.64	4.715
MLLT4	6.55	5.61	6.58	6.48	5.82	6.49	6.3	5.85	6.27	5.99	6.45	7.19	6.06	6.6	6.36	6.28	6.55	6.52	7.08	6.55	5.91	6.16	6.22	6.3	6.04	6.93	6.54	6.38	5.91	5.82	6.07	5.71	5.78	5.79	6.33	5.83
MLLT6	6.07	6.185	6.42	6.585	6.315	6.63	6.28	6.19	6.395	6.005	6.415	6.825	6.675	6.395	5.81	6.255	6.52	6.455	6.29	6.35	6.29	6.55	6.505	6.51	6.38	6.015	6.085	6.59	6.265	6.435	6.635	6.635	6.34	6.36	6.225	6.415
MLPH	7.105	6.815	6.795	6.665	6.525	6.45	6.53	6.945	6.995	6.41	6.75	4.96	6.14	6.805	7.225	6.785	6.885	6.69	7.005	6.755	6.52	6.015	6.655	6.875	6.355	5.815	7.04	6.53	6.615	6.625	6.395	6.15	6.425	6.45	6.3	6.465
MLST8	7.19	7.09	7.125	6.97	6.735	6.905	6.97	7.02	7.095	6.825	7.12	6.375	6.925	6.86	6.82	6.885	6.98	7.05	6.885	6.975	6.92	7	6.83	6.815	7.055	6.8	6.86	6.59	6.96	6.9	6.83	6.7	7.15	6.955	7.045	7.065
MLXIP	6.465	6.57	6.565	6.355	6.315	6.76	6.355	6.815	6.345	6.255	6.355	6.215	6.25	6.37	6.395	6.87	6.32	6.625	6.28	6.425	6.48	6.72	6.325	6.58	6.29	6.47	6.335	6.605	6.455	6.355	6.37	6.41	6.735	6.545	6.485	6.47
MMP19	4.695	4.875	4.76	4.705	4.79	4.76	5.08	4.875	4.51	4.74	4.845	6.07	4.995	4.92	4.495	4.555	4.675	4.595	4.835	4.74	4.585	4.81	4.925	4.485	4.745	4.515	4.93	4.64	4.865	4.825	4.705	4.79	4.845	4.92	4.99	4.565
MMS22L	4.61	4.415	4.575	4.8	4.925	4.185	4.37	4.49	4.16	4.49	4.125	6.355	4.66	4.7	4.555	4.525	4.405	4.59	4.19	4.67	4.56	4.79	4.315	4.09	4.42	4.505	4.495	4.8	4.53	4.765	4.515	4.64	4.66	4.795	4.885	4.35
MNT	7.065	7.245	7.155	7.055	6.915	7.23	7.055	7.055	7.22	6.385	7.43	7.29	7.35	7.38	7.31	7.005	7.4	7.21	7.515	6.92	7.095	7.015	7.365	7.565	6.98	6.925	6.595	6.835	7.03	7.4	6.925	7.125	6.925	6.875	7.085	7.28
MOB1A	6.98	7.005	7.16	7.685	7.385	6.865	6.965	6.745	7.375	7.07	7.25	7.215	7.375	7.16	6.97	7.225	7.475	7.035	7.405	7.15	7.155	7.065	7.51	7.66	6.805	6.95	7.425	7.535	7.23	7.3	7.095	7.595	7.1	6.76	7.85	7.15
MOB1B	5.45	5.06	5.31	5.05	5.35	5.28	5.13	5.24	6.01	5.39	5.36	6.52	5.07	4.94	5.18	5.26	5.26	5.07	4.54	5.72	6.06	5.01	5.2	5.16	5.46	5.21	5.73	4.84	5.43	5.53	5.48	5.55	5.39	5.16	4.97	5.16
MOB3B	4.825	5.335	5.11	4.935	5.305	5.105	5.385	5.27	5.32	5.045	5.825	5.28	5.32	5.55	4.745	5.33	5.58	5.17	5.54	5.6	5.11	4.92	5.7	5.38	4.93	4.95	4.94	5.33	5.415	5.455	5.865	5.535	5.455	4.915	5.26	5.65
MOB4	7.18	6.95	7.105	7.015	7.035	6.765	6.955	6.715	7.215	7.05	7.375	6.035	6.895	7.15	7.535	6.915	7.175	6.805	7.065	6.925	7.045	6.725	7.245	7.09	6.895	6.885	7.305	6.78	7.2	7.4	6.63	6.88	6.94	6.89	6.88	6.69
MOK	6.54	6.555	5.875	6.32	6.655	6.7	7.045	7.305	5.84	6.585	5.51	5.485	6.39	6.165	6.22	6.395	5.815	6.78	5.81	6.43	6.605	7.235	6.025	6.35	6.625	6.835	6.985	6.92	6.565	6.275	6.335	6.83	6.9	7.185	7.005	6.555
MON1B	8.095	8.11	8.155	7.785	7.96	7.81	7.73	7.81	8.005	7.455	8.095	8.215	7.855	7.985	7.745	7.49	7.88	8.275	8.435	7.775	8.025	7.91	8.005	8.07	8.505	7.92	7.585	7.715	7.635	7.66	7.72	8.015	8.16	7.775	7.54	8.235
MORN1	6.22	5.69	5.7	5.67	5.82	6.16	6.02	6.67	5.31	6.47	4.61	7.36	5.79	5.36	5.62	6.13	5.06	5.9	5.45	5.25	5.86	6.77	5.53	5.66	6.21	6.22	6.32	6.75	6.15	5.66	5.82	6.05	6.2	6.18	6.37	6.11
MORN3	7.345	6.955	6.91	6.825	7.33	7.845	6.275	8.085	6.235	7.34	5.81	6.425	6.475	6.35	6.33	7.28	5.765	7	5.76	6.435	7.065	7.935	6.405	6.53	7.31	7.565	7.665	7.195	7.19	6.695	6.365	7.405	7.655	7.65	7.745	7.165
MORN4	5.245	5.18	5.445	5.1	5.605	5.73	5.375	5.565	6.43	5.655	4.8	4.45	5.205	4.925	4.9	5.12	4.685	5.27	4.475	5.205	6.04	5.51	5.345	5.82	5.465	6.02	5.305	5.16	5.535	6.21	5.49	5.965	5.975	5.67	5.455	5.755
MOSPD1	5.095	5.11	5.31	5.09	4.995	5.19	5.34	5.025	5.245	5.1	4.99	3.98	4.885	4.86	5.03	4.985	5.175	4.905	5.005	5.03	5.02	5.37	5.09	5.1	4.885	5.245	5.24	5.045	5.265	5.115	5.085	4.88	5.06	4.92	5.165	4.99
MOSPD3	6.75	6.56	6.79	6.195	6.685	6.78	6.49	6.505	6.845	5.89	6.145	5.34	6.27	6.315	6.26	6.13	6.06	6.51	6.045	6.575	6.465	6.725	6.235	6.405	6.54	6.27	5.965	6.335	6.455	6.445	5.87	6.405	6.735	6.755	6.525	6.395
MOV10	5.335	5.47	5.29	5.525	5.085	5.125	5.39	5.42	5.29	5.755	5.52	5.21	5.23	5.195	5.685	5.31	6.505	5.505	4.87	5.33	5.21	5.28	5.345	4.98	5.37	5.51	5.585	5.25	5.28	5.11	5.195	5.43	5.46	5.57	5.545	5.54
MPDU1	5.61	6.05	5.68	5.57	5.45	5.46	6.18	5.91	5.81	5.74	6.23	6.97	5.34	5.73	5.62	5.32	6.2	5.39	5.54	6.08	5.83	5.38	6.08	5.6	5.74	5.51	5.68	5.13	5.79	5.62	5.12	5.52	6.01	5.96	5.83	5.9
MPDZ	4.965	4.71	4.465	4.605	5.25	4.825	5.155	5.65	4.395	4.81	4.305	5.585	4.51	4.45	4.53	4.805	4.255	4.445	3.975	4.645	4.775	5.305	4.25	4.71	4.94	4.72	5.1	4.965	4.715	4.79	5.065	5.2	4.985	4.835	4.77	4.76
MPEG1	4.955	5.425	5.325	4.81	5.245	4.705	5.45	4.515	5.14	5.08	5.695	4.265	6.435	5.84	4.6	6.555	5.99	5.385	6.16	5.095	5.555	5.195	5.925	5.625	4.72	4.895	5.015	5.99	5.755	5.62	6.73	6.595	5.6	5.14	6.17	6.46
MPPE1	6.975	6.835	7.285	6.96	6.63	7.195	7.325	7.17	7.395	7.475	7.155	5.96	7.18	7.28	7.195	7.085	7.14	6.91	6.66	7.485	6.945	6.845	7.56	7.295	7	7.025	6.89	6.8	6.885	7.615	6.695	7.225	7.855	7	6.765	7.085
MPRIP	4.49	5.16	5.35	4.62	5.28	4.73	5.02	4.75	5.12	4.75	4.77	4.68	4.6	4.46	4.98	4.77	5.13	4.74	4.54	5.25	4.53	4.85	6.08	5.16	4.87	4.6	4.44	4.59	4.62	5.43	4.56	5.09	5.23	4.56	4.64	4.6
MPV17	7.24	7.28	7.17	7.18	7.28	7.38	6.97	7.5	7.23	7.2	7.24	5.72	7.06	6.84	7.57	7.09	7.08	7.27	6.91	7.1	8.39	7.49	6.74	7.17	7.33	7.04	7.17	7.27	7.12	6.98	7.36	7.36	6.98	7.18	7.51	7.28
MPZL1	8.235	8.1	7.995	8.19	7.935	8.02	7.435	7.605	7.87	7.8	8.975	7.295	8.04	8.415	8.64	8.245	8.015	7.76	7.86	7.855	7.845	7.585	8.12	7.775	7.925	7.81	7.865	8.045	7.96	7.91	7.715	8.145	7.855	7.84	7.8	8.04
MPZL2	9.005	9.265	8.95	9.675	8.985	9.105	9.025	8.91	9.22	9.67	9.975	9.135	9.14	9.78	9.58	9.235	9.515	9.42	9.785	9.3	9.475	9.105	9.215	9.13	9.295	9.28	9.335	9.33	9.145	9.35	8.945	8.83	9.035	8.715	8.385	9.105
MPZL3	6.55	6.285	6.63	6.485	6.81	6.435	6.7	6.745	6.41	6.665	7.01	5.54	6.5	6.735	6.7	6.64	6.965	6.695	6.445	6.56	6.745	6.33	6.795	6.755	6.64	6.705	7.03	6.69	6.67	6.5	6.055	6.685	6.56	6.53	6.78	6.35
MR1	6.08	6.04	6.545	5.68	6.075	5.905	6.325	5.835	6.35	5.695	6.54	6.06	6.29	6.245	6.17	6.26	6.65	5.875	6.055	6.12	5.81	6.135	6.095	6.335	5.655	5.785	5.79	5.88	5.925	6.05	5.625	5.95	6.235	5.805	6.17	6.23
MREG	5.465	5.95	5.815	5.85	5.73	5.45	5.84	5.365	5.755	5.945	6.5	4.705	5.345	5.78	6.215	5.34	6.295	5.71	5.805	6.28	5.505	5.53	6.225	5.83	5.855	5.66	5.72	5.075	5.785	5.875	5.165	5.43	5.735	5.475	5.71	5.77
MRFAP1	9.53	10.085	9.62	9.655	9.685	9.585	10.415	10.36	9.935	10.305	10.1	10.205	9.25	9.81	9.985	9.925	9.94	9.89	9.65	9.82	9.98	9.91	9.915	9.085	10.085	9.84	10.12	9.735	9.975	9.915	9.765	9.685	10.175	10.08	9.555	10.185
MRPL12	7.96	7.825	7.73	7.5	7.595	7.6	7.59	7.375	7.88	7.79	7.645	7.2	7.93	7.425	7.51	7.6	7.605	7.33	7.38	7.455	7.35	7.63	7.455	7.445	7.59	7.54	7.605	7.405	7.71	7.655	7.645	7.48	7.585	7.665	7.515	7.675
MRPL19	5.33	5.55	5.46	5.53	5.35	5.42	5.33	5.13	5.61	5.51	5.08	4.32	5.23	5.38	5.62	5.05	5.37	5.5	5.25	5.63	5.12	5.3	5.48	5.35	5.39	4.94	5.59	5.51	5.47	5.54	5.21	5.22	5.16	5.2	5.13	5.2
MRPL32	8.03	8.15	8.01	7.96	8.025	7.59	7.93	7.945	8.335	7.93	8.31	7.835	7.965	7.63	8.255	7.77	8	7.63	8	8.175	8.205	7.725	7.67	7.665	8.13	7.935	7.855	7.765	8.075	8.395	7.685	7.84	8.07	8.075	8	8.005
MRPL37	8.615	8.78	8.61	8.225	8.255	8.425	8.795	8.645	8.58	8.43	8.325	7.755	8.355	8.225	8.47	8.305	8.415	8.38	8.26	8.7	8.27	8.455	8.64	8.485	8.455	8.29	8.29	8.185	8.69	8.605	8.42	8.18	8.77	8.695	8.48	8.69
MRPL45	7.745	7.83	7.61	7.615	7.775	7.515	8.105	7.985	7.675	8.035	7.51	6.835	7.49	7.525	7.76	7.885	7.72	7.79	7.65	7.82	7.725	7.81	7.57	7.77	8.065	7.73	7.68	7.465	7.92	7.675	7.42	7.06	8.245	7.865	7.745	7.845
MRPL52	8.48	8.235	8.11	8.13	8.275	7.98	7.745	7.825	8.055	7.575	7.78	7.69	7.93	8.005	8.235	8.2	7.74	8.075	8.155	7.575	8.125	7.675	7.6	7.88	8.03	7.56	7.96	8.145	8.095	8.22	8.35	7.865	7.965	8.07	7.9	8.04
MRPL53	9.955	9.355	9.385	9.6	9.57	9.555	9.12	9.475	9.585	9.68	9.15	9.565	9.365	9.165	9.645	9.355	9.005	9.745	9.465	8.74	9.725	9.635	9.085	9.125	9.795	9.725	9.71	9.895	9.625	9.07	9.75	9.58	9.49	9.525	9.515	9.405
MRPS16	8.585	8.605	8.665	8.825	8.8	8.99	8.985	8.97	9.025	8.915	8.69	8.23	8.6	8.715	8.505	8.735	8.77	8.955	8.565	9.215	8.695	8.74	8.83	8.945	8.665	8.775	8.65	8.635	8.71	8.94	8.87	8.83	8.755	8.945	8.385	8.99
MRPS18B	8.05	8.55	8.28	8.375	8.21	8.075	8.35	8.39	8.3	8.095	7.885	7.275	8.415	8.16	8.085	7.895	8.255	8.24	7.78	8.455	8.21	8.27	7.975	8.11	8.375	8.2	8.175	7.98	8.225	8.51	8.28	8.265	8.465	8.495	8.495	8.43
MRPS36	7.775	7.845	7.945	7.685	7.965	7.185	7.68	7.68	7.815	7.105	7.665	8.57	7.555	7.56	7.535	7.85	7.615	7.08	7.395	7.73	7.76	7.3	7.67	7.825	7.74	7.115	7.15	6.975	7.545	7.83	6.98	7.67	7.675	7.705	7.765	7.455
MRPS5	7.9	7.645	7.68	8.205	7.765	7.545	7.66	7.655	7.69	7.685	7.72	7.465	7.815	7.615	7.765	7.955	7.68	7.575	7.51	7.835	7.825	7.91	7.375	7.37	7.745	7.445	8.08	7.965	7.725	7.725	7.72	7.725	7.685	7.57	7.855	7.755
MRS2	5.345	5.425	5.32	5.155	5.24	5.42	5.67	5.39	5.67	5.335	5.67	4.015	5.4	5.195	5.54	4.81	5.435	5.31	5.04	5.76	5.625	5.22	5.315	5.47	5.245	5.525	5.425	5.265	5.245	5.39	5.2	5.39	5.53	5.15	5.16	5.275
MSH2	6.695	6.4	6.36	6.57	6.66	6.24	5.825	6.56	6.345	6.575	5.86	5.61	6.46	6.38	6.315	6.4	5.815	6.505	6.345	6.405	6.31	6.495	5.965	6.095	6.54	6.635	6.62	6.525	6.365	6.565	6.475	6.34	6.285	6.45	6.195	6.04
MSH5	5.055	5.085	4.845	5.435	5.09	5.295	5.305	5.395	5.4	5.22	4.38	4.16	5.61	5.68	4.515	5.03	5.04	5.3	5.065	5.625	4.72	5.29	4.91	5.085	5.17	5.255	5.26	5.085	4.92	5.22	5.53	5.07	5.185	5.345	5.34	5.105
MSI2	7.38	7.85	7.905	7.375	7.805	7.84	7.63	7.63	7.49	7.52	7.405	6.745	7.325	7.435	7.2	7.53	7.235	7.79	7.28	7.41	7.845	7.79	7.83	7.875	7.635	7.65	7.45	7.345	7.76	7.805	7.295	7.285	7.935	8.095	7.865	7.78
MSL1	6.98	6.595	6.755	7.22	6.915	6.895	7.215	6.71	6.64	6.95	6.63	6.095	7.16	7.54	7.035	7.085	6.885	6.96	7.39	6.9	6.965	7.08	7.145	7.025	6.545	7.305	7.44	7.455	6.81	7.02	6.91	6.87	6.5	6.71	6.855	6.81
MSR1	3.875	4.56	4.94	4.275	4.605	3.995	4.475	3.855	5.285	4.12	4.525	4.775	5.14	4.64	3.815	4.53	5.69	4.595	4.07	4.76	4.3	4.65	5.24	4.85	4.07	4.36	4.095	4.395	4.875	4.665	4.195	4.59	4.52	4.24	4.69	4.825
MSRB2	6.865	6.765	6.7	6.71	6.67	6.68	6.745	6.625	6.915	6.765	6.16	6.245	6.825	6.92	6.72	6.65	6.595	6.82	6.625	6.715	6.55	6.935	6.51	6.495	6.775	6.685	6.655	6.605	6.92	6.815	6.56	6.7	6.805	6.8	6.72	6.675
MSTO1	6.785	6.54	6.515	6.495	6.53	6.295	6.435	6.57	6.36	6.4	6.54	6.065	5.99	6.405	6.8	6.345	6.24	6.22	6.135	6.43	6.525	6.305	6.49	6.38	6.47	6.185	6.205	6.005	6.24	6.455	6.415	6.325	6.5	6.625	6.455	6.15
MT1H	8.225	7.95	8.585	8.075	8.11	7.88	7.26	8.195	7.685	8.815	7.735	7.565	7.985	7.425	8.52	7.595	7.84	8.24	7.695	7.27	7.945	7.88	7.865	7.695	8.18	8.2	8.285	8.585	7.805	7.94	8.385	8.56	7.89	9.005	7.505	8.12
MT1X	10.715	9.88	10.65	10.595	10.705	10.34	8.82	10.47	10.185	11.35	9.665	10.12	10.49	9.53	10.59	10.155	10.12	10.505	9.825	9.205	9.93	10.425	9.495	10.37	10.52	9.9	10.93	10.555	10.465	10.575	10.715	10.595	10.015	10.77	9.24	10.455
MTAP	5.57	6.09	5.7	6.14	5.5	5.66	5.85	6.02	5.68	5.97	5.98	4.9	5.87	5.86	6.47	5.53	6.17	5.97	6.04	6.07	6.17	5.59	5.43	5.79	5.76	5.82	5.87	5.91	5.61	5.83	5.88	5.74	5.7	5.73	5.66	5.7
MTCH1	10.745	10.525	10.475	10.71	10.5	10.665	10.82	10.835	10.36	11.185	10.765	10.415	10.31	10.67	10.73	10.68	10.88	10.675	10.325	10.505	10.585	10.86	10.395	10.15	10.745	10.61	10.875	10.675	10.76	10.59	10.41	10.485	10.975	10.495	10.34	10.59
MTERFD2	5.99	6.04	6.48	6.29	6.14	6.03	6.1	6.18	6.44	6.3	6.17	5.3	6.28	6.21	6.12	6.46	6.09	5.79	5.92	6.08	5.98	6.28	6.17	6.34	5.97	5.88	6.11	5.68	6.07	6.23	6.48	6.18	6.3	5.97	5.8	6.3
MTHFD1L	5.38	5.39	5.18	5.12	4.88	4.83	5.36	5.42	5.16	5.1	5.3	3.98	4.77	5.06	5.12	4.69	5.24	5.14	5	5.21	4.56	5.11	5.23	5.08	4.87	4.65	5.09	5.13	5.38	5.3	5.24	5.05	5.3	5.2	5.11	5.05
MTHFD2L	5.945	5.535	4.735	5.195	4.505	5.63	5.12	5.36	5.04	4.96	5.265	5.58	4.54	4.5	5.57	5.075	5.5	4.645	5.565	4.785	4.525	5.115	4.765	5.455	5.185	4.315	4.665	5.71	4.72	5.415	4.42	5.375	4.97	5.315	4.44	5.445
MTHFR	4.645	4.84	4.72	5.06	4.935	4.555	5.005	4.62	4.83	4.47	4.905	3.86	5.165	4.845	4.595	4.485	4.875	4.715	4.465	5.09	4.865	4.66	4.7	5.135	5.035	4.545	4.67	4.525	4.92	4.935	4.165	5.03	4.69	4.82	4.725	4.865
MTMR10	5.53	5.85	5.84	6.32	5.89	5.66	5.75	5.51	5.92	6.06	6.13	6.52	5.75	5.84	5.79	5.66	5.96	5.65	5.92	6.17	5.7	5.43	5.66	6.38	5.7	5.84	6.18	6.88	5.43	5.8	5.43	5.76	5.71	5.47	6.01	5.64
MTMR14	7.235	7.385	7.45	7.485	7.33	7.235	7.585	7.505	7.48	7.12	7.475	7.3	7.62	7.595	6.985	7.195	7.335	7.115	7.325	7.655	7.42	7.525	7.375	7.285	7.355	7.155	7.015	7.665	7.195	7.51	7.685	7.5	7.45	7.46	7.505	7.67
MTMR2	5.885	5.96	5.73	5.57	6.145	5.835	6.005	6.325	5.88	5.62	5.475	5.075	5.545	5.465	5.78	5.38	5.53	5.755	5.41	5.75	5.72	5.91	5.78	5.975	5.9	5.625	5.73	5.73	6.03	5.94	5.4	5.845	5.92	5.92	5.835	5.81
MTMR3	5.135	5.235	5.14	4.65	5.15	5.28	5.07	5.115	5.41	4.68	5.105	4.615	4.915	5.065	5.045	4.515	5.15	5.055	5.08	5.42	4.915	5.06	5.36	5.255	5.275	4.905	4.935	4.695	5.05	5.33	4.735	5.115	5.18	5.085	4.925	5.19
MTMR9LP	5.265	4.835	4.985	5.815	5.335	5.36	4.87	5.585	5.02	5.535	5.08	5.555	5.71	4.975	5.97	4.98	5.525	5.365	5.475	4.89	5.245	5.535	4.75	4.895	5.275	5.72	5.88	5.68	4.99	4.985	5.9	5.255	4.93	5.14	5.165	4.99
MTRF1L	5.44	5.36	5.335	5.295	5.41	4.905	5.525	5.03	5.455	5.1	5.8	4.15	5.015	5.115	5.17	4.98	5.7	4.83	4.825	5.495	5.23	5.195	5.455	5.345	5.065	4.895	5.175	5.145	5.32	5.34	4.855	5.21	5.29	5.21	5.41	5.17
MTSS1	5.91	5.74	5.54	5.735	6.26	5.85	5.03	6.395	5.27	5.78	5.4	4.81	5.625	5.445	5.505	5.555	5.195	5.67	5.335	5.51	5.83	6.1	4.825	5.62	6.085	5.785	6.225	5.745	5.7	5.715	5.155	5.61	5.44	6.005	5.675	5.33
MTUS1	5.47	5.26	5.64	5.48	5.255	5.15	5.41	5.44	5.725	5.44	5.855	4.645	5.1	5.105	5.45	5.255	6.12	4.79	5.235	5.57	5.265	5.025	5.565	5.685	5.315	5.215	5.72	4.875	5.265	5.28	4.86	5.12	5.605	5.14	5.67	5.2
MUC1	10.02	9.465	9.72	9.445	8.735	9.625	10.085	8.445	10.15	9.2	9.83	9.28	9.65	9.58	9.025	9.195	9.835	9.155	9.96	10.15	9.035	9.065	9.295	9.79	9.51	9.435	9.475	9.205	9.525	9.035	8.975	8.87	9.9	9.38	9.78	9.465
MUC16	7.655	6.94	7.085	7.625	6.745	7.245	6.975	8.01	7.095	6.975	6.72	5.865	7.81	7.115	7.2	7.605	7.855	7.665	7.615	7.29	7.49	7.65	7.21	7.475	7.32	7.295	8.06	8.525	6.93	6.575	7.81	7.555	7.235	7.33	7.365	7.825
MUC2	8.45	5.97	7.09	6.575	6.48	7.355	7.175	8.215	4.61	6.51	6.015	5.015	6.29	6.72	7.13	6.33	5.385	6.96	6.29	4.685	6.73	6.665	5.455	6.995	7.585	7.555	6.655	6.79	6.585	5.66	7.305	6.9	5.16	7.11	6.24	7.415
MUC4	8.64	8.42	8.695	9.175	8.77	9.475	8.94	8.795	8.385	8.71	8.955	8.545	9.1	9.29	8.815	8.68	8.645	9.085	10.115	9.15	8.93	8.485	9.115	9.185	8.825	9.885	8.505	9.7	8.6	8.04	9.185	8.595	8.84	8.85	8.66	8.83
MUC5AC	12.46	10.97	11.21	11.47	12.34	11.4	11.3	12.84	11.21	10.49	11.89	11.6	10.12	11.33	11.76	11.66	10.88	12.17	12.24	10.52	11.56	11.4	11.24	12.76	11.54	11.83	11.46	11.11	10.96	10.19	11.61	11.82	11.23	10.64	11.3	11.17
MUTED	6.41	6.285	6.42	6.425	6.61	6.04	5.81	6.15	6.25	6.39	6.315	6.025	6.225	6.17	6.36	6.11	6.085	5.78	6.115	6.41	6.21	6.16	6.305	6.16	6.34	6.185	6.585	6.45	6.285	6.26	6.29	6.39	6.17	6.14	6.13	6.165
MX2	6.11	6.625	6.405	7.14	6.19	6.5	6.575	6.18	6.555	6.25	6.48	4.715	6.955	6.995	6.575	6.19	8.56	6.505	7.35	6.215	6.51	6.56	7.27	6.225	6.46	6.495	6.335	6.305	6.645	6.07	6.96	8.01	6.29	6.545	6.615	6.63
MXD1	6.805	7.575	7.52	7.61	6.37	6.605	7.95	5.885	7.365	7.215	8.005	6.6	7.065	8.965	7.525	7.245	8.955	6.82	8.385	7.46	6.74	6.48	9	8.015	6.875	7.255	7.185	7.235	7.795	6.985	6.555	6.625	6.595	6.985	7.14	6.8
MXD4	6.47	6.16	6.27	6.105	6.3	6.355	6.485	6.355	6.175	6.22	6.305	5.175	6.135	5.945	6.155	6.215	5.845	6.095	5.6	6.155	6.125	6.325	6.135	6.2	5.975	5.49	6.185	5.9	5.955	6.025	6.06	6.155	6.195	5.895	5.985	6.325
MXI1	5.86	6.21	5.64	5.78	5.54	6.2	5.85	6.15	6.15	5.67	5.83	5.58	5.36	5.84	5.94	5.67	5.99	6.14	5.69	5.76	6.06	6.44	6.14	5.67	6.03	6.03	6.25	5.91	5.72	6.09	4.88	5.73	6	5.94	5.41	5.44
MXRA7	5.59	5.385	5.77	5.2	5.695	5.53	5.34	5.68	5.56	5.87	5.41	6.495	5.245	5.165	5.98	5.26	4.775	5.21	5.21	5.69	5.15	5.38	5.095	5.36	5.66	5.42	5.64	4.435	5.365	5.715	4.71	4.85	5.65	5.6	5.48	5.145
MYADM	6.92	6.815	6.425	6.84	6.69	6.61	6.755	6.83	6.66	7.18	6.85	5.68	6.295	7.105	7.35	6.24	6.325	7.065	7.415	6.28	6.99	6.49	7.72	6.8	7.285	6.87	6.62	6.515	6.94	6.755	6.595	6.54	6.425	6.565	6.495	6.48
MYCBP2	7.315	7.805	7.565	7.68	7.695	7.58	7.755	7.315	8.165	6.98	7.355	7.27	7.935	7.73	7.22	7.765	8.13	7.36	7.415	8.22	7.49	7.785	7.47	7.975	7.685	7.86	7.29	7.66	7.345	7.715	8	8.02	7.765	7.395	7.48	7.76
MYEOV2	7.435	7.19	7.63	7.24	7.585	7.415	6.945	7.13	7.245	7.42	7.11	9.64	7.56	7.285	7.31	7.955	7.245	7.335	7.465	7.525	7.4	7.215	7.27	7.225	7.125	7.47	7.475	7.03	7.345	7.425	7.395	7.505	7.49	7.175	7.445	6.99
MYH14	6.67	6.645	6.645	6.445	6.365	6.8	6.335	6.95	6.5	6.5	6.47	6.4	6.5	6.26	6.63	6.75	6.685	6.6	6.69	6.54	6.55	6.625	6.445	7.035	6.795	6.645	6.24	6.475	6.355	6.405	6.39	6.43	6.78	6.505	6.735	6.555
MYH9	7.66	7.55	7.645	8.22	7.575	7.68	7.165	7.34	7.245	7.725	7.85	7.255	7.95	7.75	8.14	7.715	7.705	7.89	8.225	7.305	7.635	7.705	7.41	7.94	7.48	7.695	7.89	8.175	7.55	7.57	7.92	7.62	7.085	7.37	7.545	7.485
MYL12B	11.735	11.93	11.6	11.725	11.825	11.45	11.755	11.73	11.735	11.565	11.975	11.93	11.55	11.755	11.865	11.45	11.895	11.55	11.625	12.005	11.895	11.49	11.965	11.655	11.66	11.66	11.795	11.425	11.715	11.96	11.12	11.795	12.01	11.705	11.92	11.73
MYLK	5.61	5.63	4.95	4.84	6.1	5.78	5.235	6.745	4.12	5.67	4.27	4.81	5.23	4.865	5.135	5.225	4.39	5.265	4.285	4.275	5.785	5.74	4.635	5.235	5.7	5.34	5.8	5.765	5.535	5.32	5.175	6.13	5.69	5.77	5.51	5.39
MYNN	5.66	5.515	5.52	5.685	5.46	5.11	5.18	5.245	5.54	5.31	5.78	4.71	5.595	5.18	5.54	5.015	5.285	5.115	5.575	5.39	5.255	5.31	5.315	5.55	5.29	5.21	5.52	5.375	5.465	5.64	5.2	5.26	5.285	5.21	5.44	5.32
MYO15B	4.895	5.135	4.915	4.975	5.115	5.595	5.295	5.65	5.065	5.39	4.92	6.67	5.44	5.11	5.135	5.98	4.935	5.14	5.115	5.25	5.03	5.31	5.045	5.35	4.905	5.375	5.25	5.685	5.055	4.96	5.98	5.21	5.27	5.255	5.245	4.99
MYO18A	5.68	5.77	5.96	5.555	5.37	5.725	5.725	5.385	5.825	5.4	5.47	5.475	5.795	5.83	5.74	5.815	6.25	5.61	5.61	5.7	5.52	5.835	5.705	5.995	5.68	5.55	5.625	5.53	5.835	5.615	5.725	5.62	5.85	5.625	5.625	5.69
MYO19	6.595	6.775	6.505	6.81	6.68	6.59	6.785	6.71	6.435	7.015	7.135	7.21	6.975	6.765	7.11	6.62	6.965	6.565	6.73	7	6.61	6.705	6.6	6.67	6.695	6.825	6.455	6.625	6.635	6.905	6.785	6.44	6.67	6.43	6.54	6.8
MYO1B	5.245	4.995	5.02	4.77	5.29	4.685	4.905	4.835	5.005	4.705	5.46	4.765	4.275	4.675	4.555	4.71	4.98	4.19	4.595	5.34	4.685	4.41	5.25	5.555	4.715	4.54	4.705	4.565	4.67	5.01	4.095	5.09	5.605	4.995	5.15	4.72
MYO1D	6.555	6.525	6.67	6.47	6.39	6.13	6.28	6.41	6.385	5.99	6.35	4.85	6.095	6.375	6.37	6.5	6.67	6.275	6.18	6.32	6.605	6.045	6.385	6.71	6.195	5.21	6.595	6.43	6.54	6.48	5.7	6.325	6.505	6.155	6.735	6.23
MYO5C	6.69	6.64	6.155	7.1	6.74	6.37	6.68	6.825	6.49	6.81	6.46	6.28	6.48	6.51	7.035	6.54	6.33	6.305	6.61	6.58	6.49	6.54	6.305	6.485	6.665	6.405	6.96	6.495	6.435	6.635	6.06	6.27	6.54	6.485	6.95	6.42
MYOF	7.86	8.47	7.98	8.25	7.89	7.975	7.96	7.055	8.025	7.305	8.7	8.155	8.28	8.545	7.92	7.825	8.93	8.055	8.39	8.425	8.255	7.765	8.175	8.4	8.175	8.05	8.135	7.775	8.32	8.51	6.96	7.735	8.38	7.815	8.215	8.045
MYZAP	4.865	5.68	5.46	4.71	4.465	4.98	5.325	4.59	5.39	4.525	5.05	6.305	4.875	5.7	5.48	4.92	6.855	5.28	5.315	5.66	4.86	4.7	6.43	5.86	4.77	4.785	4.44	4.16	4.93	5.235	4.605	4.715	4.895	4.62	4.88	4.75
N4BP2L2	7.33	7.22	6.95	7.525	7.29	7.325	7.615	7.765	7.07	7.75	7.345	6.7	7.425	7.64	7.145	7.46	7.74	7.36	7.545	7.695	7.41	7.65	7.38	7.12	7.46	7.58	7.875	7.76	7.09	7.295	7.72	7.535	7.33	7.25	7.25	7.555
NAA10	7.465	7.36	7.545	7.325	7.175	7.375	7.1	7.125	7.64	7.33	7.145	6.875	7.385	7.08	7.305	7.345	7.185	7.22	7.18	7.155	7.025	7.49	7.055	6.92	7.425	7.23	7.225	7.24	7.335	7.125	7.49	7.185	7.37	7.43	7.17	7.19
NAA16	5.63	5.575	6.035	6.005	5.96	5.935	5.68	5.625	5.775	5.705	5.88	5.19	6.05	5.795	5.715	5.62	5.59	5.415	5.655	6.09	5.64	5.75	5.435	6.195	5.495	5.715	5.955	5.785	5.6	5.81	5.645	5.49	5.685	5.405	5.74	5.74
NAA35	5.52	5.575	5.66	5.67	6.025	5.73	5.695	5.705	5.565	5.885	5.58	4.67	5.62	5.7	5.48	5.485	5.74	5.33	5.215	6.135	5.71	5.595	5.315	5.585	5.71	5.4	5.785	5.465	5.575	5.975	5.255	5.905	5.815	5.44	5.7	5.5
NAA50	8.305	8.415	8.57	8.43	7.815	7.725	8.085	7.78	8.64	8.265	8.7	8.18	8.12	8.535	8.33	8.065	8.86	8.005	8.605	8.7	8.07	7.86	8.47	8.73	8.085	7.81	8.34	8.14	8.335	8.495	8	8.15	8.025	7.93	8.46	7.985
NAAA	6.445	6.92	6.845	6.425	6.85	7	7.075	7.165	6.88	6.365	6.52	5.53	6.145	6.4	6.41	6.095	6.41	6.565	6.415	7.24	6.285	6.485	6.51	6.825	7.085	5.6	6.27	5.82	6.635	6.69	6.365	6.235	7.15	6.975	6.3	6.695
NAB1	6.905	6.71	6.68	6.73	6.91	6.535	6.365	6.465	6.635	6.59	6.74	5.29	6.585	6.565	6.685	6.525	6.735	6.72	6.79	6.79	6.72	6.545	6.17	6.705	6.18	6.7	6.68	6.615	6.685	6.69	6.19	6.55	6.23	6.44	6.745	6.4
NADK	7.04	6.42	6.94	7.17	6.49	6.23	6.7	6.68	6.67	6.8	7.18	7.67	6.66	7.22	6.9	7.12	7.45	6.88	7.31	6.52	6.63	6.61	7.23	6.69	6.91	7.07	7.07	7.49	6.67	6.33	6.78	7.17	6.46	6.55	7.41	6.59
NAGA	7.25	7.21	7.085	7.11	7.19	7.285	7.08	7.51	6.94	7.08	7.235	6.84	6.835	6.785	7.62	6.82	6.755	7.07	6.91	7.005	7.225	7.14	6.945	7.005	7.29	7.145	7.155	6.875	7.035	7.01	6.895	6.935	7.145	7.305	7.04	7.07
NAMPT	7.05	7.99	7.77	8.2	7	6.86	8.51	6.27	7.88	7.75	8.77	7.47	7.81	9.45	7.14	7.78	8.45	7.06	8.52	8.01	7.38	6.5	9.27	7.76	7.65	7.07	7.45	7.99	8.19	7.45	7.16	7.88	7.45	7.89	7.92	7.85
NAP1L4	5.325	5.515	5.44	5.385	5.3	5.26	5.2	5.395	5.18	5.69	5.18	4.315	5.31	5.265	5.55	5.43	5.47	5.44	5.18	5.365	5.38	5.535	5.35	5.31	5.285	5.57	5.675	5.425	5.52	5.375	5.475	5.315	5.58	5.415	5.625	5.26
NAPG	8.575	8.425	8.625	8.765	8.695	8.275	8.045	8.255	8.54	8.175	8.76	9.035	8.295	8.655	8.82	8.185	8.57	8.275	8.555	8.47	8.665	7.885	8.47	8.84	8.295	8.125	8.08	8.165	8.16	8.26	7.84	8.375	8.25	7.985	8.215	8.13
NAPSA	5.46	5.08	5.01	4.93	5.225	5.07	4.935	5.01	5.05	5.105	5.725	5.95	5.905	5.285	4.91	6.005	5.545	5.63	5.43	5.095	5.59	5.46	6.155	5.225	5.53	5.69	4.775	5.825	5.35	5.335	7.325	6.975	5.865	5.445	5.95	6.64
NAV2	6.7	6.995	6.695	6.575	6.51	6.58	6.74	7	6.225	6.505	6.79	7.59	6.545	6.55	6.96	6.715	6.49	6.535	6.88	6.68	6.58	6.625	6.275	6.9	6.535	6.865	6.67	6.63	6.54	6.535	6.705	6.465	6.79	6.71	6.69	6.87
NBEAL1	6.75	6.9	6.99	7.46	6.79	6.48	6.75	6.34	7.03	7.21	6.58	5.13	6.78	7.17	6.86	6.99	7.27	6.87	6.88	7.11	6.94	6.61	6.6	7.03	6.67	6.6	7.4	7.31	6.61	7.02	6.31	6.71	6.56	6.38	6.92	6.67
NBPF10	6.37	6.43	6.68	7.02	6.8	6.79	7.16	6.66	6	6.39	6.25	6.19	6.64	6.64	6.44	6.83	6.81	6.6	6.37	7.23	6.42	6.49	6.42	7.1	6.74	6.29	6.44	7.16	6.15	6.8	6.52	6.41	6.86	6.43	6.88	6.77
NCAPD2	7.105	7.21	7.04	7.325	7.17	7.225	7.045	7.04	7.215	7.105	6.875	5.99	7.73	7.47	6.89	7.15	7.29	7.14	7.075	7.575	7.505	7.815	6.57	6.715	7.59	7.155	7.03	7.515	7.18	7.52	7.885	7.325	7.065	7.1	7.005	7.79
NCAPH2	9.79	9.55	9.83	9.69	9.64	9.99	9.55	9.46	9.83	9.65	9.53	9.38	9.94	9.93	9.63	9.73	9.56	9.69	9.71	9.73	9.7	9.5	9.4	9.95	9.77	9.58	9.56	9.46	9.5	9.52	10.18	9.66	9.58	9.51	9.44	9.63
NCF1	5.45	6.455	4.95	6.285	4.89	4.91	7.675	4.8	5.395	6.04	7.455	5.465	7.28	7.97	5.46	7.07	7.135	5.175	7.75	5.125	5.85	5.53	8.27	5.745	5.595	5.985	6.425	7.125	6.6	5.11	8.84	7.51	5.6	5.945	6.525	7.31
NCK2	8.03	8.18	8.54	8.72	8.08	8.86	8.435	8.675	8.3	8.625	8.595	9.01	8.64	8.25	8.275	8.54	8.71	8.45	8.615	8.865	8.545	8.585	8.505	8.695	8.265	8.25	8.495	8.385	8.265	8.51	8.47	8.465	8.345	8.1	8.175	8.55
NCKIPSD	4.81	4.775	4.77	4.87	4.545	4.88	4.75	4.965	4.685	5.025	5.315	5.785	4.79	4.605	4.9	4.97	4.935	4.775	4.685	5.015	4.63	4.89	4.78	4.67	4.825	4.83	5	4.705	5.055	4.78	5.025	4.625	5.02	4.905	4.75	4.88
NCOA4	9.765	9.865	9.885	10.34	9.905	9.905	9.85	9.59	10.07	10.015	10.435	10.43	10.605	10.595	9.83	9.82	10.045	10.13	10.485	10.2	10.04	9.915	10.19	10.55	10.15	10.32	9.82	10.105	9.935	10.29	9.965	10.1	10.065	10.05	10.16	10.095
NCOA5	4.715	4.745	4.75	4.88	4.74	4.605	4.965	4.83	4.905	4.725	4.565	4.95	4.745	4.725	5.035	4.625	4.68	4.69	4.63	4.745	4.92	4.93	4.645	4.63	4.755	4.885	4.755	4.8	4.96	4.91	4.6	4.78	4.57	4.66	4.705	4.65
NCOR1	6.435	6.66	6.545	6.815	6.645	6.655	6.605	6.65	6.39	6.55	6.57	6.145	6.91	6.78	6.61	6.74	6.705	6.515	6.81	6.96	6.605	6.565	6.735	6.84	6.635	6.525	6.655	6.915	6.425	6.555	6.6	6.61	6.66	6.42	6.57	6.75
NDEL1	7.24	7.505	7.335	7.43	6.97	7.11	7.77	7.215	7.085	7.675	7.93	6.74	7.225	8.175	7.455	7.05	7.95	6.995	7.575	7.495	7.23	6.855	7.72	7.465	7.295	7.135	7.51	7.105	7.395	7.305	7.15	7	7.185	7.055	7.24	7.15
NDFIP1	8.445	8.775	8.555	8.26	8.235	8.035	8.25	8.38	8.485	8.185	9.33	8.15	7.995	8.15	8.405	8.195	8.64	8.285	8.12	8.41	8.41	7.925	8.575	8.175	8.155	7.74	8.275	8.51	8.295	8.29	7.93	8.195	8.565	8.45	8.34	8.47
NDRG2	12.35	12.515	12.75	12.525	12.45	12.4	12.435	12.3	12.69	12.47	12.605	12.945	12.095	13.035	12.72	12.28	12.9	12.73	12.425	12.725	12.495	12.405	12.625	11.975	12.905	12.755	12.24	11.72	12.565	12.635	11.595	11.74	12.555	12.575	11.93	12.1
NDST2	6.26	6.26	6.685	6.255	6.135	6.425	6.185	5.89	6.425	6.305	6.46	5.4	6.365	6.38	6.325	6.16	6.57	6.21	6.195	6.32	6.225	6.4	6.615	6.36	6.3	5.94	6.18	6.085	6.395	6.32	6.14	6.13	6.27	6.355	6.525	6.34
NDUFA10	6	6.72	6.22	6.01	5.96	5.57	6.84	6.67	6.15	6.28	6.71	6.54	5.77	6.27	6.09	6.22	6.62	5.79	5.75	6.62	6.06	6.38	6.6	6.38	6.49	6.09	5.99	6.04	6.05	6.16	5.7	6.04	6.96	6.63	6.7	6.5
NDUFA12	7.825	8.245	7.88	7.485	8.11	7.145	7.485	7.645	8.045	7.275	7.575	6.625	7.24	7.49	7.63	7.12	7.575	6.91	6.905	7.895	7.81	7.22	7.735	7.685	8.05	6.62	7.09	7.04	7.6	8.04	6.87	8.025	7.985	7.935	7.725	7.6
NDUFB5	7.9	8.035	7.81	7.975	8.3	7.985	7.975	8.42	7.7	8.195	7.815	7.455	7.85	7.82	8.22	8.08	7.89	8.165	7.825	7.935	8.14	8.115	7.865	7.64	8.14	8.2	8.15	8.2	8.24	8.09	7.625	8.125	8.57	8.275	8.28	8.185
NDUFB8	11.075	11.2	11.18	11.1	11.205	11.19	11.16	11.1	11.625	11.275	11.195	11.425	11.03	10.92	11.22	11.115	10.765	11.155	10.93	11.44	11.09	11.305	10.985	11.31	11.295	11.14	11.25	10.965	11.235	11.345	11.095	10.95	11.255	11.43	11.22	11.245
NDUFC2	8.315	8.275	8.295	7.775	8.165	7.67	8.105	8.175	8.25	8.215	8.2	7.375	7.485	7.765	8.18	7.555	7.915	7.795	7.905	8.465	8.085	7.775	7.95	7.925	8.415	7.965	7.895	7.71	8.07	8.31	7.945	8.125	8.285	8.245	8.065	7.96
NEBL	6.225	6.08	6.365	6.445	6.215	6.245	6.57	6.185	6.25	6	6.205	4.73	5.99	6.035	6.4	6.275	6.465	6.015	6.475	6.58	6.17	6.255	6.32	6.33	5.915	6.23	6.335	6.515	6.275	6.275	6.01	5.905	6.415	6.33	6.31	6.165
NECAP1	5.24	5.41	5.22	5.21	5.32	5.14	5.985	5.82	5.465	5.62	6.015	3.95	5.365	5.39	5.46	4.82	6.08	5.37	5.29	5.76	5.185	5.065	5.815	5.24	5.35	5.44	5.18	5.01	5.47	5.295	5.24	5.42	5.585	5.46	5.44	5.36
NEDD4L	6.17	5.95	6.06	6.42	6.25	5.88	6.15	6.47	6.43	5.86	5.9	5.21	6.25	5.99	6.15	5.77	6.03	6.05	6.44	5.96	6.06	6.36	6.2	6.21	6.21	6.05	6.05	6.32	5.74	6.15	6.04	5.93	5.95	6.21	6.39	5.74
NEDD9	5.505	5.025	5.2	5.475	4.955	5.48	5.08	4.94	5.025	5.155	5.315	6.025	4.94	5.105	5.395	4.975	5	4.87	4.845	4.72	4.915	5.005	4.995	4.815	4.715	5.145	5.15	4.91	4.875	5.035	5.06	4.855	4.715	4.92	5.06	4.685
NEK1	5.67	5.57	5.21	5.77	5.725	5.825	5.485	6.05	5.295	5.505	4.925	6.275	5.19	5.175	5.36	5.63	5.115	5.5	4.985	5.11	5.655	5.975	4.945	5.59	5.465	5.705	5.745	5.8	5.49	5.385	5.105	5.655	5.81	5.56	5.885	5.43
NEK10	7.18	6.18	6.18	7.02	6.72	7.24	7.24	6.91	6.21	7.09	4.99	5.34	6.79	6.18	6.23	7.38	5.26	7.03	5.85	6.01	6.68	7.46	5.57	6.61	6.52	7.19	8.4	7.13	6.93	6.7	6.14	7.12	6.62	6.74	7.43	6.67
NEK11	6.82	6.365	6.405	6.73	7.23	7.005	6.77	7.505	6.12	7.045	5.725	4.79	5.995	5.825	5.79	6.75	5.78	6.925	5.665	6.03	6.6	7.125	6.015	6.4	6.635	7.015	7.23	6.77	6.65	6.35	5.875	6.72	7.345	7.11	7.28	6.56
NEK2	4.62	5.365	4.89	4.82	5.12	4.92	6.895	5.43	5.68	4.93	4.37	4.925	4.95	4.72	5.115	5.3	4.55	5.72	4.485	4.85	5.23	6.335	5.47	5.205	5.25	4.79	4.885	4.875	5.035	4.98	5.265	4.92	5.06	5.375	5.385	6.055
NEK4	6.365	6.43	6.11	6.03	6.575	6.26	6.825	6.725	6.295	6.02	5.9	5.41	6.175	6.1	5.96	6.35	5.995	6.135	5.915	6.32	6.45	6.485	6.105	6.22	6.39	5.875	6.585	6.405	6.325	6.42	5.745	6.355	6.815	6.44	6.43	6.265
NET1	8.525	8.215	8.815	8.39	8.6	8.175	8.45	7.985	9.15	8.48	8.94	8.39	8	8.425	8.805	8.33	8.845	8.22	8.195	8.705	8.25	8.365	8.61	8.815	8.625	8.135	8.29	7.875	8.495	8.795	7.375	7.91	8.72	7.77	8.035	8.015
NF1	4.905	4.8	4.82	5.06	4.905	4.745	4.675	4.58	5.025	4.605	4.915	4.62	5.075	4.835	4.935	4.45	4.825	4.485	4.89	4.9	4.86	4.76	4.555	4.89	4.58	4.59	4.91	4.84	4.74	4.915	4.755	4.72	4.54	4.57	4.815	4.705
NF2	6.755	6.92	6.965	6.52	6.84	6.705	7.005	6.655	7.27	6.9	6.81	7.86	6.77	6.565	6.69	6.77	6.66	6.45	6.53	7.005	6.765	6.735	6.755	7.04	6.835	6.335	6.84	6.735	6.9	7.01	6.745	6.95	7.09	6.8	6.85	6.895
NFASC	4.565	5.29	4.565	4.765	5.155	4.735	4.85	4.83	4.4	4.91	4.125	4.08	4.515	4.715	4.705	4.65	5.355	5.12	4.71	5.005	4.68	4.44	4.47	4.57	4.93	4.82	5.11	4.98	4.785	4.805	4.435	4.87	4.775	4.965	4.99	4.335
NFATC1	5.955	5.535	5.855	5.595	5.945	5.985	5.54	6.005	5.71	5.715	5.51	5.22	5.855	5.765	5.785	5.805	5.35	5.69	5.475	5.33	5.895	6.095	5.735	5.655	5.56	5.935	5.81	6.235	6.045	5.665	6.485	6.395	5.76	5.875	5.705	5.89
NFATC2	4.84	4.62	4.98	4.845	4.985	4.74	4.66	4.83	4.6	4.445	4.63	5.645	5.8	5.12	4.535	5.325	4.785	5.14	4.885	4.49	5.095	5.17	4.87	5.125	4.79	5.005	5.075	5.345	4.605	4.695	5.71	5.3	4.825	4.885	5.455	5.3
NFIA	6.43	6.18	6.68	6.385	6.3	6.455	6.14	6.16	6.985	6.285	5.945	5.205	6.265	6.325	6.205	6.27	6.205	6.435	5.94	6.525	6.22	6.41	5.925	6.665	6.43	6.065	6.415	6.04	6.505	6.635	6.2	6.49	6.36	5.88	6.14	5.855
NFIB	5.815	5.695	5.71	6.22	6.585	6.255	5.635	5.92	6.035	5.865	5.6	4.395	6.125	5.475	5.55	5.83	5.61	6.105	5.55	5.965	5.64	6.2	5.33	6.15	5.725	5.99	6.07	6.09	5.715	6.115	5.8	5.76	5.63	5.66	5.555	5.7
NFKBIB	5.495	5.975	5.8	5.365	5.44	5.725	5.845	5.455	5.9	5.455	6.295	5.715	5.555	5.705	5.58	5.545	5.925	5.56	5.82	5.595	5.55	5.765	6.045	6.05	5.765	5.245	5.27	5.06	5.845	5.825	5.245	5.695	6.23	5.635	5.51	5.905
NFKBIL1	9.38	8.9	8.9	8.02	8.88	9.005	8.7	8.84	9.175	8.25	8.595	8.2	8.725	8.565	8.12	8.335	8.58	8.89	8.35	8.86	9.105	8.45	8.975	8.825	9.11	8.705	7.97	8.445	8.51	9.05	9.23	9.18	9.13	8.87	8.035	9.015
NFS1	5.755	5.79	5.64	5.91	5.95	5.825	5.865	5.96	5.98	5.875	5.575	4.48	5.535	5.92	5.695	5.67	6.08	6.02	5.435	6.13	5.805	5.975	5.72	5.965	5.79	5.775	5.87	5.79	6.075	6.01	5.585	5.755	6.015	5.94	6.025	5.865
NFX1	7.06	6.875	6.805	6.92	6.87	7.265	6.69	7.375	6.675	6.78	6.505	6.17	6.625	6.45	6.905	6.795	6.8	7.13	6.665	6.745	6.84	7.175	6.455	6.905	7.02	7.015	6.86	6.615	6.87	6.59	6.84	6.765	7.055	7.155	7.16	6.955
NFYC	6.215	6.56	6.32	6.385	5.965	6.17	6.435	5.96	6.585	6.53	6.6	5.46	6.195	6.39	6.265	6.32	6.565	6.445	6.32	6.35	6.095	6.12	6.225	6.16	6.455	6.205	6.305	6.15	6.42	6.475	6.395	6.215	6.59	6.245	6.355	6.15
NHLRC4	7.15	6.83	6.305	6.51	7.125	7.2	6.895	8.325	5.95	7.28	5.445	5.7	6.065	6.085	5.95	6.775	5.625	7.15	5.54	6.185	7.03	7.655	5.88	6.055	7.005	7.125	7.18	6.945	6.675	6.445	5.91	6.88	7.74	7.315	7.455	6.855
NHP2L1	9.16	9.09	9.07	9.105	8.835	9.075	8.75	8.915	9.195	9.075	9.02	8.61	8.925	8.67	9.175	8.885	8.705	9	8.865	8.9	8.77	9.055	8.775	8.65	9.105	9.06	9.105	9.015	9.115	9.025	9.09	8.83	9.155	9.075	8.81	8.975
NIF3L1	7.455	7.665	7.04	7.4	7.26	7.335	7.825	7.665	7.31	7.595	7.51	6.295	7.19	7.345	7.59	7.335	7.425	7.57	7.38	7.52	7.04	7.515	7.39	6.925	7.615	7.585	7.2	7.175	7.48	7.37	7.42	7.25	7.895	7.54	7.295	7.535
NIN	5.23	5.09	5.105	5.15	5.21	5.04	5.005	5.355	5.005	5.13	5.075	4.34	4.98	5.055	5.135	5.13	5.175	5.225	5.14	5.31	5.14	5.225	5.05	4.93	5.105	5.04	5.47	5.27	5.065	4.93	5.125	5.06	5.085	4.76	5.34	5.13
NIPAL3	6.925	7.05	7.29	6.755	6.84	7.165	7.365	6.97	7.33	6.9	6.965	6.175	6.665	6.925	7.01	6.54	7.125	6.91	6.945	7.36	7.01	6.605	7.025	7.14	6.89	6.715	6.79	6.225	7.05	6.92	6.425	6.66	7.215	6.935	7.075	7.01
NKIRAS2	6.53	6.905	6.745	6.335	6.07	6.61	6.73	6.51	6.975	6.625	6.985	6.655	6.275	6.6	6.655	6.325	7.265	6.73	6.56	6.735	6.5	6.46	7.06	6.66	6.775	6.5	6.375	6.145	6.9	6.495	6.475	6.45	7.055	6.795	6.595	6.995
NKTR	6.94	6.02	6.49	7.435	6.63	7.115	6.855	6.8	6.26	7.205	6.275	5.265	7.215	7.39	6.615	7.31	6.81	6.895	7.05	7.34	7	6.885	6.13	6.815	6.635	7.24	7.46	7.43	6.175	6.905	7.83	7.205	6.21	6.655	6.625	6.7
NLE1	5.675	6.01	5.56	5.45	5.475	5.6	5.375	5.725	5.535	5.56	5.235	5.755	5.36	5.31	5.755	5.36	5.345	5.805	5.645	5.595	5.365	5.565	5.205	5.385	5.635	5.505	5.32	5.42	5.785	5.635	5.57	5.305	5.705	5.82	5.53	5.72
NLRC3	6.395	6.81	6.415	6.24	6.685	6.5	6.095	6.67	6.345	6.39	6.685	6.24	7.38	6.84	6.08	7.195	6.535	6.965	7.215	6.6	6.99	6.685	6.99	6.855	6.675	6.965	6.535	7.2	6.64	6.615	7.92	7.5	6.935	6.605	7.065	7.41
NLRP1	4.31	4.58	4.205	4.745	4.655	4.675	4.965	4.54	4.35	4.475	4.62	4.315	5.115	5.115	4.01	4.5	4.625	4.545	4.725	4.55	4.545	4.58	5.185	4.625	4.395	4.32	4.455	4.805	4.58	4.69	5.335	4.675	4.495	4.61	4.685	4.84
NMNAT1	5.28	4.9	5.08	5.395	5	5.065	5.015	5.055	5.16	5.165	5.24	5.315	4.885	4.91	5.335	4.91	5.15	5	4.88	5.125	5.085	5.175	4.63	4.675	5.145	5.31	5.575	5.13	5.24	5.13	4.935	4.935	4.945	5.055	5.185	5
NMT2	4.875	4.995	5.185	5.01	5.025	5.095	4.895	4.965	5.255	4.84	4.56	4	4.72	4.805	4.95	4.745	4.475	4.815	4.625	4.955	4.8	5.34	4.71	5.365	5.07	4.715	5.025	4.67	5.095	5.12	4.955	4.8	4.96	4.675	5.095	4.78
NOC2L	6.305	6.37	6.36	5.795	6.055	6.46	6.215	6.23	6.395	6.04	6	4.98	6.3	6.15	6.305	6.59	6.08	6.4	6.185	6.625	6.135	6.345	6	6.205	6.255	6.55	6.345	6.135	6.19	6.415	6.47	6.24	6.1	5.99	5.81	6.35
NOL10	6.03	6.215	6.18	6.035	5.855	5.715	6.07	5.79	6.385	5.815	6.225	5.34	6.07	6.22	6.07	5.69	6.045	6.1	5.995	6.345	5.79	5.76	6.125	6.535	5.85	5.875	5.9	5.94	6.065	6.22	5.955	6.005	6.015	5.85	6.09	6.175
NOL6	6.185	5.995	5.895	5.95	5.775	6.115	6.035	6.295	5.825	6.3	6.36	5.315	5.755	5.595	5.75	5.37	6.35	6.13	5.91	5.955	5.61	5.805	5.885	5.985	5.86	6.085	5.86	5.525	6.225	5.65	5.735	5.72	6.005	5.825	6.015	5.955
NOMO1	8.48	8.6	8.715	8.74	8.585	8.125	9.09	8.825	8.82	8.69	8.795	7.515	8.405	8.12	8.35	8.275	9.01	8.255	8.125	8.675	8.46	8.445	8.265	8.9	8.715	8.165	8.535	8.225	8.475	8.685	8.04	8.64	9.08	8.94	8.61	8.845
NONO	8.22	8.075	8.26	8.065	8.07	8.3	8.085	8.07	8.15	8	7.975	8.475	8.26	7.995	8.19	8.23	8.285	8.21	8.3	8.195	7.965	8.29	8.16	8.235	8.155	8.365	8.11	8.315	8.145	8.105	8.315	8.15	8.055	8.245	8.185	8.145
NOP14	6.095	6.535	6.39	6.42	6.65	6.11	6.585	6.34	6.47	6.24	6.515	5.51	6.33	6.37	6.115	6.48	6.375	6.19	6.495	6.75	6.325	6.2	6.47	6.615	6.24	5.86	6.235	6.435	6.5	6.705	6.215	6.355	6.47	6.42	6.65	6.515
NOP56	7.815	7.89	7.86	7.875	7.895	7.93	8.46	8.57	8.095	8.135	7.79	7.59	7.935	7.84	7.81	8.14	7.935	7.82	7.42	8.12	7.92	8.045	8	7.86	8.245	7.67	8.215	8.005	8.06	8.215	8.17	8.245	7.905	8.28	8.5	8.2
NOTCH2	9.565	8.935	10.055	9.015	9.565	9.41	9.045	9.365	9.06	9.635	9.505	8.835	8.81	9.68	9.2	9.92	9.155	9.245	10.115	9.76	9.71	9.43	9.72	8.93	9.58	9.245	9.67	8.92	8.785	9.485	8.88	9.43	9.58	8.875	9.5	9.715
NOTCH2NL	6.29	5.71	6.16	6.92	6.24	5.87	6.12	5.92	5.29	6.81	6.13	4.23	5.96	6.32	6.44	6.76	5.98	6.03	6.15	6.7	6.04	6.05	6.04	6.25	6.4	5.88	6.88	7.2	5.57	6.14	6.41	6.21	6.12	5.42	6.26	6.25
NOX1	4.305	4.985	5.03	4.26	4.405	4.32	5.21	4.395	4.93	4.24	4.89	4.065	5.425	6.15	4.04	4.725	5.455	4.21	5.46	4.475	4.99	4.325	5.68	4.535	4.385	4.46	4.34	6.55	4.885	5.09	5.115	5.41	4.83	4.86	4.44	6.095
NPEPL1	8.07	8.58	7.75	8.5	8.64	8.575	8.78	8.66	8.055	8.155	7.405	9.06	8.125	8.465	7.96	8.93	7.715	8.195	8.085	8.575	8.435	8.885	7.785	8.18	8.29	8.52	8.6	8.575	8.245	8.255	8.195	8.495	8.565	8.745	8.525	8.48
NPEPPS	6.78	6.5	6.9	7.325	6.585	6.81	6.54	6.605	6.53	7.005	6.795	5.74	6.76	6.99	7.04	6.86	7.195	6.95	7.16	6.85	6.735	6.865	6.64	6.735	6.84	7.06	7.175	7.115	6.93	6.9	6.89	6.78	6.425	6.65	6.735	6.705
NPHP3	5.525	5.25	5.44	6.005	5.69	6.18	5.64	6.04	5.295	5.975	5.48	5.2	6.065	5.955	5.6	5.72	5.47	5.595	6.055	6.2	5.715	5.655	5.385	5.435	5.59	5.98	6	6.185	5.115	5.655	6.19	5.455	5.35	5.42	5.475	5.445
NPIP	6.435	6.49	6.285	7.075	7.31	7.24	7.56	7.375	6.495	6.365	5.995	8.025	7.49	6.575	6.215	7.1	6.64	6.095	6.635	7.385	6.815	6.88	6.71	7	6.825	6.895	6.85	7.24	6.12	7.015	6.865	7.01	6.87	7.06	7.19	6.775
NPIPL2	9.075	8.96	8.935	9.76	9.7	10.37	9.675	10.21	8.82	9.26	8.29	8.245	9.83	9.315	8.7	9.26	8.94	8.945	9.425	9.425	9.48	9.7	8.735	9.515	9.52	9.25	9.08	9.325	8.72	9.625	9.995	9.165	9.515	9.785	9.125	9.4
NPL	4.97	4.85	4.99	5.1	4.89	4.61	5.23	4.23	5.47	4.81	5.05	4	4.98	5.14	4.72	4.73	5.4	4.91	5.45	4.89	4.6	4.93	5.62	5.16	4.72	4.94	4.86	4.84	5.54	4.97	4.92	4.7	5.16	5.11	5.03	5.16
NPLOC4	7.4	7.6	7.74	7.88	7.59	7.995	7.89	7.605	7.56	7.49	7.705	8.425	8.085	7.855	7.635	7.965	8.165	7.68	7.615	8.095	7.68	7.84	7.695	8.135	7.625	7.47	7.585	7.325	7.55	7.6	7.83	7.77	7.785	7.655	7.69	7.935
NPM1	9.7	9.71	9.69	9.2	9.52	9.21	9.46	9.32	9.98	9.75	9.45	9.66	9.52	9.31	9.55	9.79	9.22	9.25	9.22	9.47	9.64	9.39	9.02	9.45	9.58	9.45	9.61	9.7	9.8	9.85	10.11	9.62	9.29	9.42	9.58	9.31
NPM2	7.25	6.915	7.405	7.02	7.42	7.24	6.32	7.13	7.14	6.915	5.88	7.67	6.54	6.525	6.22	7.165	6.04	7.135	6.79	6.515	6.21	7.285	6.975	6.785	7.175	7.095	6.785	6.33	7.085	6.955	6.545	6.385	6.855	7.37	7.05	6.735
NPTN	8.565	8.34	8.695	8.765	8.435	8.64	8.57	8.76	8.44	8.47	8.395	7.93	8.55	8.205	8.65	8.505	8.63	8.505	8.825	8.58	8.66	8.47	8.185	8.565	8.52	8.685	8.76	8.53	8.365	8.19	8.08	8.245	8.5	8.225	8.535	8.29
NR1D2	5.34	5.1	5.475	5.225	5.155	4.995	5.11	5.06	5.525	5.13	5.11	4.885	4.925	5.33	5.365	4.79	5.79	5.25	5.19	5.215	5.29	5.17	5.375	5.4	5.255	5.05	5.33	5.12	5.57	5.86	4.495	5.18	5.58	4.89	4.89	5.18
NR2C2	5.465	5.74	5.715	6.205	5.66	5.86	5.785	5.41	5.525	5.97	5.83	5.22	5.685	5.815	5.925	5.925	5.955	5.7	5.94	5.765	5.43	5.675	5.585	5.94	5.745	5.69	5.995	5.935	5.735	5.68	5.54	5.685	5.6	5.59	5.63	5.71
NR3C1	7.405	7.555	7.555	7.49	7.615	7.38	7.465	7.56	7.4	7.865	7.365	6.505	7.455	7.63	7.53	7.45	7.315	7.62	7.66	7.505	7.56	7.585	7.345	7.655	7.45	7.675	7.915	7.3	7.515	7.5	7.675	7.495	7.52	7.465	7.625	7.42
NR4A2	5.81	7.39	6.19	5.755	5.855	6.125	7.595	6.74	6.38	5.8	7.54	5.23	6.27	6.955	6.24	6.21	7.51	5.525	6.86	6.61	6.545	6.01	7.43	6.835	5.995	5.915	6.225	5.805	6.355	6.685	5.905	6.08	6.245	6.3	6.6	6.075
NRAS	5.645	5.355	5.78	5.715	5.79	5.57	5.525	5.455	5.62	5.625	5.835	4.93	5.65	5.545	5.675	5.28	5.605	5.55	5.745	5.565	5.705	5.535	5.685	5.98	5.61	5.55	5.8	5.51	5.795	5.555	5.4	5.67	5.48	5.35	5.87	5.54
NRBF2	5.97	5.93	5.915	5.79	5.465	5.67	6.15	5.335	5.99	5.785	6.28	6.765	5.63	6.205	5.925	6.175	6.085	5.675	6.49	5.605	5.625	5.54	6.2	5.965	5.75	5.9	5.89	5.65	6.01	5.78	5.99	5.755	5.99	5.645	5.84	5.695
NRIP1	5.85	6.025	6.41	6.175	6.12	5.93	5.63	5.19	6.225	6.17	6.02	4.475	5.775	6.04	6.495	5.98	6.01	6.035	6.655	5.65	5.87	5.87	5.815	5.965	5.725	6.015	6.315	6.055	6.345	5.94	6.115	5.915	5.475	5.52	5.785	5.355
NRL	5.34	5.415	5.465	5.14	5.465	5.705	5.42	5.575	5.985	5.315	5.33	5.175	5.125	5.245	5.17	5.035	5.25	5.74	5.31	5.43	5.105	5.645	5.61	5.67	5.325	5.17	5.06	4.91	5.52	5.46	5.75	5.35	5.715	5.365	5.625	5.6
NRP2	5.1	4.965	4.815	5.235	4.82	4.91	4.81	4.79	5.345	4.685	4.905	6.38	4.92	5.28	5.15	5.02	4.755	5.11	5.54	4.885	5.285	4.985	5.12	5.015	5.12	5.295	4.75	4.925	4.94	4.815	4.305	4.59	5.375	4.875	5.135	4.775
NRSN2	5.335	5.42	5.32	5.18	5.31	5.87	5.49	5.835	5.575	5.15	5.295	4.115	5.44	5.12	5.295	4.74	5.285	5.415	5.65	5.355	5.285	5.44	5.37	5.705	5.45	5.21	5.21	5.38	5.37	5.325	5.24	5.2	5.375	5.505	5.605	5.435
NSA2	7.555	7.945	7.32	6.475	7.575	6.495	6.86	6.71	7.645	6.715	6.945	7.92	6.65	6.755	6.885	6.86	6.72	6.815	6.39	6.94	7.41	6.575	7.195	7.095	7.275	6.62	6.745	7.12	7.18	7.745	7.075	7.385	7.425	6.93	6.85	7.36
NSF	7.205	7.235	7.085	7.35	6.98	6.93	7.1	7.015	6.89	7.49	7.45	6.775	7.26	7.145	7.555	7.07	7.855	7.08	7.22	7.45	7.175	6.825	7.21	7.445	7.37	7.23	7.13	7.3	6.96	7.09	7.145	7.005	7.03	7.25	7.24	7.35
NSFL1C	6.78	7.49	7.285	7.03	6.96	7.29	7.355	7.325	7.375	7.18	7.19	5.705	6.81	7.035	6.905	6.93	7.245	7.18	6.65	7.275	6.935	7.03	7.055	7.155	6.955	6.72	6.88	6.795	7.345	7.31	6.74	6.8	7.49	7.075	7.17	7.15
NSMCE1	7.09	7.08	6.59	6.785	6.885	6.74	6.945	7.375	6.66	7.045	6.76	6.315	6.665	6.415	7.06	7.07	6.525	6.71	6.365	6.84	6.76	7	6.61	6.065	7.065	6.71	7.17	6.945	6.78	6.725	6.735	6.94	7.04	7.225	6.955	6.825
NSMCE4A	7.03	7.24	7.315	7.555	7.29	7.545	7.495	7.375	7.49	7.365	7.37	6.985	7.325	7.14	7.37	7.365	7.19	7.27	6.99	7.73	7.195	7.475	7.15	7.37	7.58	7.345	7.415	7.01	7.285	7.635	7.38	7.325	7.285	7.345	7.39	7.3
NSRP1	5.685	5.66	5.855	5.91	5.84	5.725	5.72	5.705	5.935	5.835	5.695	6.03	5.83	5.92	6.11	5.91	5.725	5.245	5.845	5.78	5.695	5.915	5.59	5.87	5.75	6.01	5.955	5.96	6.035	6.015	5.855	5.995	5.875	5.605	5.44	5.71
NSUN4	6.055	6.095	6.04	6.215	5.97	6.22	5.785	6.225	6.18	6.19	6.35	5.115	6.03	6.09	6.13	5.9	6.49	6.33	6.095	6.16	6.13	5.93	5.83	5.93	6.36	6.115	6.235	6.005	6.045	6.025	6.24	6.095	6.245	6.235	6.105	6.165
NSUN5	8.55	8.33	8.49	8.7	8.575	8.925	8.38	8.84	8.51	8.42	8.17	7.47	9.035	8.31	8.625	8.615	8.13	8.665	8.52	8.385	8.465	8.71	8.2	8.43	8.455	8.58	8.455	8.655	8.56	8.43	9.095	8.655	8.425	8.935	8.535	8.595
NT5C2	7.41	7.35	7.66	8.05	7.27	7.16	7.92	7.06	7.565	7.38	7.635	6.63	7.435	7.87	7.27	8.06	8.69	7.325	8.13	7.8	7.41	7.11	7.79	8.02	7.145	7.375	7.685	7.685	7.465	7.6	7.09	7.465	7.36	7.05	7.805	7.25
NT5C3	6.965	7.07	7.22	7.53	7.38	7.555	6.915	7.04	7.205	7.125	7.135	5.85	7.97	7.105	7.295	7.11	8.505	7.305	7.18	7.15	7.45	7.38	7.18	7.19	7.1	7.295	7.3	7.54	7.565	7.29	7.075	8.265	7.22	7.31	7.5	7.205
NT5DC1	7.565	7.395	7.505	7.96	7.745	7.825	7.605	7.965	7.745	8.035	7.09	6.145	7.65	7.455	7.27	7.9	7.195	8.07	7.395	7.265	7.745	8	7.19	7.665	7.725	7.885	8.005	7.73	7.665	7.825	7.68	7.82	7.885	7.47	7.735	7.505
NT5E	4.805	4.975	4.61	5.505	5.105	5.295	5.27	4.805	4.975	5.065	4.565	4.655	4.48	4.675	5.215	4.6	5.055	5.245	4.805	4.94	5.215	5.09	5.025	4.895	5.13	5.45	5.34	4.66	4.585	4.87	4.72	4.76	5.035	4.825	5.255	4.57
NUCKS1	5.33	5.445	5.235	5.325	5.71	5.225	5.055	5.665	5.595	5.51	5.125	4.715	5.41	5.43	5.82	5.05	5.11	4.86	5.24	5.435	5.205	5.49	5.1	5.49	5.465	5.065	5.355	5.36	5.305	5.72	5.285	5.47	5.435	5.205	5.3	5.185
NUDCD3	6.19	6.33	6.475	6.19	6.375	6.42	6.58	6.615	6.45	6.315	5.965	6.04	6.385	6.125	6.315	6.11	6.05	6.105	5.79	6.59	6.15	6.41	6.36	6.495	6.27	6.105	6.27	6.1	6.31	6.135	6.38	6.31	6.435	6.27	6.08	6.5
NUDT21	6.28	6.14	6.3	6.535	6.32	6.03	5.86	5.93	6.275	6.275	5.89	6.46	6.225	5.96	6.245	6.41	6.04	6.2	5.935	5.995	6.01	6.36	6.075	5.9	6.12	6.23	6.195	6.27	6.295	6.365	6.175	6.12	6.06	5.92	5.845	5.905
NUDT4	5.475	5.31	5.145	4.91	5.63	5.205	5.145	5	6.01	5.045	4.955	4.035	4.695	5.075	4.41	5.135	4.98	5.39	4.865	5.665	5.23	4.805	5.14	4.99	4.99	4.835	5.18	5.25	5.245	5.525	4.95	5.665	5.65	5.085	5.35	5.37
NUDT8	8.38	7.725	8.26	7.955	7.88	8.075	7.535	7.94	8.315	7.78	7.63	7.145	7.33	7.715	8.035	7.435	7.235	7.98	7.88	7.32	7.91	7.635	7.645	7.95	8.145	8.035	7.43	7.76	7.885	7.675	8.025	7.52	7.795	8.025	7.485	7.75
NUP133	5.725	5.715	5.78	6.075	6.02	5.69	5.74	5.805	5.32	5.76	5.835	5.15	5.72	5.65	5.725	5.865	5.98	5.94	5.435	6	6.27	5.845	5.525	5.715	5.635	5.425	6.045	5.87	5.825	5.765	5.765	5.715	5.94	5.87	6.085	5.705
NUP35	5.95	6.315	6.175	6.21	6.12	5.805	6.345	5.98	6.28	6.31	6.045	5.08	6.15	5.93	6.165	6.015	5.995	6.15	5.925	6.445	5.81	6.285	6.135	5.96	6.39	6	6.18	5.97	6.145	6.335	6.15	6.2	6.38	6.12	6.26	6.145
NUP43	6.125	6.06	5.86	6.515	6.23	5.89	5.98	6.03	5.645	6.31	5.855	5.645	6.795	6.14	6.285	6.355	6.23	6.15	6.125	6.235	6	6.735	5.16	5.365	6.535	5.955	6.38	6.58	5.675	6.235	6.365	6.17	5.675	6.41	6.495	6.305
NUP50	6.415	6.405	6.49	6.47	6.365	6.15	6.555	6.535	6.23	6	6.73	6.01	6.795	6.27	6.025	6.455	6.375	6.155	6.615	6.725	6.39	6.39	6.45	6.7	6.335	6.02	6.745	6.625	6.07	6.595	6.185	6.48	6.04	6.645	7.125	6.61
NUP62	8.265	8.54	8.405	8.315	8.435	8.315	8.4	8.41	8.315	8.175	8.245	7.815	8.49	8.415	8.29	8.505	8.59	8.33	8.31	8.69	8.325	8.39	8.62	8.385	8.465	8.27	8.415	8.55	8.275	8.735	8.59	8.615	8.625	8.53	8.53	8.7
NUP98	6.85	6.775	6.875	7.055	6.685	6.845	6.93	7.055	6.915	7.305	7.035	7.04	6.965	7.295	7.17	6.71	6.945	6.97	7.085	7.005	6.735	7.06	6.98	6.81	6.675	7.18	7.13	6.915	6.885	6.935	7.19	6.79	6.755	6.9	6.735	6.845
NUPL1	5.385	5.115	5.275	5.645	5.525	5.155	5.31	5.275	5.07	5.61	5.47	4.53	5.405	5.38	5.71	5.135	5.15	5.135	5.235	5.375	5.385	5.21	5.085	5.03	5.275	5.445	5.635	5.36	5.435	5.385	4.935	5.205	5.075	5.04	5.215	5.255
NUPL2	6.735	6.345	6.59	7.03	6.83	6.92	6.665	6.4	6.515	6.84	6.44	5.61	7.205	6.715	6.8	6.905	6.6	6.845	6.88	6.765	6.69	6.89	6.54	6.805	6.715	7.015	6.975	7.19	6.68	6.7	7.08	6.87	6.52	6.495	6.605	6.67
NUS1	7.39	7.36	7.19	7.35	7.26	6.92	7.15	7.3	6.81	6.61	7.78	5.68	6.99	7.18	7.08	7.03	7.04	6.99	7.58	7	7.33	6.94	7.02	7.11	7.3	6.92	7.03	7.34	6.91	7.16	7.29	6.85	7.26	7.05	6.97	7.03
NXT2	5.495	5.565	5.79	5.685	5.78	5.42	5.275	5.195	5.745	5.49	5.755	4.07	5.78	5.585	5.445	5.01	5.66	5.55	5.67	5.535	5.39	5.575	5.425	5.66	5.625	5.33	5.48	5.32	5.725	5.735	5.17	5.61	5.585	5.49	5.64	5.485
NYNRIN	5.385	5.465	5.45	5.965	5.405	5.32	5.15	5.345	5.025	5.25	4.955	4.88	5.55	5.705	4.99	5.635	5.3	5.61	5.55	5.525	5.34	5.58	5.19	5.49	5.495	5.36	5.375	5.605	5.41	5.295	5.175	5.2	5.245	5.165	5.275	5.06
OAS2	6.2	6.18	6.23	6.94	5.89	6.11	6.3	6.65	6.29	6.37	6.41	4.26	6.86	6.18	6.94	6.41	9.19	6.48	6.78	6.11	6.08	6.48	6.33	6.3	6.16	6.89	6.55	6.34	6.5	6.13	6.52	8.23	6.29	6.63	6.72	6.96
OBFC1	6.575	6.85	7.155	7.31	7.18	6.655	6.58	6.88	7.225	6.985	6.71	5.955	6.47	6.46	7.39	6.33	6.43	6.825	6.655	7.15	7.07	6.98	6.57	6.755	7.08	6.79	7.1	6.23	6.535	6.43	5.87	6.545	6.885	6.52	6.74	6.55
OBFC2A	6.46	6.525	6.8	7.815	6.245	5.9	6.875	5.75	6.12	6.915	7.38	6.035	6.86	7.73	7.02	6.86	7.23	6.315	7.375	6.57	6.845	5.95	7.955	6.295	6.565	6.845	7.025	7.08	6.475	6.26	7.005	6.51	6.02	6.755	6.895	6.635
OBSCN	4.57	4.53	4.46	4.8	4.72	4.79	4.16	5.16	4.16	5.36	4.57	5.55	4.95	5.11	4.72	5.13	4.28	4.91	4.72	5.69	4.83	5.13	4.55	4.5	4.8	4.73	5.02	4.8	4.21	4.5	5.53	4.29	4.71	4.43	4.56	4.52
OBSL1	5.86	5.755	5.29	6.24	5.95	6.275	5.645	6.435	5.43	6.325	5.71	6.96	5.68	6	5.945	6.05	5.625	5.635	5.85	5.81	5.54	6.18	5.47	5.715	5.905	5.56	6.265	6.135	5.585	5.835	6.335	5.45	6.065	6.13	5.81	5.575
OCLN	5.73	5.49	5.56	5.49	5.225	5.18	5.48	5.04	5.295	5.51	5.745	4.39	5.365	5.285	5.775	5.6	6.21	4.995	5.9	5.43	5.635	5.28	5.47	5.685	5.26	5.495	5.63	5.365	5.79	5.595	5.03	5.33	5.475	5.35	5.31	5.29
ODF2	6.825	6.38	6.335	6.305	6.82	6.86	7.055	7.245	6.44	6.625	5.58	6.06	6.43	6.055	6.18	6.915	5.56	6.79	5.985	5.965	6.685	6.96	6.095	6.59	6.54	6.755	6.715	6.72	6.525	6.39	6.475	6.595	6.795	6.78	6.85	6.555
OFD1	6.695	6.27	6.77	6.805	6.75	6.875	6.925	6.725	6.62	6.86	6.225	7.13	6.52	6.265	6.38	6.755	6.615	6.37	6.25	6.855	6.365	6.91	6.47	6.5	6.89	5.97	6.61	6.495	6.225	6.73	6.825	7.075	6.555	6.73	6.59	6.445
OGFOD2	7.585	7.34	7.33	7.305	7.58	7.565	7.775	7.72	7.24	7.63	6.88	6.185	7.115	7.06	7.15	7.47	7.1	7.4	6.93	7.16	7.41	7.805	7.12	7.245	7.535	7.38	7.575	7.57	7.385	7.23	7.245	7.415	7.62	7.59	7.93	7.5
OGFR	8.835	8.875	8.955	8.765	8.515	9.085	9.055	9	8.965	8.41	8.78	8.685	9.01	8.705	8.435	8.925	9.63	9.2	8.98	9.055	8.685	9.11	9.02	9.03	8.795	9.18	8.735	8.855	8.83	8.635	9.225	9.305	9.03	8.965	8.855	9.3
OGG1	5.085	5.28	5.18	5.16	5.385	5.46	5.235	5.685	5.105	5.345	5.265	3.97	5.345	5.085	5.2	5.125	5.155	5.435	4.99	5.31	5.215	5.585	5.095	5.01	5.345	4.865	5.155	5.445	5.23	5.36	5.985	5.5	5.49	5.33	5.305	5.46
OLA1	8.225	8.55	8.135	8.075	8.25	8.085	8.17	7.995	8.02	7.64	8.12	8.42	8.405	8.2	8.01	7.99	8.205	7.975	8.095	8.165	8.23	8.365	8.275	8.44	8.115	7.975	7.75	8.27	8.2	8.47	8.095	8.215	8.13	8.165	8.385	8.32
OMA1	7.975	7.54	6.825	7.645	7.785	7.415	7.015	8.26	6.075	7.875	6.825	7.24	7.545	7.285	7.87	7.635	6.715	7.56	7.285	6.735	7.885	7.93	6.7	6.575	7.605	7.93	8.37	8.23	7.145	7.11	7.66	7.7	7.49	7.885	7.705	7.35
OPA1	6.055	6.065	6.345	6.255	6.285	6.275	6.13	6.14	6.205	6.19	6.16	4.845	5.955	6.24	6.035	6.07	6.195	5.98	5.81	6.485	5.94	6.095	6.155	6.46	6.115	5.745	6.03	6.13	6.195	6.4	5.9	6.135	6.115	5.79	6.125	5.94
OPA3	6.31	6.55	6.63	6.355	6.52	6.89	6.215	6.44	6.63	6.05	6.295	5.425	6.62	6.285	6.405	6.205	6.505	6.195	6.31	6.625	6.205	6.66	6.575	6.885	6.215	6.36	6.35	6.225	6.66	6.49	6.105	6.445	6.565	6.12	6.285	6.695
OR7E37P	6.405	6.695	6.46	5.89	6.845	7.03	6.525	6.835	6.615	6.405	5.79	5.08	5.945	6.015	5.925	6.105	5.755	6.29	6.145	6.4	6.7	7.03	6.53	6.335	6.655	6.87	6.27	6.375	6.295	6.22	5.52	6.23	6.68	6.855	6.73	6.33
ORC2	5.045	5.115	5.13	5.39	5.235	5.02	5.355	5.04	5.105	4.995	5.225	4.525	5.19	5.345	5.175	4.92	5.34	4.98	5.195	5.52	5.13	5.15	5.135	4.995	5.185	5.1	5.19	5.22	5.12	5.34	5.08	5.265	5.17	5.145	5.09	5.12
ORC4	6.2	5.95	6.125	6.18	6.06	6.095	5.87	6.33	5.88	6.545	5.845	4.855	5.935	5.815	6.16	5.92	5.86	6.18	5.97	5.98	5.93	6.335	5.75	6.17	6.135	6.39	6.35	6.03	6.065	5.895	5.83	5.895	6.21	6.11	6.14	5.79
ORC5	5.965	5.745	5.99	5.82	5.775	5.66	5.755	5.845	5.78	5.91	5.96	4.695	5.73	5.71	5.7	5.655	5.82	5.83	5.625	5.92	5.72	5.46	5.54	5.805	5.85	5.59	6.01	5.885	5.905	5.79	5.755	5.695	5.765	5.635	5.84	5.685
ORMDL1	6.64	6.355	6.49	6.43	6.695	6.62	6.39	6.83	6.835	6.88	6.67	6.275	6.525	6.53	6.575	6.315	6.375	6.375	6.13	6.88	6.48	6.58	6.28	6.565	6.71	6.77	6.72	6.545	6.475	6.675	6.535	6.7	6.655	6.525	6.545	6.495
ORMDL3	8.225	8.11	8.205	7.98	7.915	8.09	8.135	8.23	8.015	7.88	8.28	7.19	7.86	7.95	7.985	7.825	8.17	8.13	7.97	8.1	8.01	7.985	8.14	8.42	8.22	7.915	7.7	8.245	8.16	8.045	8.2	8.315	8.27	7.965	8.05	8.215
OSBPL1A	5.72	5.88	6.285	5.59	5.76	5.755	6.11	5.98	6.585	5.96	5.915	5.22	5.585	5.755	6.18	5.59	5.795	6.27	5.82	6.215	5.925	6.045	6.005	5.945	6.415	5.715	6.09	5.675	5.93	6.005	5.66	5.75	6.11	6.005	5.67	5.82
OSBPL2	7.925	7.89	8.01	7.695	7.62	7.665	7.565	7.57	7.895	7.385	7.805	6.795	7.68	7.9	7.675	7.39	7.85	7.635	7.7	7.7	7.815	7.475	7.71	8.16	7.99	7.54	7.39	7.305	7.77	7.74	7.355	7.84	7.62	7.41	7.64	7.595
OSBPL3	6.785	6.53	6.69	6.83	6.685	7.015	6.76	7.2	6.32	6.92	6.655	5.51	6.785	6.95	6.52	6.875	6.795	6.72	6.75	6.54	6.925	6.99	6.59	6.545	6.84	6.965	6.895	7.085	6.525	6.81	6.8	6.76	6.83	6.87	6.65	6.59
OSBPL5	6.855	6.39	6.435	6.47	6.505	6.395	6.45	6.74	6.38	6.59	6.615	5.925	6.35	6.24	7.07	6.36	6.34	6.385	6.06	6.45	6.045	6.33	6.115	6.37	6.665	6.51	6.605	6.415	6.345	6.4	6.29	6.285	6.52	6.42	6.65	6.515
OSBPL6	6.425	5.43	5.49	6.065	6.205	6.44	5.285	6.68	5.43	5.975	4.525	4.77	5.905	5.3	4.66	5.765	5.17	5.895	4.65	5.865	5.835	6.97	5.115	5.615	6.005	6.205	6.8	6.34	5.98	5.78	4.935	6.395	6.535	6	6.64	5.515
OSBPL8	5.11	5.2	4.77	4.94	5.365	4.845	4.86	4.77	4.82	4.58	4.98	4.11	4.775	5.285	4.88	4.34	4.83	4.825	4.63	4.985	5.03	4.67	5.04	5.09	4.905	4.44	4.785	5.075	4.785	4.99	4.535	4.99	4.675	4.69	4.965	4.81
OSBPL9	6.545	6.78	6.975	6.74	6.545	6.545	6.86	6.635	6.845	6.595	6.55	5.415	6.595	6.65	6.865	6.95	6.875	6.97	6.905	7.075	6.535	6.705	6.91	7.025	6.415	6.745	6.845	6.595	7.01	6.81	6.905	6.475	6.95	6.395	6.605	6.595
OSCAR	5.905	5.96	5.98	5.445	5.81	5.565	6.08	5.965	5.985	5.69	6.525	6.58	5.955	6.265	5.695	5.75	6.015	5.815	6.595	5.805	5.695	5.605	6.64	5.885	5.98	5.96	5.6	5.955	5.825	5.75	5.91	5.945	6.155	6.025	6.12	6.025
OSCP1	8.59	8.92	8.62	8.1	9.63	9.5	9.26	9.09	8.71	9.1	6.43	7.31	8.44	7.86	7.77	9.47	7.04	9.09	7.48	7.86	8.67	9.11	8.04	8.55	8.86	8.7	9.91	8.68	8.89	8.77	8.32	8.81	9.6	9.81	9.13	8.59
OSM	6.755	7.34	6.085	7.345	5.715	6.04	9.16	4.665	6.425	8.04	9.095	6.7	6.085	9.705	5.87	7.2	6.48	4.66	8.71	5.495	5.365	4.775	9.535	6.725	7.155	7.165	8.125	7.67	7.025	5.06	7.415	5.13	5.14	8.38	7.61	6.16
OTUD5	7.19	7.185	7.15	7.115	7.155	7.2	7.39	7.43	7.085	6.98	7.305	7.49	7.18	7.325	7.015	7.24	7.08	7.06	7.245	7.16	7.04	7.195	7.02	7.41	7.145	7.125	7.115	7.12	7.185	7.02	7.25	6.98	7.275	7.1	7.325	7.15
OTX1	6.525	7.33	6.83	6.58	6.645	6.82	6.81	6.71	6.68	6.52	7.19	6.095	6.82	6.73	6.49	6.31	7.355	6.655	6.75	7.33	6.69	6.7	7.35	7.41	6.725	6.33	6.425	6.65	6.68	6.95	6.3	6.76	7.045	6.81	6.865	7.085
OXR1	5.64	5.39	5.75	5.53	5.65	5.53	5.54	5.63	5.92	5.39	5.66	4.31	5.43	5.42	5.9	5.32	5.67	5.61	5.71	6.15	5.51	5.39	5.74	5.87	5.6	5.58	5.71	5.19	5.62	5.71	4.81	5.33	5.41	5.02	5.28	5.16
P2RY1	5.43	5.5	5.77	5.36	5.46	5.2	5.35	4.58	5.22	4.86	5.35	6.46	4.93	5.29	5.83	4.76	6.09	5.14	5.25	5.68	5.37	4.95	4.89	6.18	5.44	4.84	4.99	4.87	5.19	5.3	4.56	5.03	5.14	4.75	4.91	5
P4HA2	7.655	6.965	7.055	6.895	7.485	7.005	7.07	7.81	6.76	7.425	7.22	7.245	6.335	6.915	7.395	7.095	6.59	6.87	6.63	6.645	7.375	7.27	6.84	7.065	7.41	6.8	7.165	7.475	6.785	7.2	6.33	7.34	7.41	7.12	7.355	7.325
P4HB	12.12	11.805	11.77	11.435	11.61	11.715	11.765	11.775	11.745	11.63	11.955	11.665	11.16	11.69	12.05	11.495	11.85	11.6	11.79	12.01	11.6	11.36	11.905	11.365	11.735	11.475	11.61	11.635	11.665	11.58	11.245	11.355	11.7	11.49	11.385	11.785
PAAF1	8.25	8.395	8.1	8.36	8.515	8.01	8.295	8.395	8.44	8.33	7.53	7.64	8.08	8.28	8.095	8.26	7.99	8.12	7.78	8.665	7.84	8.355	8.08	7.645	8.505	7.995	8.415	8.195	8.12	8.525	8.18	8.265	8.68	8.78	8.215	8.47
PACSIN2	6.875	6.875	6.555	6.44	6.45	6.345	7.065	6.92	6.74	6.57	7.37	6.155	6.425	6.915	7.16	6.61	7.235	6.57	6.855	6.785	6.655	6.42	7.29	6.88	6.675	6.775	6.74	6.82	6.815	6.72	6.435	6.4	6.905	6.815	6.975	6.855
PAFAH1B1	7.855	7.955	8.06	8.025	8.01	8	8.125	8	8.055	8.21	8.13	7.66	8.095	8.13	8.135	7.895	8.245	8.06	8.015	8.06	8.05	8.05	7.905	8.18	8.075	7.94	8.225	7.915	8.08	8.35	7.815	7.94	8.085	7.95	8.105	7.945
PAFAH1B2	6.43	6.42	6.495	6.38	6.265	6.395	6.39	6.455	6.39	6.26	6.485	5.26	6.485	6.41	6.605	6.27	6.525	6.5	6.625	6.29	6.18	6.505	6.4	6.465	6.24	6.335	6.435	6.53	6.485	6.355	6.265	6.255	6.225	6.195	6.485	6.39
PAFAH2	5.345	5.37	5.125	5.145	5.085	5.075	5.485	5.3	5.345	5.18	5.685	4.37	4.785	5.16	5.65	4.955	5.37	5.15	4.9	5.415	5.17	5.22	5.32	4.78	5.415	5.055	5.3	4.995	5.36	5.035	4.915	4.915	5.525	5.35	5.12	5.385
PAG1	4.59	4.64	4.435	4.54	4.725	4.44	4.385	4.605	4.315	4.52	4.85	5.06	5.06	5.195	4.125	5.145	4.705	4.775	4.765	4.53	4.465	4.775	4.995	4.645	4.42	4.83	4.97	4.985	4.715	4.585	5.57	5.195	4.65	4.52	4.85	5.285
PAIP1	7.345	7.135	7.15	7.23	7.255	7.185	7.15	7.34	7.645	7.275	7.855	7.05	6.865	7.155	7.445	6.985	7.445	6.925	7.035	7.585	7.04	7.15	7.535	7.465	7.055	6.955	7.195	6.765	7.425	7.435	6.38	7.145	7.475	7.075	7.38	6.99
PALLD	7.665	7.825	8.045	8.165	7.935	8.13	7.895	7.525	7.48	7.365	8.3	9.23	8.105	7.82	7.465	7.475	7.89	7.3	7.695	7.98	7.35	7.735	7.445	8.85	7.605	7.285	7.8	7.695	8.215	8.095	7.03	7.655	8.175	7.395	8.485	7.615
PAM	8.08	8.31	8.365	8.375	7.56	8.15	8.275	8.745	8.35	8.375	8.365	7.44	8.08	8.435	9.07	8.51	8.76	8.945	8.985	8.38	8.5	8.09	8.095	7.98	8.385	8.31	8.55	9.325	8.795	7.79	8.65	8	8.13	8.085	7.905	8.175
PANK3	5.87	6.03	5.93	6.21	6.05	5.8	5.81	5.63	5.79	6.19	6.3	6.79	5.79	5.93	6.34	5.81	6.18	5.99	6.2	5.89	5.84	5.76	6.2	6.2	6.04	6.17	6.09	5.94	6.1	5.96	5.15	5.64	6.13	6.04	6.14	5.79
PAOX	5.33	5.3	4.85	5.45	4.69	5.13	5.69	5.29	5.25	5.51	5.21	4.17	4.98	5.24	5.5	4.93	5.62	5.39	4.72	5.25	5.3	5.39	5.46	5.44	5.07	5.3	5.44	5.19	5.29	5.08	5.15	5.37	5.75	5.42	5.62	5.23
PARD3	7.445	7.705	7.715	7.715	7.91	8.115	7.76	7.68	7.83	7.3	7.845	7.935	7.55	7.65	7.43	7.62	7.945	7.75	7.55	7.73	7.595	7.97	7.67	8.025	7.59	7.595	7.41	7.57	7.7	7.92	7.02	7.63	8.04	7.54	7.665	7.74
PARL	8.27	8.245	8.41	8.065	8.385	8.195	8.415	8.24	8.52	8.09	8.255	7.295	8.025	7.99	8.025	7.95	7.995	7.945	7.925	8.465	8.07	8.13	8.245	7.985	8.125	8.06	7.945	7.575	8.35	8.435	7.915	8.005	8.37	8.25	7.79	8.175
PARP1	6.08	6.04	5.6	6.18	5.76	6.38	5.81	5.85	6.56	5.78	5.69	4.37	6.41	6.04	5.83	5.55	5.67	6.4	5.96	5.97	5.79	5.87	6.2	6.07	5.7	5.91	5.76	6.07	6.02	5.88	6.39	6.02	6.24	5.67	6.01	5.74
PARP6	5.61	5.77	5.985	6.325	6.03	6.43	6.445	5.83	6.445	5.865	5.96	6.8	6.225	6.115	5.97	6.045	6.475	5.86	6.18	6.435	5.79	5.95	6.41	6.285	5.87	5.965	5.83	5.965	5.945	6.415	6.06	6.02	6.245	6.145	5.9	6.08
PASK	4.72	4.15	4.025	4.87	4.505	5.03	5.065	4.965	4.435	4.85	4.195	4.02	4.685	4.46	4.25	4.525	4.49	4.59	4.205	4.65	4.54	4.725	4.165	4.365	4.27	4.77	5.03	4.955	4.59	4.67	5.47	4.825	4.82	4.705	4.4	4.99
PAX3	5.11	4.845	5.09	4.63	4.185	4.855	5.05	4.825	4.71	4.61	5.17	5.03	4.79	4.87	5.085	5.365	5.28	4.775	4.855	5.445	4.905	4.785	5.69	5.125	5.155	4.045	5.135	4.67	4.795	4.975	4.655	4.745	4.505	4.02	4.16	5.005
PAX6	5.07	5.495	5.385	5.905	5.675	5.785	5.54	5.115	5.995	5.815	6.005	5.65	5.4	5.47	5.41	4.98	6	5.41	5.85	6.07	5.265	5.43	5.7	5.375	5.59	5.21	5.185	4.81	5.42	5.83	5.115	5.07	5.795	5.13	5.17	5.405
PAX9	5.59	5.58	5.755	5.595	5.675	5.68	5.25	5.4	5.745	5.525	5.255	6.315	5.55	5.075	5.76	5.455	5.605	5.33	5.555	5.6	5.645	5.23	5.26	5.52	5.6	5.53	5.485	5.435	5.355	5.455	4.935	5.32	5.33	5.47	5.51	5.035
PBRM1	6.33	6.145	6.32	6.42	6.58	6.285	6.12	6.25	6.28	6.27	6.285	4.88	6.335	6.365	6.325	6.24	6.12	6.23	6.235	6.24	6.35	6.375	5.845	6.545	6.34	6.285	6.41	6.425	6.225	6.39	6.1	6.305	6.13	6.1	6.185	6.13
PBX1	6.39	6.695	6.755	6.54	7.105	6.53	6.425	6.765	6.725	6.515	6.075	6.41	6.69	6.5	6.355	6.52	6.56	6.69	6.115	7.01	6.5	6.755	6.185	8.94	6.5	6.265	6.52	6.485	6.625	6.915	6.055	6.57	6.63	6.37	6.385	6.33
PBX3	5.925	5.64	5.705	5.16	5.68	5.715	5.9	5.685	5.16	5.425	5.445	5.285	5.355	5.135	5.15	5.66	5.635	5.505	5.625	5.48	5.235	6.24	5.595	6.225	5.305	5.41	5.85	5.025	5.85	5.755	5.475	5.39	6.44	6.045	6.185	5.625
PBXIP1	6.305	6.425	6.425	6.31	6.635	6.62	6.755	6.57	6.77	6.385	6.075	4.535	6.41	6.715	6.005	6.38	5.81	6.455	6.26	6.445	6.545	6.715	6.415	6.14	6.81	6.5	6.25	6.47	6.38	6.665	6.81	6.275	6.725	6.75	6.65	6.405
PCBP2	6.83	7.15	6.8	6.94	6.93	7.11	6.96	7.01	7.02	7.27	6.86	5.9	6.89	6.69	6.9	7.41	7.01	6.72	6.63	7.04	6.92	7.06	7.14	6.95	7.01	6.91	7.06	7.1	7.11	6.81	7.29	7.14	7.24	6.77	6.82	6.97
PCBP4	6.275	6.18	6.73	6.605	6.455	6.53	6.285	6.04	6.955	6.645	6.42	7.03	6.435	6.325	6.405	6.86	6.375	6.63	6.605	6.675	6.12	6.37	6.425	6.4	6.305	6.105	6.555	6.505	6.45	6.545	6.61	6.405	6.61	6.28	6.33	6.39
PCDH1	7.97	8.135	8.355	8.06	7.76	8.19	8.05	7.435	8.47	7.88	8.13	7.65	7.915	8.235	7.885	7.69	8.415	8.03	8.435	8.16	7.86	7.615	8.155	8.235	7.935	7.835	7.71	7.74	7.98	8.075	7.845	7.51	7.66	7.715	7.525	7.725
PCGF5	6.62	6.585	6.615	6.445	6.675	6.715	6.395	6.41	7.02	6.39	6.985	5.085	6.53	6.39	6.83	6.29	6.855	6.265	6.585	6.755	6.44	6.585	6.62	6.655	6.725	6.54	6.275	6.335	6.68	6.875	6.32	6.885	6.71	6.36	6.455	6.565
PCM1	7.31	7.52	7.69	7.63	7.845	8.255	8.385	8.595	8.09	7.465	6.87	7.775	7.33	7.3	6.81	7.95	6.955	7.6	6.95	7.67	7.66	7.935	7.335	7.915	7.47	7.475	7.785	7.69	7.68	7.735	7.105	7.9	7.92	7.68	8.01	7.87
PCMT1	7.03	6.82	7.05	6.83	7	6.65	6.98	6.78	7.11	6.89	7.04	6.16	6.26	6.77	7.11	6.66	6.64	6.47	6.64	7.07	6.75	6.5	6.95	6.75	6.65	6.74	6.86	6.57	6.97	7.26	6.43	6.81	6.87	6.56	6.74	6.5
PCNA	6.915	7.175	6.87	7.145	7.29	6.685	6.875	7.005	7.47	7.275	7.145	6.495	7.205	6.765	6.995	7.08	7.205	6.925	6.955	7.41	6.67	7.05	6.885	6.85	7.18	7.095	7.09	7.01	7.4	7.44	7.335	7.12	6.95	7.01	6.895	6.94
PCSK5	6.42	6.135	5.925	6.195	6.255	6.65	6.08	6.8	5.53	6.595	5.845	4.63	6.095	5.71	6.34	6.05	5.95	6.03	5.855	6.15	6.04	6.1	5.745	6.42	5.935	6.055	6.62	6.09	5.61	5.985	5.625	5.775	6.075	5.965	6.22	5.555
PCSK7	6.125	5.99	6.015	5.99	5.705	5.995	5.975	6.09	5.92	6.24	6.255	5.02	6.25	6.275	6.345	6.055	6.385	6.12	6.365	6.095	6.09	5.93	6.035	5.685	6.1	6.12	6.185	6.23	5.965	5.88	6.535	5.875	6.055	6.03	5.9	6.085
PCYOX1	6.39	6.7	6.775	6.185	6.71	6.345	6.655	6.355	6.875	6.26	6.605	5.9	5.775	6.32	6.695	6.235	6.795	6.455	6.405	7.18	6.315	6.555	6.455	6.605	6.88	6.13	6.25	6.355	6.515	6.61	6.175	6.22	6.665	6.215	6.43	6.38
PCYT2	7.96	7.39	7.81	7.28	7.85	8.23	8.08	8.06	7.85	6.91	6.56	5.62	7.21	7.3	6.91	7.23	6.63	7.69	7.58	7.27	7.51	7.83	7.73	8.1	7.9	8.02	6.79	7.22	7.76	7.48	7.51	7.71	8.16	8.02	8.19	7.69
PDCD2	7.105	7.315	7.16	6.805	7.19	6.77	7.245	7.15	7.285	6.825	7.16	6.635	6.73	6.79	7.025	6.955	7.07	6.6	6.605	7.51	6.99	6.97	6.84	6.65	7.25	6.67	6.8	6.71	7.17	7.37	6.745	6.92	7.43	7.145	7.325	7.035
PDCD5	8.235	8.57	8.245	8.465	8.605	8.12	8.35	8.02	8.45	8.29	8.62	8.11	8.3	8.13	8.295	8.25	8.095	7.835	8.03	8.665	8.4	8.145	8.095	8.235	8.375	8.245	8.335	8.22	8.325	8.765	7.95	8.41	8.405	8.535	8.385	8.325
PDCD6IP	6.645	6.45	6.535	6.2	7.055	5.995	6.345	6.97	6.22	5.88	6.27	5.89	6.2	6.23	6.41	6.19	6.175	5.955	6.05	6.35	6.77	5.965	6.29	6.56	6.565	6.215	6.42	6.44	6.045	6.57	5.635	6.7	6.49	6.26	6.775	6.425
PDCD7	7.015	7.025	7.415	7.115	7.15	7.235	7.08	6.85	7.045	6.695	6.68	6.645	7.39	6.94	6.83	7.265	7.04	6.805	6.905	7.435	7.04	7.105	6.825	7.35	7.26	7.12	7.03	7.27	7.18	7.205	7.25	7.165	7.145	6.995	7.225	7.125
PDCL	5.325	5.225	5.275	5.125	5.33	5.12	5.245	5.09	5.36	5.125	5.285	5.575	4.85	5.22	5.295	5.08	5.27	5.125	4.72	5.19	5.175	4.93	5.09	5.185	5.115	5.015	5.215	5.13	5.3	5.345	4.925	5.07	5.215	5.025	5.125	4.96
PDDC1	7.195	7.46	7.2	7.48	7.39	7.6	7.37	7.665	7.055	7.42	7.41	6.95	7.505	7.22	7.515	7.43	7.27	7.35	7	7.47	7.385	7.535	6.76	7.64	7.605	7.27	7.525	7.47	7.155	7.415	7.56	7.385	7.4	7.39	7.375	7.58
PDE4D	4.97	5.78	5.31	4.99	5.4	5.28	5.08	5.45	4.97	4.75	5.83	4.77	5.34	5.16	5.47	5.54	5.19	4.91	5.01	5.69	5.21	5.06	5.01	5.52	4.97	4.84	5.32	5.06	5.19	5.4	5.52	5.33	4.92	5.04	5.28	5.33
PDE4DIP	5.13	4.85	4.93	5.33	5.02	5.33	4.9	5.56	5.09	5.25	4.99	7.63	5.79	5.12	5.08	5.15	4.98	5.5	5.54	5.17	4.8	5.11	5.07	4.87	5.13	5.13	5.62	5.32	4.96	5.08	5.82	5.09	4.79	4.77	5	5.05
PDE9A	5.56	5.195	5.52	4.965	5.115	4.93	5.085	5.405	5.22	4.925	5.395	4.655	5	4.94	5.555	4.55	4.94	5.305	4.83	5.125	5.245	5.035	5.285	4.835	5.415	4.935	4.895	5.015	5.1	5.175	5.16	5.1	5.43	5.17	5.02	5.235
PDGFA	5.48	5.3	5.52	5.265	5.27	5.33	4.485	5.315	5.045	5.77	4.625	5.025	4.975	4.98	5.685	5.055	5.02	5.64	5.22	4.94	5.12	5.13	4.735	5.05	5.53	5.475	5.495	5.01	5.39	5.055	5.195	4.945	4.895	4.905	4.89	4.84
PDIA3	8.415	7.76	7.64	8.205	8.03	7.755	7.37	7.755	7.775	7.76	7.995	7.54	7.95	7.78	8.135	7.82	7.8	7.8	8.08	7.695	7.945	7.645	7.745	7.97	7.65	7.78	7.925	7.96	7.69	7.63	7.63	7.7	7.595	7.625	7.995	7.86
PDIA5	6.665	5.83	5.91	6.33	6.77	6.275	5.86	6.47	5.8	6.465	6.12	8.31	5.88	5.605	6.745	5.935	5.48	6.175	5.945	5.725	6.07	5.99	5.455	5.915	6.125	5.96	6.08	5.84	5.745	5.845	6.25	5.765	5.935	6.055	5.675	5.95
PDIK1L	5.18	5.06	5.195	5.17	5.24	4.945	4.96	4.65	5.485	5.06	4.745	4.105	5	5.12	5.075	5.065	5.435	4.97	5.29	5.21	4.91	4.96	4.75	5.195	5.02	4.765	5.105	4.79	5.36	5.515	4.855	5.115	4.725	4.685	5.045	4.735
PDLIM5	8.335	8.365	8.53	8.395	8.04	8.195	8.11	7.83	8.545	8.37	8.475	8.755	8.195	8.38	8.75	8.01	8.73	8.315	8.795	8.415	8.17	8.135	8.57	8.64	8.34	8.45	8.45	7.995	8.3	8.17	7.665	7.86	8.055	8.135	8.305	8.055
PDLIM7	4.65	4.91	4.58	4.75	4.39	4.8	5.05	4.45	4.8	4.65	5.05	4.51	5.02	5.55	4.62	4.36	5.02	4.85	5.23	4.81	4.53	4.79	5.2	5.1	4.56	4.6	4.84	4.84	4.8	4.98	4.75	4.6	4.68	4.72	4.72	4.84
PDPK1	6.475	5.905	6.64	6.425	6.235	6.625	6.535	6.525	6.57	6.33	6.155	5.3	6.445	6.015	6.48	6.52	6.265	6.505	6.175	6.39	6.27	6.7	6.005	6.465	6.4	6.71	6.56	6.345	6.63	6.13	6.135	6.26	6.575	6.395	6.445	6.42
PDS5A	5.455	5.44	5.295	6.05	5.3	5.95	5.58	5.645	5.695	5.685	5.28	4.19	6	5.67	5.865	5.725	5.725	6.03	5.845	5.905	5.525	5.945	5.515	5.695	5.575	5.83	5.7	5.905	5.61	5.765	6.005	5.725	5.525	5.385	5.27	5.64
PDSS1	5.3	5.435	5.31	5.57	5.2	5.41	5.425	5.31	5.655	5.4	5.52	5.535	5.44	5.375	5.325	5.665	5.275	5.44	5.255	5.51	5.03	5.4	5.415	5.35	5.38	5.51	5.125	5.085	5.655	5.67	5.185	5.24	5.645	5.315	5.465	5.305
PDSS2	6.54	6.66	6.49	6.5	6.39	6.515	6.71	6.665	6.935	6.6	6.185	4.995	6.24	6.12	6.61	6.29	6.555	6.795	6.32	6.775	6.52	6.83	6.58	6.505	6.69	6.57	6.54	6.39	6.835	6.66	6.34	6.485	6.935	6.725	6.635	6.36
PDXDC1	8.24	8.105	8.285	8.355	7.935	8.29	8.65	8.28	7.8	8.075	8.445	7.82	7.99	8.24	8.69	8.48	8.595	7.935	8.345	8.58	8.41	8.105	8.36	8.515	8.41	8.425	8.405	8.375	8.25	8.105	8.1	8.22	7.81	8.225	8.205	8.375
PDXDC2P	5.28	5.1	5.085	6.53	5.67	6.895	6.445	6.35	5.225	6.23	5.035	5.315	6.11	5.695	5.245	5.92	6.135	5.465	5.445	5.94	5.64	5.96	5.235	5.885	5.49	5.58	6.215	5.805	5.25	6.005	6.21	5.965	5.715	5.945	5.205	5.755
PDXK	9.215	8.85	9.115	9.005	8.545	9.05	8.755	9.02	9.08	9.26	9.22	8.47	8.94	8.825	9.195	8.905	9.315	9.09	9.045	9.08	8.765	8.835	8.91	9.1	8.84	8.805	9.11	9.17	9.09	8.765	9.005	8.86	8.96	8.92	9.015	9.04
PDZD11	6.735	6.54	6.49	6.115	6.75	6.71	6.34	6.54	6.795	6.38	6.525	5.425	6.285	6.145	6.67	6.555	6.52	6.405	6.215	6.515	6.545	6.51	6.345	6.51	6.58	6.445	6.42	6.185	6.45	6.535	6.37	6.39	6.795	6.54	6.41	6.53
PDZD2	5.635	5.455	5.69	5.425	5.4	5.375	5.46	5.18	6.04	5.295	5.6	7.315	5.61	5.56	5.76	5.81	5.915	5.415	5.585	5.9	5.245	5.44	5.705	5.395	5.3	5.485	5.31	4.895	5.465	5.485	5.43	5.21	5.33	5.405	5.365	5.22
PEA15	6.605	6.46	6.925	6.44	6.035	6.335	6.395	5.86	6.76	6.72	7.855	5.47	6.29	6.575	6.685	6.635	7.465	6.375	6.585	6.29	6.55	6.195	7.075	6.225	6.59	6.015	6.535	6.795	6.635	6.14	6.445	6.905	6.37	5.98	6.455	6.525
PECAM1	4.77	5.785	4.935	4.965	4.91	4.66	6.605	4.53	5.385	5.01	5.54	4.345	5.4	6.785	4.415	5.605	5.71	4.635	6.275	4.845	5.005	5.265	6.985	4.955	4.72	4.935	5	5.725	5.72	5.175	5.86	5.325	5.235	5.135	5.34	5.65
PER2	6.805	6.935	7.35	7.035	6.88	7.03	7.185	7.015	7.495	6.725	7.315	5.805	7.135	7.13	6.54	6.79	7.6	6.355	6.96	7.89	7.01	6.67	7.09	7.56	7.105	6.51	6.99	6.93	6.91	7.565	6.785	7.075	7.03	7.06	7.11	7.045
PER3	4.655	4.51	4.825	4.985	4.47	5.275	4.86	4.97	4.62	4.765	4.425	3.745	4.74	4.915	4.77	4.19	5.13	4.98	4.76	5.045	4.725	4.795	4.63	5	4.765	4.66	5.03	4.62	4.86	4.875	4.31	4.64	5.01	4.675	4.695	4.89
PEX26	5.84	6.4	5.745	5.58	6.265	5.39	5.545	5.59	5.315	6.08	5.705	6.035	5.56	6.305	5.955	5.865	6.31	5.665	5.615	6.13	6.325	5.715	5.56	5.625	5.71	5.825	5.775	5.695	5.55	6.1	7.025	5.535	5.79	5.63	6.015	5.7
PEX3	5.625	5.34	5.705	5.595	5.755	5.475	5.56	5.695	5.74	5.61	5.375	5.215	5.245	5.415	5.49	5.45	5.405	5.415	5.32	5.595	5.385	5.505	5.585	5.285	5.54	5.505	5.6	5.16	5.63	5.65	5.215	5.52	5.7	5.64	5.785	5.33
[truncated: 11,895 more rows]
