# Supplementary material for: Subtyping children with asthma by clustering analysis of mRNA expression data
Source: Front Genet. 2022 Sep 9;13:974936. doi: 10.3389/fgene.2022.974936 (PMC9500203; doi:10.3389/fgene.2022.974936)
Supplement: Supplementary file 4 [file Table4.xlsx]

## Sheet: lightcyan1 module gene
Gene	mergeModule
ABCC5	lightcyan1
ABCC6	lightcyan1
ABHD11	lightcyan1
ABHD12B	lightcyan1
ABHD14A	lightcyan1
ACAT1	lightcyan1
ACSS1	lightcyan1
ADARB2	lightcyan1
ADC	lightcyan1
AGPAT4	lightcyan1
AGPHD1	lightcyan1
AGPS	lightcyan1
AGSK1	lightcyan1
AHNAK2	lightcyan1
AK1	lightcyan1
AKAP14	lightcyan1
AKAP9	lightcyan1
AKR1C1	lightcyan1
ALDH3B1	lightcyan1
ALMS1	lightcyan1
AMD1	lightcyan1
AMY1C	lightcyan1
ANKMY1	lightcyan1
ANKRD42	lightcyan1
ANKRD5	lightcyan1
ANKRD54	lightcyan1
AP4M1	lightcyan1
APP	lightcyan1
AQP3	lightcyan1
AREG	lightcyan1
ARHGAP23	lightcyan1
ARID5A	lightcyan1
ARMC10	lightcyan1
ARMC3	lightcyan1
ARMC9	lightcyan1
ARPC5	lightcyan1
ASPH	lightcyan1
ASS1	lightcyan1
ATG2A	lightcyan1
ATP9A	lightcyan1
ATPIF1	lightcyan1
AVPI1	lightcyan1
B9D1	lightcyan1
BACE1	lightcyan1
BAD	lightcyan1
BBS5	lightcyan1
BBS9	lightcyan1
BCAS3	lightcyan1
BCL2L11	lightcyan1
BID	lightcyan1
C10orf57	lightcyan1
C10orf58	lightcyan1
C11orf49	lightcyan1
C11orf70	lightcyan1
C14orf135	lightcyan1
C14orf167	lightcyan1
C14orf45	lightcyan1
C19orf60	lightcyan1
C1orf194	lightcyan1
C1orf201	lightcyan1
C20orf201	lightcyan1
C21orf2	lightcyan1
C21orf58	lightcyan1
C21orf88	lightcyan1
C3orf15	lightcyan1
C4orf3	lightcyan1
C6orf226	lightcyan1
C6orf48	lightcyan1
C6orf97	lightcyan1
C7orf41	lightcyan1
C8orf37	lightcyan1
C9orf116	lightcyan1
C9orf117	lightcyan1
C9orf68	lightcyan1
C9orf95	lightcyan1
CALM2	lightcyan1
CAMSAP1	lightcyan1
CAPG	lightcyan1
CAPS2	lightcyan1
CARD6	lightcyan1
CASC1	lightcyan1
CASC2	lightcyan1
CATSPER2	lightcyan1
CC2D2A	lightcyan1
CCDC103	lightcyan1
CCDC104	lightcyan1
CCDC108	lightcyan1
CCDC114	lightcyan1
CCDC125	lightcyan1
CCDC136	lightcyan1
CCDC147	lightcyan1
CCDC148	lightcyan1
CCDC157	lightcyan1
CCDC33	lightcyan1
CCDC40	lightcyan1
CCDC41	lightcyan1
CCDC74B	lightcyan1
CCDC8	lightcyan1
CD274	lightcyan1
CD302	lightcyan1
CD81	lightcyan1
CDHR3	lightcyan1
CDHR4	lightcyan1
CDK20	lightcyan1
CDK5RAP2	lightcyan1
CDKL1	lightcyan1
CDS1	lightcyan1
CDV3	lightcyan1
CELSR1	lightcyan1
CEP128	lightcyan1
CERKL	lightcyan1
CES1	lightcyan1
CFI	lightcyan1
CHDH	lightcyan1
CHN2	lightcyan1
CLIC5	lightcyan1
CLMN	lightcyan1
CLUAP1	lightcyan1
CMKLR1	lightcyan1
CNKSR3	lightcyan1
CNTNAP3	lightcyan1
CNTNAP3B	lightcyan1
CNTRL	lightcyan1
CRIP1	lightcyan1
CTNNAL1	lightcyan1
CXCL16	lightcyan1
CXorf30	lightcyan1
CYB5D1	lightcyan1
CYP2B6	lightcyan1
CYP2S1	lightcyan1
CYP3A5	lightcyan1
DBNL	lightcyan1
DCBLD2	lightcyan1
DHRS11	lightcyan1
DHRS4L1	lightcyan1
DMD	lightcyan1
DMKN	lightcyan1
DNAAF1	lightcyan1
DNAH10	lightcyan1
DNAH12	lightcyan1
DNAH3	lightcyan1
DNAH5	lightcyan1
DNAH6	lightcyan1
DNAI1	lightcyan1
DNAI2	lightcyan1
DNAJB2	lightcyan1
DOC2B	lightcyan1
DPCD	lightcyan1
DYNLL1	lightcyan1
DYNLRB2	lightcyan1
DYNLT3	lightcyan1
DZIP1	lightcyan1
DZIP3	lightcyan1
EDEM3	lightcyan1
EFCAB1	lightcyan1
EFCAB10	lightcyan1
EFCAB6	lightcyan1
EFHB	lightcyan1
EIF3C	lightcyan1
EIF4ENIF1	lightcyan1
EML1	lightcyan1
ENKUR	lightcyan1
EPB41L1	lightcyan1
ERCC1	lightcyan1
EXD3	lightcyan1
FABP5	lightcyan1
FAM107B	lightcyan1
FAM154B	lightcyan1
FAM161A	lightcyan1
FAM183A	lightcyan1
FAM188B	lightcyan1
FAM195A	lightcyan1
FAM22A	lightcyan1
FAM27A	lightcyan1
FAM46A	lightcyan1
FAM66A	lightcyan1
FAM86A	lightcyan1
FAM86B2	lightcyan1
FANK1	lightcyan1
FBLN1	lightcyan1
FBRSL1	lightcyan1
FBXO36	lightcyan1
FHAD1	lightcyan1
FILIP1	lightcyan1
FLJ37453	lightcyan1
FMO5	lightcyan1
FOXO3	lightcyan1
FTL	lightcyan1
GALM	lightcyan1
GDA	lightcyan1
GFM2	lightcyan1
GLI2	lightcyan1
GLIPR2	lightcyan1
GLS	lightcyan1
GLT8D1	lightcyan1
GLTSCR2	lightcyan1
GP1BB	lightcyan1
GPAT2	lightcyan1
GPM6B	lightcyan1
GPR110	lightcyan1
GPR125	lightcyan1
GPR155	lightcyan1
HBA2	lightcyan1
HCFC2	lightcyan1
HEATR2	lightcyan1
HES6	lightcyan1
HIF1A	lightcyan1
HIPK1	lightcyan1
HLA-DQA1	lightcyan1
HM13	lightcyan1
HMGB3	lightcyan1
HMGN2	lightcyan1
HN1	lightcyan1
HN1L	lightcyan1
HNMT	lightcyan1
HOMER3	lightcyan1
HSP90AA1	lightcyan1
HSP90AB1	lightcyan1
HSP90AB2P	lightcyan1
HSPH1	lightcyan1
HYDIN	lightcyan1
IL1R1	lightcyan1
INF2	lightcyan1
INTU	lightcyan1
IQCA1	lightcyan1
IQCD	lightcyan1
IQCE	lightcyan1
ISYNA1	lightcyan1
JPH3	lightcyan1
KATNAL2	lightcyan1
KBTBD4	lightcyan1
KCTD1	lightcyan1
KCTD12	lightcyan1
KIAA1751	lightcyan1
KIAA1841	lightcyan1
KIAA1908	lightcyan1
KIF13B	lightcyan1
KLHL6	lightcyan1
KRT23	lightcyan1
KRT8	lightcyan1
LARP6	lightcyan1
LDHA	lightcyan1
LDHB	lightcyan1
LDLRAD1	lightcyan1
LEKR1	lightcyan1
LETM1	lightcyan1
LMO7	lightcyan1
LOC100131581	lightcyan1
LOC100288292	lightcyan1
LOC100507547	lightcyan1
LOC284276	lightcyan1
LOC388152	lightcyan1
LOC389634	lightcyan1
LOC728875	lightcyan1
LONRF2	lightcyan1
LRP11	lightcyan1
LRRC17	lightcyan1
LRRC49	lightcyan1
LRRIQ1	lightcyan1
LRTOMT	lightcyan1
LSP1	lightcyan1
LYNX1	lightcyan1
MAGT1	lightcyan1
MAP3K9	lightcyan1
MAP6	lightcyan1
MAP7D1	lightcyan1
MAP9	lightcyan1
MAPK13	lightcyan1
MARC2	lightcyan1
MDH1B	lightcyan1
MDM2	lightcyan1
MED25	lightcyan1
MGC2752	lightcyan1
MGC72080	lightcyan1
MGLL	lightcyan1
MGST3	lightcyan1
MIER3	lightcyan1
MIPEP	lightcyan1
MLF1	lightcyan1
MLLT4	lightcyan1
MOK	lightcyan1
MORN1	lightcyan1
MORN3	lightcyan1
MORN4	lightcyan1
MSI2	lightcyan1
MT1H	lightcyan1
MT1X	lightcyan1
MTSS1	lightcyan1
MUC1	lightcyan1
MUC2	lightcyan1
MYLK	lightcyan1
MYOF	lightcyan1
MYZAP	lightcyan1
NAA50	lightcyan1
NADK	lightcyan1
NAPG	lightcyan1
NEK1	lightcyan1
NEK10	lightcyan1
NEK11	lightcyan1
NFASC	lightcyan1
NFIB	lightcyan1
NHLRC4	lightcyan1
NPEPL1	lightcyan1
NPM2	lightcyan1
NR4A2	lightcyan1
NRBF2	lightcyan1
NT5DC1	lightcyan1
NT5E	lightcyan1
NUDT8	lightcyan1
NUP43	lightcyan1
ODF2	lightcyan1
OMA1	lightcyan1
OR7E37P	lightcyan1
OSBPL6	lightcyan1
OSCP1	lightcyan1
P2RY1	lightcyan1
P4HA2	lightcyan1
PASK	lightcyan1
PAX3	lightcyan1
PBX3	lightcyan1
PCM1	lightcyan1
PCYT2	lightcyan1
PEX6	lightcyan1
PHTF1	lightcyan1
PICALM	lightcyan1
PIGQ	lightcyan1
PIN1	lightcyan1
PKIG	lightcyan1
PKP1	lightcyan1
PLCB4	lightcyan1
PLCE1	lightcyan1
PNMA1	lightcyan1
POMZP3	lightcyan1
PPA1	lightcyan1
PPIL6	lightcyan1
PPP1R14B	lightcyan1
PPT1	lightcyan1
PREPL	lightcyan1
PRH2	lightcyan1
PRKAR2B	lightcyan1
PROC	lightcyan1
PROM2	lightcyan1
PRUNE2	lightcyan1
PTGFR	lightcyan1
PTPLAD1	lightcyan1
PTPRN2	lightcyan1
PYCRL	lightcyan1
PYROXD1	lightcyan1
QSOX1	lightcyan1
RABL2A	lightcyan1
RAET1E	lightcyan1
RAMP1	lightcyan1
RBM43	lightcyan1
RCAN3	lightcyan1
REEP6	lightcyan1
RFX3	lightcyan1
RHBDL2	lightcyan1
RHOB	lightcyan1
RHPN2	lightcyan1
RIBC1	lightcyan1
RN28S1	lightcyan1
RNF130	lightcyan1
RPGR	lightcyan1
RPL22	lightcyan1
RPL5	lightcyan1
RPS23	lightcyan1
RPS3A	lightcyan1
RSG1	lightcyan1
RSPH1	lightcyan1
RSPH4A	lightcyan1
RSPH9	lightcyan1
RTDR1	lightcyan1
SAMD4A	lightcyan1
SAMHD1	lightcyan1
SAT1	lightcyan1
SCARF2	lightcyan1
SCLY	lightcyan1
SCPEP1	lightcyan1
SDHC	lightcyan1
SEC14L3	lightcyan1
SEC22C	lightcyan1
SEPW1	lightcyan1
SERPINA3	lightcyan1
SERPINB11	lightcyan1
SERPINB6	lightcyan1
SH3D21	lightcyan1
SIRT5	lightcyan1
SLC12A7	lightcyan1
SLC13A3	lightcyan1
SLC25A36	lightcyan1
SLC38A2	lightcyan1
SMCR7L	lightcyan1
SNX8	lightcyan1
SPAG16	lightcyan1
SPATA6	lightcyan1
SPATA7	lightcyan1
SPECC1	lightcyan1
SPEF1	lightcyan1
SPEF2	lightcyan1
SPRY1	lightcyan1
SSB	lightcyan1
STEAP3	lightcyan1
STK32C	lightcyan1
STOX1	lightcyan1
STRA6	lightcyan1
STXBP4	lightcyan1
SULT1A4	lightcyan1
SYNE1	lightcyan1
SYNE2	lightcyan1
TAB2	lightcyan1
TCF7L2	lightcyan1
TCFL5	lightcyan1
TCTEX1D4	lightcyan1
TDRD1	lightcyan1
TFCP2	lightcyan1
THRA	lightcyan1
TLE1	lightcyan1
TLE4	lightcyan1
TLR5	lightcyan1
TMCO3	lightcyan1
TMEM146	lightcyan1
TMEM14B	lightcyan1
TMEM231	lightcyan1
TMEM237	lightcyan1
TMEM52	lightcyan1
TMEM9	lightcyan1
TMSB4X	lightcyan1
TNFSF10	lightcyan1
TNS1	lightcyan1
TOMM34	lightcyan1
TP53TG1	lightcyan1
TPM4	lightcyan1
TRAK1	lightcyan1
TRIM37	lightcyan1
TSGA10	lightcyan1
TSPAN11	lightcyan1
TTC12	lightcyan1
TTC16	lightcyan1
TTC29	lightcyan1
TTC39C	lightcyan1
TTLL1	lightcyan1
TTLL9	lightcyan1
TUBBP5	lightcyan1
UBE2CBP	lightcyan1
UBXN10	lightcyan1
UBXN11	lightcyan1
UFSP1	lightcyan1
UGT1A6	lightcyan1
UNC119B	lightcyan1
UNC93B1	lightcyan1
VDAC2	lightcyan1
VWA2	lightcyan1
VWA3A	lightcyan1
VWCE	lightcyan1
WDR19	lightcyan1
WDR49	lightcyan1
WDR52	lightcyan1
WDR65	lightcyan1
WDR66	lightcyan1
WDR73	lightcyan1
WDR78	lightcyan1
WDR90	lightcyan1
WDR92	lightcyan1
WDR96	lightcyan1
WLS	lightcyan1
WNK2	lightcyan1
XLOC_003457	lightcyan1
XLOC_005327	lightcyan1
XLOC_009474	lightcyan1
XLOC_011950	lightcyan1
XLOC_014394	lightcyan1
YBEY	lightcyan1
YSK4	lightcyan1
YWHAZ	lightcyan1
ZCWPW1	lightcyan1
ZDHHC11	lightcyan1
ZNF20	lightcyan1
ZNF295	lightcyan1
ZNF658	lightcyan1
ZWINT	lightcyan1
44630	lightcyan1
A2ML1	lightcyan1
ABAT	lightcyan1
ABCA13	lightcyan1
ABCA3	lightcyan1
ABCA5	lightcyan1
ABCA8	lightcyan1
ABCB11	lightcyan1
ABCC2	lightcyan1
ABCG1	lightcyan1
ABHD14B	lightcyan1
ABHD6	lightcyan1
ACAA1	lightcyan1
ACACB	lightcyan1
ACAD11	lightcyan1
ACAD8	lightcyan1
ACAT2	lightcyan1
ACCN2	lightcyan1
ACCS	lightcyan1
ACOX2	lightcyan1
ACSF2	lightcyan1
ACSL3	lightcyan1
ACSM1	lightcyan1
ACSS3	lightcyan1
ACTA2	lightcyan1
ACTG2	lightcyan1
ACTR1B	lightcyan1
ACYP1	lightcyan1
ADAP1	lightcyan1
ADAT2	lightcyan1
ADCK3	lightcyan1
ADCY9	lightcyan1
ADCYAP1R1	lightcyan1
ADH6	lightcyan1
ADHFE1	lightcyan1
ADORA2B	lightcyan1
ADRB1	lightcyan1
ADSS	lightcyan1
ADSSL1	lightcyan1
AFAP1L2	lightcyan1
AGBL2	lightcyan1
AGPAT2	lightcyan1
AGPAT4-IT1	lightcyan1
AGR3	lightcyan1
AGTRAP	lightcyan1
AHSA1	lightcyan1
AK7	lightcyan1
AK8	lightcyan1
AKAP13	lightcyan1
AKAP8L	lightcyan1
AKR1B1	lightcyan1
AKR7A3	lightcyan1
ALDH1L1	lightcyan1
ALDH4A1	lightcyan1
ALDH5A1	lightcyan1
ALG1L	lightcyan1
ALS2CR12	lightcyan1
ALS2CR8	lightcyan1
AMIGO1	lightcyan1
AMOT	lightcyan1
AMZ2P1	lightcyan1
ANAPC5	lightcyan1
ANG	lightcyan1
ANGPTL2	lightcyan1
ANGPTL4	lightcyan1
ANKK1	lightcyan1
ANKRD18B	lightcyan1
ANKRD20A8P	lightcyan1
ANKRD28	lightcyan1
ANKRD35	lightcyan1
ANKRD37	lightcyan1
ANKRD43	lightcyan1
ANKRD56	lightcyan1
ANKRD65	lightcyan1
ANKS3	lightcyan1
ANKUB1	lightcyan1
ANKZF1	lightcyan1
ANXA8L2	lightcyan1
AP2B1	lightcyan1
AP3M2	lightcyan1
APBB1	lightcyan1
APC	lightcyan1
APCDD1	lightcyan1
APOA4	lightcyan1
APOBEC4	lightcyan1
APOL1	lightcyan1
APOO	lightcyan1
APPL2	lightcyan1
AQP10	lightcyan1
AQP5	lightcyan1
AQP7P1	lightcyan1
AQP7P3	lightcyan1
ARFIP2	lightcyan1
ARG2	lightcyan1
ARGLU1	lightcyan1
ARHGAP18	lightcyan1
ARHGAP39	lightcyan1
ARHGDIB	lightcyan1
ARHGEF17	lightcyan1
ARHGEF26	lightcyan1
ARHGEF4	lightcyan1
ARL2	lightcyan1
ARL3	lightcyan1
ARL4D	lightcyan1
ARL6	lightcyan1
ARL8A	lightcyan1
ARMC2	lightcyan1
ARMC4	lightcyan1
ARNTL2	lightcyan1
ARRB2	lightcyan1
ARSA	lightcyan1
ASB9	lightcyan1
ASCL2	lightcyan1
ASL	lightcyan1
ASPG	lightcyan1
ASRGL1	lightcyan1
ATG4D	lightcyan1
ATG9B	lightcyan1
ATP1B1	lightcyan1
ATP1B3	lightcyan1
ATP2C2	lightcyan1
ATP6AP1L	lightcyan1
ATP6V0A1	lightcyan1
ATP6V0A4	lightcyan1
ATP6V1D	lightcyan1
ATP7B	lightcyan1
AURKB	lightcyan1
AZGP1	lightcyan1
AZI1	lightcyan1
AZIN1	lightcyan1
B3GALNT1	lightcyan1
B3GNT3	lightcyan1
B3GNT5	lightcyan1
B3GNT8	lightcyan1
B3GNT9	lightcyan1
B3GNTL1	lightcyan1
B9D2	lightcyan1
BACE2	lightcyan1
BAIAP3	lightcyan1
BARX1	lightcyan1
BASP1	lightcyan1
BBOX1	lightcyan1
BBS1	lightcyan1
BBS12	lightcyan1
BBS2	lightcyan1
BBS4	lightcyan1
BCAS4	lightcyan1
BCL6	lightcyan1
BCL7A	lightcyan1
BCO2	lightcyan1
BEND5	lightcyan1
BEND7	lightcyan1
BEST4	lightcyan1
BFSP1	lightcyan1
BMF	lightcyan1
BNIP3	lightcyan1
BPHL	lightcyan1
BPIFA1	lightcyan1
BPIFB1	lightcyan1
BPIFB2	lightcyan1
BSCL2	lightcyan1
BST1	lightcyan1
BTBD16	lightcyan1
BTBD3	lightcyan1
BTC	lightcyan1
BTG1	lightcyan1
BTG4	lightcyan1
C10orf107	lightcyan1
C10orf114	lightcyan1
C10orf116	lightcyan1
C10orf128	lightcyan1
C10orf67	lightcyan1
C10orf92	lightcyan1
C10orf93	lightcyan1
C10orf95	lightcyan1
C11orf1	lightcyan1
C11orf16	lightcyan1
C11orf52	lightcyan1
C11orf53	lightcyan1
C11orf63	lightcyan1
C11orf71	lightcyan1
C11orf74	lightcyan1
C11orf75	lightcyan1
C11orf88	lightcyan1
C11orf91	lightcyan1
C11orf92	lightcyan1
C11orf93	lightcyan1
C12orf10	lightcyan1
C12orf24	lightcyan1
C12orf28	lightcyan1
C12orf36	lightcyan1
C12orf54	lightcyan1
C12orf60	lightcyan1
C12orf65	lightcyan1
C12orf75	lightcyan1
C12orf76	lightcyan1
C13orf26	lightcyan1
C13orf30	lightcyan1
C14orf132	lightcyan1
C14orf142	lightcyan1
C14orf23	lightcyan1
C14orf37	lightcyan1
C14orf79	lightcyan1
C15orf26	lightcyan1
C15orf39	lightcyan1
C15orf48	lightcyan1
C16orf45	lightcyan1
C16orf48	lightcyan1
C16orf54	lightcyan1
C16orf71	lightcyan1
C16orf80	lightcyan1
C16orf93	lightcyan1
C17orf107	lightcyan1
C17orf110	lightcyan1
C17orf46	lightcyan1
C17orf50	lightcyan1
C17orf69	lightcyan1
C17orf72	lightcyan1
C17orf76-AS1	lightcyan1
C17orf79	lightcyan1
C17orf82	lightcyan1
C17orf97	lightcyan1
C18orf1	lightcyan1
C18orf10	lightcyan1
C19orf18	lightcyan1
C19orf44	lightcyan1
C19orf46	lightcyan1
C19orf51	lightcyan1
C19orf57	lightcyan1
C19orf70	lightcyan1
C1orf114	lightcyan1
C1orf133	lightcyan1
C1orf135	lightcyan1
C1orf141	lightcyan1
C1orf158	lightcyan1
C1orf168	lightcyan1
C1orf173	lightcyan1
C1orf183	lightcyan1
C1orf189	lightcyan1
C1orf192	lightcyan1
C1orf213	lightcyan1
C1orf226	lightcyan1
C1orf228	lightcyan1
C1orf81	lightcyan1
C1orf87	lightcyan1
C1orf88	lightcyan1
C1QTNF5	lightcyan1
C20orf106	lightcyan1
C20orf141	lightcyan1
C20orf195	lightcyan1
C20orf24	lightcyan1
C20orf26	lightcyan1
C20orf46	lightcyan1
C20orf54	lightcyan1
C20orf85	lightcyan1
C20orf96	lightcyan1
C21orf59	lightcyan1
C22orf15	lightcyan1
C22orf36	lightcyan1
C2CD2L	lightcyan1
C2CD4B	lightcyan1
C2orf40	lightcyan1
C2orf50	lightcyan1
C2orf55	lightcyan1
C2orf62	lightcyan1
C2orf70	lightcyan1
C2orf73	lightcyan1
C2orf77	lightcyan1
C2orf81	lightcyan1
C2orf82	lightcyan1
C3orf17	lightcyan1
C3orf18	lightcyan1
C3orf25	lightcyan1
C3orf26	lightcyan1
C3orf32	lightcyan1
C3orf39	lightcyan1
C3orf52	lightcyan1
C3orf67	lightcyan1
C4BPA	lightcyan1
C4orf22	lightcyan1
C4orf39	lightcyan1
C4orf47	lightcyan1
C5orf30	lightcyan1
C5orf32	lightcyan1
C5orf4	lightcyan1
C5orf45	lightcyan1
C5orf49	lightcyan1
C5orf54	lightcyan1
C5orf55	lightcyan1
C6orf1	lightcyan1
C6orf103	lightcyan1
C6orf108	lightcyan1
C6orf115	lightcyan1
C6orf118	lightcyan1
C6orf145	lightcyan1
C6orf154	lightcyan1
C6orf165	lightcyan1
C6orf225	lightcyan1
C6orf27	lightcyan1
C6orf70	lightcyan1
C7orf50	lightcyan1
C7orf57	lightcyan1
C7orf64	lightcyan1
C7orf74	lightcyan1
C8orf22	lightcyan1
C8orf44	lightcyan1
C8orf47	lightcyan1
C8orf51	lightcyan1
C8orf56	lightcyan1
C8orf73	lightcyan1
C8orf82	lightcyan1
C9orf103	lightcyan1
C9orf128	lightcyan1
C9orf135	lightcyan1
C9orf152	lightcyan1
C9orf171	lightcyan1
C9orf174	lightcyan1
C9orf21	lightcyan1
C9orf23	lightcyan1
C9orf24	lightcyan1
C9orf25	lightcyan1
C9orf30	lightcyan1
C9orf9	lightcyan1
CA14	lightcyan1
CACNB2	lightcyan1
CACNB3	lightcyan1
CACNG6	lightcyan1
CAD	lightcyan1
CADM4	lightcyan1
CALB1	lightcyan1
CALML4	lightcyan1
CAMSAP3	lightcyan1
CAP2	lightcyan1
CAPN12	lightcyan1
CAPN14	lightcyan1
CAPN8	lightcyan1
CAPN9	lightcyan1
CAPS	lightcyan1
CAPSL	lightcyan1
CASP7	lightcyan1
CAT	lightcyan1
CBS	lightcyan1
CBY1	lightcyan1
CCBL1	lightcyan1
CCDC102A	lightcyan1
CCDC106	lightcyan1
CCDC11	lightcyan1
CCDC113	lightcyan1
CCDC121	lightcyan1
CCDC13	lightcyan1
CCDC135	lightcyan1
CCDC137	lightcyan1
CCDC138	lightcyan1
CCDC14	lightcyan1
CCDC146	lightcyan1
CCDC151	lightcyan1
CCDC153	lightcyan1
CCDC164	lightcyan1
CCDC17	lightcyan1
CCDC19	lightcyan1
CCDC24	lightcyan1
CCDC28A	lightcyan1
CCDC3	lightcyan1
CCDC30	lightcyan1
CCDC34	lightcyan1
CCDC37	lightcyan1
CCDC39	lightcyan1
CCDC42B	lightcyan1
CCDC60	lightcyan1
CCDC65	lightcyan1
CCDC67	lightcyan1
CCDC78	lightcyan1
CCDC81	lightcyan1
CCDC89	lightcyan1
CCDC9	lightcyan1
CCDC96	lightcyan1
CCHCR1	lightcyan1
CCL14	lightcyan1
CCL15	lightcyan1
CCL25	lightcyan1
CCL28	lightcyan1
CCNB1IP1	lightcyan1
CCNJL	lightcyan1
CCP110	lightcyan1
CCR10	lightcyan1
CCT2	lightcyan1
CD164L2	lightcyan1
CD24	lightcyan1
CD33	lightcyan1
CD36	lightcyan1
CD38	lightcyan1
CD47	lightcyan1
CD55	lightcyan1
CD59	lightcyan1
CD86	lightcyan1
CD97	lightcyan1
CD99	lightcyan1
CD99L2	lightcyan1
CDC42EP2	lightcyan1
CDC42EP5	lightcyan1
CDH17	lightcyan1
CDH3	lightcyan1
CDK14	lightcyan1
CDKL2	lightcyan1
CDKL3	lightcyan1
CDON	lightcyan1
CEACAM5	lightcyan1
CECR1	lightcyan1
CEL	lightcyan1
CENPJ	lightcyan1
CENPM	lightcyan1
CENPW	lightcyan1
CEP112	lightcyan1
CEP120	lightcyan1
CEP164	lightcyan1
CEP290	lightcyan1
CEP41	lightcyan1
CEP72	lightcyan1
CEP89	lightcyan1
CERS4	lightcyan1
CES2	lightcyan1
CES4A	lightcyan1
CETN2	lightcyan1
CH25H	lightcyan1
CHADL	lightcyan1
CHCHD5	lightcyan1
CHCHD6	lightcyan1
CHCHD8	lightcyan1
CHP2	lightcyan1
CHRNA10	lightcyan1
CHST7	lightcyan1
CHST9	lightcyan1
CIB1	lightcyan1
CIDEB	lightcyan1
CKAP4	lightcyan1
CKB	lightcyan1
CKM	lightcyan1
CLDN1	lightcyan1
CLDN16	lightcyan1
CLDN3	lightcyan1
CLDN4	lightcyan1
CLEC11A	lightcyan1
CLIC6	lightcyan1
CLSTN1	lightcyan1
CLU	lightcyan1
CMAS	lightcyan1
CMIP	lightcyan1
CNGA4	lightcyan1
CNN1	lightcyan1
CNO	lightcyan1
CNOT10	lightcyan1
CNTD1	lightcyan1
CNTF	lightcyan1
CNTLN	lightcyan1
COBL	lightcyan1
COG7	lightcyan1
COL16A1	lightcyan1
COL1A1	lightcyan1
COL21A1	lightcyan1
COL28A1	lightcyan1
COL4A5	lightcyan1
COL4A6	lightcyan1
COL9A2	lightcyan1
COL9A3	lightcyan1
COMMD6	lightcyan1
COQ10A	lightcyan1
COQ4	lightcyan1
CORO7	lightcyan1
COX6B2	lightcyan1
COX7A1	lightcyan1
CPEB1	lightcyan1
CPNE2	lightcyan1
CRABP2	lightcyan1
CRISP2	lightcyan1
CRNDE	lightcyan1
CROCC	lightcyan1
CROT	lightcyan1
CRY2	lightcyan1
CRYZ	lightcyan1
CSF2RA	lightcyan1
CSH1	lightcyan1
CSN1S1	lightcyan1
CSTA	lightcyan1
CSTB	lightcyan1
CSTF1	lightcyan1
CTF1	lightcyan1
CTGF	lightcyan1
CTSB	lightcyan1
CTSF	lightcyan1
CTSH	lightcyan1
CTXN1	lightcyan1
CUEDC1	lightcyan1
CUL7	lightcyan1
CWH43	lightcyan1
CX3CL1	lightcyan1
CXCL14	lightcyan1
CXCR7	lightcyan1
CXorf22	lightcyan1
CXorf41	lightcyan1
CXorf57	lightcyan1
CXXC4	lightcyan1
CYB561	lightcyan1
CYB5D2	lightcyan1
CYB5R1	lightcyan1
CYBASC3	lightcyan1
CYP27A1	lightcyan1
CYP2G1P	lightcyan1
CYP2U1	lightcyan1
CYP4B1	lightcyan1
CYP51A1	lightcyan1
DACT2	lightcyan1
DALRD3	lightcyan1
DAPK2	lightcyan1
DBP	lightcyan1
DCAF16	lightcyan1
DCDC2	lightcyan1
DCDC2B	lightcyan1
DCDC5	lightcyan1
DCLK1	lightcyan1
DCP1B	lightcyan1
DDAH1	lightcyan1
DDX3X	lightcyan1
DDX43	lightcyan1
DEFB1	lightcyan1
DEFB124	lightcyan1
DEGS2	lightcyan1
DGCR6L	lightcyan1
DGKA	lightcyan1
DHCR7	lightcyan1
DHRS9	lightcyan1
DICER1-AS	lightcyan1
DIP2C	lightcyan1
DIS3L	lightcyan1
DIXDC1	lightcyan1
DKFZP547L112	lightcyan1
DKFZp686O1327	lightcyan1
DLEC1	lightcyan1
DLK2	lightcyan1
DLL1	lightcyan1
DMPK	lightcyan1
DMRT3	lightcyan1
DNAH11	lightcyan1
DNAH2	lightcyan1
DNAH7	lightcyan1
DNAH9	lightcyan1
DNAJA4	lightcyan1
DNAJB13	lightcyan1
DNAJB9	lightcyan1
DNAJC22	lightcyan1
DNALI1	lightcyan1
DNER	lightcyan1
DOCK1	lightcyan1
DOK7	lightcyan1
DOPEY2	lightcyan1
DPEP3	lightcyan1
DPY30	lightcyan1
DPYSL3	lightcyan1
DPYSL4	lightcyan1
DRAM2	lightcyan1
DRD2	lightcyan1
DSCAML1	lightcyan1
DSPP	lightcyan1
DTX4	lightcyan1
DUOX1	lightcyan1
DUSP10	lightcyan1
DUSP14	lightcyan1
DUSP18	lightcyan1
DUSP19	lightcyan1
DUSP28	lightcyan1
DYDC1	lightcyan1
DYDC2	lightcyan1
DYNC2H1	lightcyan1
DYNLT1	lightcyan1
DYX1C1	lightcyan1
DZANK1	lightcyan1
E2F2	lightcyan1
ECI2	lightcyan1
ECT2L	lightcyan1
EDN2	lightcyan1
EEPD1	lightcyan1
EFCAB11	lightcyan1
EFCAB2	lightcyan1
EFCAB7	lightcyan1
EFEMP2	lightcyan1
EFHA2	lightcyan1
EFHC1	lightcyan1
EFHC2	lightcyan1
EFHD2	lightcyan1
EFNB1	lightcyan1
EFNB3	lightcyan1
EGFL7	lightcyan1
EHF	lightcyan1
EIF2AK1	lightcyan1
EIF2AK4	lightcyan1
EIF5	lightcyan1
EIF5A2	lightcyan1
ELF5	lightcyan1
ELFN1	lightcyan1
ELK3	lightcyan1
ELL3	lightcyan1
EMG1	lightcyan1
EMR1	lightcyan1
ENAH	lightcyan1
ENDOG	lightcyan1
ENO2	lightcyan1
ENOSF1	lightcyan1
ENPP3	lightcyan1
ENPP4	lightcyan1
ENPP5	lightcyan1
EPB41L4B	lightcyan1
EPHA2	lightcyan1
EPHB3	lightcyan1
EPHX2	lightcyan1
EPS8	lightcyan1
ERBB4	lightcyan1
ERC2	lightcyan1
ERGIC3	lightcyan1
ERO1L	lightcyan1
ESD	lightcyan1
ESYT3	lightcyan1
EZH1	lightcyan1
F12	lightcyan1
F3	lightcyan1
FABP4	lightcyan1
FABP6	lightcyan1
FADS2	lightcyan1
FAIM	lightcyan1
FAIM2	lightcyan1
FAM116B	lightcyan1
FAM131A	lightcyan1
FAM131C	lightcyan1
FAM134B	lightcyan1
FAM149A	lightcyan1
FAM155B	lightcyan1
FAM158A	lightcyan1
FAM164A	lightcyan1
FAM164C	lightcyan1
FAM166B	lightcyan1
FAM172A	lightcyan1
FAM173A	lightcyan1
FAM174A	lightcyan1
FAM175A	lightcyan1
FAM179B	lightcyan1
FAM181A	lightcyan1
FAM181B	lightcyan1
FAM183B	lightcyan1
FAM184A	lightcyan1
FAM189A2	lightcyan1
FAM201A	lightcyan1
FAM27E3	lightcyan1
FAM3D	lightcyan1
FAM43A	lightcyan1
FAM46C	lightcyan1
FAM47E	lightcyan1
FAM50B	lightcyan1
FAM65B	lightcyan1
FAM69A	lightcyan1
FAM71E1	lightcyan1
FAM81A	lightcyan1
FAM81B	lightcyan1
FAM83A	lightcyan1
FAM83D	lightcyan1
FAM83G	lightcyan1
FAM86FP	lightcyan1
FAM90A1	lightcyan1
FAM92A1	lightcyan1
FAM92B	lightcyan1
FANCE	lightcyan1
FASN	lightcyan1
FBL	lightcyan1
FBLN2	lightcyan1
FBLN5	lightcyan1
FBXL13	lightcyan1
FBXL2	lightcyan1
FBXL5	lightcyan1
FBXL8	lightcyan1
FBXO15	lightcyan1
FBXO16	lightcyan1
FBXO2	lightcyan1
FBXO32	lightcyan1
FBXW10	lightcyan1
FBXW9	lightcyan1
FDXR	lightcyan1
FER1L5	lightcyan1
FER1L6	lightcyan1
FEZ1	lightcyan1
FGF21	lightcyan1
FGFBP3	lightcyan1
FGFR1OP	lightcyan1
FGGY	lightcyan1
FHOD3	lightcyan1
FJX1	lightcyan1
FLJ13197	lightcyan1
FLJ23152	lightcyan1
FLJ31662	lightcyan1
FLJ35776	lightcyan1
FLJ35946	lightcyan1
FLJ40852	lightcyan1
FLJ43390	lightcyan1
FLJ43681	lightcyan1
FLJ43860	lightcyan1
FLJ45684	lightcyan1
FLJ90757	lightcyan1
FLVCR1	lightcyan1
FLVCR1-AS1	lightcyan1
FMO4	lightcyan1
FMO6P	lightcyan1
FOLH1	lightcyan1
FOLH1B	lightcyan1
FOLR1	lightcyan1
FOSL2	lightcyan1
FOXI1	lightcyan1
FOXI2	lightcyan1
FOXJ1	lightcyan1
FOXM1	lightcyan1
FRA10AC1	lightcyan1
FRAT2	lightcyan1
FRMD1	lightcyan1
FRMPD2	lightcyan1
FSCN1	lightcyan1
FSCN2	lightcyan1
FSD1	lightcyan1
FUT1	lightcyan1
FUZ	lightcyan1
FXC1	lightcyan1
FXYD1	lightcyan1
FXYD5	lightcyan1
FZD5	lightcyan1
GAA	lightcyan1
GABRE	lightcyan1
GALE	lightcyan1
GALK2	lightcyan1
GALNS	lightcyan1
GALNT11	lightcyan1
GALNT14	lightcyan1
GALNTL1	lightcyan1
GAS2L2	lightcyan1
GAS8	lightcyan1
GAST	lightcyan1
GATM	lightcyan1
GBP3	lightcyan1
GCAT	lightcyan1
GCLM	lightcyan1
GCNT3	lightcyan1
GDF1	lightcyan1
GDF15	lightcyan1
GEMIN6	lightcyan1
GFRA1	lightcyan1
GFRA2	lightcyan1
GJB7	lightcyan1
GLB1L	lightcyan1
GLB1L2	lightcyan1
GLIPR1L2	lightcyan1
GLIS3	lightcyan1
GLRX	lightcyan1
GMEB1	lightcyan1
GMIP	lightcyan1
GMPPB	lightcyan1
GNA11	lightcyan1
GNA14	lightcyan1
GNB2L1	lightcyan1
GNE	lightcyan1
GNG11	lightcyan1
GNL3LP1	lightcyan1
GOLGA2P5	lightcyan1
GP6	lightcyan1
GP9	lightcyan1
GPC3	lightcyan1
GPC4	lightcyan1
GPD1L	lightcyan1
GPR135	lightcyan1
GPR162	lightcyan1
GPR172B	lightcyan1
GPR176	lightcyan1
GPX4	lightcyan1
GPX7	lightcyan1
GRAMD1C	lightcyan1
GRAMD3	lightcyan1
GRB7	lightcyan1
GRIA4	lightcyan1
GRIK1-AS1	lightcyan1
GRIN3B	lightcyan1
GRM4	lightcyan1
GRN	lightcyan1
GRTP1	lightcyan1
GSTA2	lightcyan1
GSTA3	lightcyan1
GSTA5	lightcyan1
GSTM2	lightcyan1
GSTM4	lightcyan1
GSTT2	lightcyan1
GTF2H4	lightcyan1
GTPBP5	lightcyan1
GUCY1B3	lightcyan1
GUF1	lightcyan1
H1F0	lightcyan1
H1FX	lightcyan1
HABP4	lightcyan1
HAGH	lightcyan1
HAGHL	lightcyan1
HAPLN2	lightcyan1
HBB	lightcyan1
HBD	lightcyan1
HCG11	lightcyan1
HDAC5	lightcyan1
HDDC3	lightcyan1
HEPACAM2	lightcyan1
HEXB	lightcyan1
HEY1	lightcyan1
HEYL	lightcyan1
HHAT	lightcyan1
HHLA2	lightcyan1
HIBCH	lightcyan1
HILPDA	lightcyan1
HIST1H1E	lightcyan1
HIST1H3I	lightcyan1
HIST2H2AA4	lightcyan1
HIST2H2AC	lightcyan1
HIST3H2A	lightcyan1
HIST3H2BB	lightcyan1
HK2	lightcyan1
HLA-DQA2	lightcyan1
HLTF	lightcyan1
HMGN3	lightcyan1
HMOX1	lightcyan1
HMX1	lightcyan1
HOMER1	lightcyan1
HPGD	lightcyan1
HS3ST3B1	lightcyan1
HS3ST6	lightcyan1
HS6ST1	lightcyan1
HSD11B1L	lightcyan1
HSD17B8	lightcyan1
HSF2	lightcyan1
HSP90AA2	lightcyan1
HSPA12A	lightcyan1
HSPA4L	lightcyan1
HSPA8	lightcyan1
HSPB11	lightcyan1
HSPBAP1	lightcyan1
HSPBP1	lightcyan1
HSPC072	lightcyan1
HTRA1	lightcyan1
HYAL4	lightcyan1
ICA1L	lightcyan1
ICAM4	lightcyan1
ID1	lightcyan1
ID3	lightcyan1
IER5	lightcyan1
IFI16	lightcyan1
IFI27L2	lightcyan1
IFNGR2	lightcyan1
IFRD1	lightcyan1
IFT122	lightcyan1
IFT140	lightcyan1
IFT172	lightcyan1
IFT27	lightcyan1
IFT43	lightcyan1
IFT46	lightcyan1
IFT52	lightcyan1
IFT80	lightcyan1
IFT81	lightcyan1
IFT88	lightcyan1
IGF1	lightcyan1
IGFALS	lightcyan1
IGFBP2	lightcyan1
IGFBP7	lightcyan1
IGSF22	lightcyan1
IHH	lightcyan1
IK	lightcyan1
IKBKE	lightcyan1
IL17RE	lightcyan1
IL19	lightcyan1
IL33	lightcyan1
IL5RA	lightcyan1
IL7	lightcyan1
IMMP2L	lightcyan1
INHBB	lightcyan1
INPP5E	lightcyan1
INPP5K	lightcyan1
INSIG1	lightcyan1
IP6K3	lightcyan1
IPO4	lightcyan1
IQCB1	lightcyan1
IQCG	lightcyan1
IQCH	lightcyan1
IQCK	lightcyan1
IQUB	lightcyan1
IRF5	lightcyan1
IRX2	lightcyan1
IRX3	lightcyan1
ISLR	lightcyan1
ISY1-RAB43	lightcyan1
ITFG2	lightcyan1
ITGA9	lightcyan1
ITGB4	lightcyan1
ITPKC	lightcyan1
IVD	lightcyan1
JAG2	lightcyan1
JARID2	lightcyan1
JOSD2	lightcyan1
JRKL	lightcyan1
KAL1	lightcyan1
KALRN	lightcyan1
KATNAL1	lightcyan1
KATNB1	lightcyan1
KBTBD11	lightcyan1
KCNB1	lightcyan1
KCNE1	lightcyan1
KCNH3	lightcyan1
KCNK5	lightcyan1
KCNK6	lightcyan1
KCNK7	lightcyan1
KCNMB4	lightcyan1
KCNQ1	lightcyan1
KCNRG	lightcyan1
KCNS3	lightcyan1
KCTD11	lightcyan1
KGFLP1	lightcyan1
KIAA0284	lightcyan1
KIAA0528	lightcyan1
KIAA1009	lightcyan1
KIAA1257	lightcyan1
KIAA1324L	lightcyan1
KIAA1407	lightcyan1
KIAA1549	lightcyan1
KIAA1683	lightcyan1
KIAA1737	lightcyan1
KIAA1797	lightcyan1
KIAA1875	lightcyan1
KIF19	lightcyan1
KIF1C	lightcyan1
KIF21A	lightcyan1
KIF24	lightcyan1
KIF3A	lightcyan1
KIF3B	lightcyan1
KIF6	lightcyan1
KIF9	lightcyan1
KIFAP3	lightcyan1
KLF17	lightcyan1
KLHDC9	lightcyan1
KLHL28	lightcyan1
KLHL32	lightcyan1
KLLN	lightcyan1
KRT14	lightcyan1
KRT15	lightcyan1
KRT16	lightcyan1
KRT17	lightcyan1
KRT5	lightcyan1
KRT7	lightcyan1
KRT8P12	lightcyan1
KRTAP2-4	lightcyan1
KTN1	lightcyan1
KYNU	lightcyan1
L3MBTL1	lightcyan1
L3MBTL2	lightcyan1
LAMB1	lightcyan1
LAMB3	lightcyan1
LANCL3	lightcyan1
LCA5	lightcyan1
LCA5L	lightcyan1
LDHC	lightcyan1
LDLR	lightcyan1
LDLRAD2	lightcyan1
LDOC1	lightcyan1
LEF1	lightcyan1
LGALS7	lightcyan1
LGR6	lightcyan1
LHFPL2	lightcyan1
LHX3	lightcyan1
LIG3	lightcyan1
LIME1	lightcyan1
LINC00094	lightcyan1
LINC00152	lightcyan1
LINC00271	lightcyan1
LINC00315	lightcyan1
LINC00339	lightcyan1
LINGO2	lightcyan1
LINGO4	lightcyan1
LIPE	lightcyan1
LIPH	lightcyan1
LIPT2	lightcyan1
LMTK3	lightcyan1
LOC100128184	lightcyan1
LOC100128292	lightcyan1
LOC100128402	lightcyan1
LOC100128511	lightcyan1
LOC100128703	lightcyan1
LOC100128714	lightcyan1
LOC100128737	lightcyan1
LOC100128788	lightcyan1
LOC100129196	lightcyan1
LOC100129297	lightcyan1
LOC100129534	lightcyan1
LOC100129596	lightcyan1
LOC100129960	lightcyan1
LOC100131176	lightcyan1
LOC100131607	lightcyan1
LOC100132356	lightcyan1
LOC100132529	lightcyan1
LOC100132731	lightcyan1
LOC100233156	lightcyan1
LOC100287314	lightcyan1
LOC100505841	lightcyan1
LOC100505880	lightcyan1
LOC100506190	lightcyan1
LOC100506310	lightcyan1
LOC100506676	lightcyan1
LOC100507421	lightcyan1
LOC100509196	lightcyan1
LOC100509553	lightcyan1
LOC100652758	lightcyan1
LOC100652764	lightcyan1
LOC100653080	lightcyan1
LOC144571	lightcyan1
LOC145694	lightcyan1
LOC145837	lightcyan1
LOC147727	lightcyan1
LOC151174	lightcyan1
LOC153546	lightcyan1
LOC153684	lightcyan1
LOC157381	lightcyan1
LOC201651	lightcyan1
LOC202025	lightcyan1
LOC221442	lightcyan1
LOC283070	lightcyan1
LOC283481	lightcyan1
LOC283485	lightcyan1
LOC283911	lightcyan1
LOC284242	lightcyan1
LOC284379	lightcyan1
LOC284454	lightcyan1
LOC284513	lightcyan1
LOC285141	lightcyan1
LOC339240	lightcyan1
LOC339988	lightcyan1
LOC375190	lightcyan1
LOC388242	lightcyan1
LOC388780	lightcyan1
LOC389023	lightcyan1
LOC389493	lightcyan1
LOC389765	lightcyan1
LOC390940	lightcyan1
LOC400236	lightcyan1
LOC400684	lightcyan1
LOC400752	lightcyan1
LOC400891	lightcyan1
LOC401052	lightcyan1
LOC439911	lightcyan1
LOC440335	lightcyan1
LOC440993	lightcyan1
LOC541473	lightcyan1
LOC642366	lightcyan1
LOC642852	lightcyan1
LOC643037	lightcyan1
LOC643988	lightcyan1
LOC644050	lightcyan1
LOC644246	lightcyan1
LOC644450	lightcyan1
LOC645166	lightcyan1
LOC645212	lightcyan1
LOC645261	lightcyan1
LOC645586	lightcyan1
LOC646626	lightcyan1
LOC646736	lightcyan1
LOC646762	lightcyan1
LOC646903	lightcyan1
LOC648740	lightcyan1
LOC650293	lightcyan1
LOC727869	lightcyan1
LOC728196	lightcyan1
LOC728392	lightcyan1
LOC728743	lightcyan1
LOC728763	lightcyan1
LOC728769	lightcyan1
LOC728819	lightcyan1
LOC729013	lightcyan1
LOC729291	lightcyan1
LOC729678	lightcyan1
LOC729887	lightcyan1
LOC729970	lightcyan1
LOC730202	lightcyan1
LOC81691	lightcyan1
LOC90784	lightcyan1
LPPR3	lightcyan1
LRFN2	lightcyan1
LRP2	lightcyan1
LRRC10B	lightcyan1
LRRC18	lightcyan1
LRRC20	lightcyan1
LRRC23	lightcyan1
LRRC34	lightcyan1
LRRC36	lightcyan1
LRRC42	lightcyan1
LRRC43	lightcyan1
LRRC45	lightcyan1
LRRC46	lightcyan1
LRRC48	lightcyan1
LRRC56	lightcyan1
LRRC6	lightcyan1
LRRC61	lightcyan1
LRRC71	lightcyan1
LRRIQ3	lightcyan1
LRRN3	lightcyan1
LRWD1	lightcyan1
LSM6	lightcyan1
LSS	lightcyan1
LTC4S	lightcyan1
LUZP6	lightcyan1
LXN	lightcyan1
LY6D	lightcyan1
LY6G6C	lightcyan1
LY6G6E	lightcyan1
LY6H	lightcyan1
LY6K	lightcyan1
LYPD2	lightcyan1
LZTFL1	lightcyan1
MACC1	lightcyan1
MAFK	lightcyan1
MAGIX	lightcyan1
MAK	lightcyan1
MALL	lightcyan1
MAN2C1	lightcyan1
MAOA	lightcyan1
MAOB	lightcyan1
MAP1A	lightcyan1
MAP1LC3A	lightcyan1
MAP2K7	lightcyan1
MAP3K11	lightcyan1
MAP3K13	lightcyan1
MAPK8IP1	lightcyan1
MAPKAPK2	lightcyan1
MAPKAPK3	lightcyan1
MAPRE3	lightcyan1
MARVELD1	lightcyan1
MAST2	lightcyan1
MAT1A	lightcyan1
MATN2	lightcyan1
MB	lightcyan1
MBOAT2	lightcyan1
MCAT	lightcyan1
MCF2L-AS1	lightcyan1
MCM2	lightcyan1
MDFI	lightcyan1
MED13L	lightcyan1
MED30	lightcyan1
MEIG1	lightcyan1
MESDC1	lightcyan1
MESP1	lightcyan1
MET	lightcyan1
METRNL	lightcyan1
METTL4	lightcyan1
METTL7A	lightcyan1
MFSD4	lightcyan1
MGAT3	lightcyan1
MGC23284	lightcyan1
MGC27345	lightcyan1
MGC3771	lightcyan1
MGC50722	lightcyan1
MGMT	lightcyan1
MICAL2	lightcyan1
MICALL2	lightcyan1
MID1IP1	lightcyan1
MIER2	lightcyan1
MIPOL1	lightcyan1
MIR22HG	lightcyan1
MKL2	lightcyan1
MKRN2	lightcyan1
MMP1	lightcyan1
MMP24	lightcyan1
MMP7	lightcyan1
MND1	lightcyan1
MNS1	lightcyan1
MOCS1	lightcyan1
MORN2	lightcyan1
MORN5	lightcyan1
MRPL11	lightcyan1
MRPL44	lightcyan1
MRPS31	lightcyan1
MRTO4	lightcyan1
MRVI1-AS1	lightcyan1
MS4A8B	lightcyan1
MSH3	lightcyan1
MSLN	lightcyan1
MSMB	lightcyan1
MT1A	lightcyan1
MT1B	lightcyan1
MT1E	lightcyan1
MT1F	lightcyan1
MT1G	lightcyan1
MT1L	lightcyan1
MT1M	lightcyan1
MT2A	lightcyan1
MT3	lightcyan1
MTA1	lightcyan1
MTL5	lightcyan1
MTSS1L	lightcyan1
MUC15	lightcyan1
MUC20	lightcyan1
MYB	lightcyan1
MYCBP	lightcyan1
MYCBPAP	lightcyan1
MYCNOS	lightcyan1
MYL6B	lightcyan1
MYLIP	lightcyan1
MYO1A	lightcyan1
MYOM2	lightcyan1
MZF1	lightcyan1
MZT2A	lightcyan1
N6AMT1	lightcyan1
N6AMT2	lightcyan1
NAALADL2	lightcyan1
NANOS1	lightcyan1
NAP1L1	lightcyan1
NAT1	lightcyan1
NAT14	lightcyan1
NAV1	lightcyan1
NBAS	lightcyan1
NBEA	lightcyan1
NBPF1	lightcyan1
NCALD	lightcyan1
NCDN	lightcyan1
NCOR2	lightcyan1
ND6	lightcyan1
NDE1	lightcyan1
NDOR1	lightcyan1
NDRG4	lightcyan1
NEK3	lightcyan1
NEK9	lightcyan1
NELL2	lightcyan1
NEU4	lightcyan1
NEURL	lightcyan1
NEURL1B	lightcyan1
NF1P2	lightcyan1
NFIC	lightcyan1
NFKBIA	lightcyan1
NFKBIE	lightcyan1
NFKBIZ	lightcyan1
NINJ2	lightcyan1
NIT2	lightcyan1
NLRP2	lightcyan1
NME3	lightcyan1
NME5	lightcyan1
NME7	lightcyan1
NME9	lightcyan1
NNAT	lightcyan1
NNMT	lightcyan1
NOS3	lightcyan1
NOTCH4	lightcyan1
NPHP1	lightcyan1
NR2F2	lightcyan1
NRARP	lightcyan1
NRG2	lightcyan1
NRN1L	lightcyan1
NRP1	lightcyan1
NRTN	lightcyan1
NSUN7	lightcyan1
NTF4	lightcyan1
NUBPL	lightcyan1
NUCB2	lightcyan1
NUDC	lightcyan1
NUDT14	lightcyan1
NUDT18	lightcyan1
NUDT7	lightcyan1
NUMBL	lightcyan1
NUP210	lightcyan1
NUPR1	lightcyan1
NVL	lightcyan1
NWD1	lightcyan1
NXF2	lightcyan1
NXF3	lightcyan1
OAS1	lightcyan1
OAZ2	lightcyan1
OCEL1	lightcyan1
ODF3B	lightcyan1
ODZ2	lightcyan1
OLFML2A	lightcyan1
OR1L6	lightcyan1
OR7E12P	lightcyan1
OR7E156P	lightcyan1
OR7E24	lightcyan1
OR7E5P	lightcyan1
OR7E91P	lightcyan1
ORAI2	lightcyan1
ORAI3	lightcyan1
OTUD1	lightcyan1
OTUD4	lightcyan1
OVGP1	lightcyan1
OXTR	lightcyan1
P4HTM	lightcyan1
PACRG	lightcyan1
PADI1	lightcyan1
PAIP2B	lightcyan1
PALM	lightcyan1
PALM3	lightcyan1
PALMD	lightcyan1
PAQR4	lightcyan1
PART1	lightcyan1
PATL2	lightcyan1
PCBD1	lightcyan1
PCBD2	lightcyan1
PCCA	lightcyan1
PCDP1	lightcyan1
PCSK1N	lightcyan1
PCSK4	lightcyan1
PCSK6	lightcyan1
PCYOX1L	lightcyan1
PCYT1B	lightcyan1
PDE4A	lightcyan1
PDE6B	lightcyan1
PDE8B	lightcyan1
PDK2	lightcyan1
PDK4	lightcyan1
PDLIM2	lightcyan1
PDLIM4	lightcyan1
PDP1	lightcyan1
PDP2	lightcyan1
PDZK1IP1	lightcyan1
PEX11G	lightcyan1
PEX13	lightcyan1
PEX14	lightcyan1
PFN2	lightcyan1
PFN4	lightcyan1
PGCP	lightcyan1
PGM2	lightcyan1
PHEX	lightcyan1
PHF21B	lightcyan1
PHGDH	lightcyan1
PIGR	lightcyan1
PIGZ	lightcyan1
PIH1D2	lightcyan1
PIK3IP1	lightcyan1
PIM3	lightcyan1
PITPNM1	lightcyan1
PKI55	lightcyan1
PKIB	lightcyan1
PKN1	lightcyan1
PLA1A	lightcyan1
PLAG1	lightcyan1
PLB1	lightcyan1
PLCB2	lightcyan1
PLCH1	lightcyan1
PLEKHA6	lightcyan1
PLEKHB1	lightcyan1
PLEKHG7	lightcyan1
PLEKHH2	lightcyan1
PLIN2	lightcyan1
PLIN5	lightcyan1
PLK1S1	lightcyan1
PLP2	lightcyan1
PLTP	lightcyan1
PLXNB1	lightcyan1
PMAIP1	lightcyan1
PMCH	lightcyan1
PMM1	lightcyan1
PNLDC1	lightcyan1
PNMAL1	lightcyan1
POC1B	lightcyan1
POLD2	lightcyan1
POLI	lightcyan1
POLQ	lightcyan1
POLR2I	lightcyan1
POLR2J2	lightcyan1
POMT2	lightcyan1
POP5	lightcyan1
POPDC2	lightcyan1
POTEF	lightcyan1
POTEKP	lightcyan1
POTEM	lightcyan1
PPAP2A	lightcyan1
PPARGC1A	lightcyan1
PPFIBP1	lightcyan1
PPID	lightcyan1
PPIL3	lightcyan1
PPOX	lightcyan1
PPP1R15A	lightcyan1
PPP1R16A	lightcyan1
PPP1R26	lightcyan1
PPP1R32	lightcyan1
PPP1R36	lightcyan1
PPP1R42	lightcyan1
PRAF2	lightcyan1
PRDM13	lightcyan1
PRDX3	lightcyan1
PRDX5	lightcyan1
PRICKLE2	lightcyan1
PRKCDBP	lightcyan1
PRKXP1	lightcyan1
PROCA1	lightcyan1
PROCR	lightcyan1
PROM1	lightcyan1
PRPF8	lightcyan1
PRR18	lightcyan1
PRR5L	lightcyan1
PRR7	lightcyan1
PRRT2	lightcyan1
PRRT3	lightcyan1
PRSS12	lightcyan1
PRSS22	lightcyan1
PRSS41	lightcyan1
PRSS8	lightcyan1
PSD	lightcyan1
PSEN2	lightcyan1
PSENEN	lightcyan1
PSPH	lightcyan1
PTGER2	lightcyan1
PTGES	lightcyan1
PTGR2	lightcyan1
PTPLAD2	lightcyan1
PTPRF	lightcyan1
PTPRH	lightcyan1
PTPRT	lightcyan1
PVRL4	lightcyan1
PWWP2B	lightcyan1
PYGB	lightcyan1
PZP	lightcyan1
QKI	lightcyan1
QPRT	lightcyan1
RAB20	lightcyan1
RAB21	lightcyan1
RAB26	lightcyan1
RAB36	lightcyan1
RAB3B	lightcyan1
RAB43	lightcyan1
RAB44	lightcyan1
RAB4B	lightcyan1
RABL2B	lightcyan1
RABL5	lightcyan1
RAD9A	lightcyan1
RAP2B	lightcyan1
RAP2C	lightcyan1
RARRES2	lightcyan1
RASA3	lightcyan1
RASIP1	lightcyan1
RASL10A	lightcyan1
RBKS	lightcyan1
RBM24	lightcyan1
RBM38	lightcyan1
RDH10	lightcyan1
RDH13	lightcyan1
RDH5	lightcyan1
REC8	lightcyan1
REEP1	lightcyan1
REEP2	lightcyan1
REEP4	lightcyan1
REG1P	lightcyan1
REPIN1	lightcyan1
RET	lightcyan1
RFX2	lightcyan1
RGAG4	lightcyan1
RGL1	lightcyan1
RGL2	lightcyan1
RGS22	lightcyan1
RHCE	lightcyan1
RHEBL1	lightcyan1
RHOBTB1	lightcyan1
RHOV	lightcyan1
RIBC2	lightcyan1
RIIAD1	lightcyan1
RIMBP3	lightcyan1
RIMKLA	lightcyan1
RIMS1	lightcyan1
RIMS3	lightcyan1
RIOK3	lightcyan1
RMI1	lightcyan1
RNASE4	lightcyan1
RNASEH2A	lightcyan1
RND1	lightcyan1
RND2	lightcyan1
RNF121	lightcyan1
RNF122	lightcyan1
RNF135	lightcyan1
RNF150	lightcyan1
RNF19B	lightcyan1
RNF222	lightcyan1
RNF4	lightcyan1
RNF43	lightcyan1
RNFT2	lightcyan1
RNU1-5	lightcyan1
RNU12	lightcyan1
ROPN1	lightcyan1
ROPN1L	lightcyan1
RORC	lightcyan1
RPA3	lightcyan1
RPGRIP1L	lightcyan1
RPL4	lightcyan1
RPRML	lightcyan1
RPS5	lightcyan1
RPS6KA5	lightcyan1
RPUSD1	lightcyan1
RRAD	lightcyan1
RRAGA	lightcyan1
RSPH10B	lightcyan1
RSPH3	lightcyan1
RUNX2	lightcyan1
RUVBL2	lightcyan1
S100A10	lightcyan1
S100A2	lightcyan1
S100A3	lightcyan1
S100A4	lightcyan1
S100A5	lightcyan1
SAA4	lightcyan1
SAG	lightcyan1
SALL2	lightcyan1
SAMD15	lightcyan1
SATB1	lightcyan1
SCAMP4	lightcyan1
SCARNA10	lightcyan1
SCARNA13	lightcyan1
SCARNA16	lightcyan1
SCCPDH	lightcyan1
SCGB1A1	lightcyan1
SCGB2A1	lightcyan1
SCGBL	lightcyan1
SCHIP1	lightcyan1
SCN4B	lightcyan1
SDC1	lightcyan1
SDCBP	lightcyan1
SDS	lightcyan1
[truncated: 414 more rows]
