# Supplementary material for: Subtyping children with asthma by clustering analysis of mRNA expression data
Source: Front Genet. 2022 Sep 9;13:974936. doi: 10.3389/fgene.2022.974936 (PMC9500203; doi:10.3389/fgene.2022.974936)
Supplement: Supplementary file 5 [file Table1.xlsx]

## Sheet: Sheet1
Group	C1	#N/A	C2	C2	#N/A	#N/A	C1	#N/A	C1	#N/A	C1	#N/A	#N/A	#N/A	#N/A	C2	#N/A	#N/A	#N/A	#N/A	C1	#N/A	C2	C1	C2	#N/A	C2	C2	C2	#N/A	C2	#N/A	C1	C2	#N/A	C1	C2	C2	C1	C1	C2	#N/A	C2	C1	C1	C1	C1	C2	#N/A
!Sample_asthma: TRUE or FALSE	asthma: TRUE	asthma: FALSE	asthma: TRUE	asthma: TRUE	asthma: FALSE	asthma: FALSE	asthma: TRUE	asthma: FALSE	asthma: TRUE	asthma: FALSE	asthma: TRUE	asthma: FALSE	asthma: FALSE	asthma: FALSE	asthma: FALSE	asthma: TRUE	asthma: FALSE	asthma: FALSE	asthma: FALSE	asthma: FALSE	asthma: TRUE	asthma: FALSE	asthma: TRUE	asthma: TRUE	asthma: TRUE	asthma: FALSE	asthma: TRUE	asthma: TRUE	asthma: TRUE	asthma: FALSE	asthma: TRUE	asthma: FALSE	asthma: TRUE	asthma: TRUE	asthma: FALSE	asthma: TRUE	asthma: TRUE	asthma: TRUE	asthma: TRUE	asthma: TRUE	asthma: TRUE	asthma: FALSE	asthma: TRUE	asthma: TRUE	asthma: TRUE	asthma: TRUE	asthma: TRUE	asthma: TRUE	asthma: FALSE
!Sample_geo_accession	GSM1589502	GSM1589503	GSM1589504	GSM1589505	GSM1589506	GSM1589507	GSM1589508	GSM1589509	GSM1589510	GSM1589511	GSM1589512	GSM1589513	GSM1589514	GSM1589515	GSM1589516	GSM1589517	GSM1589518	GSM1589519	GSM1589520	GSM1589521	GSM1589522	GSM1589523	GSM1589524	GSM1589525	GSM1589526	GSM1589527	GSM1589528	GSM1589529	GSM1589530	GSM1589531	GSM1589532	GSM1589533	GSM1589534	GSM1589535	GSM1589536	GSM1589537	GSM1589538	GSM1589539	GSM1589540	GSM1589541	GSM1589542	GSM1589543	GSM1589544	GSM1589545	GSM1589546	GSM1589547	GSM1589548	GSM1589549	GSM1589550
!Sample_status	Public on Nov 01 2015	Public on Nov 01 2015	Public on Nov 01 2015	Public on Nov 01 2015	Public on Nov 01 2015	Public on Nov 01 2015	Public on Nov 01 2015	Public on Nov 01 2015	Public on Nov 01 2015	Public on Nov 01 2015	Public on Nov 01 2015	Public on Nov 01 2015	Public on Nov 01 2015	Public on Nov 01 2015	Public on Nov 01 2015	Public on Nov 01 2015	Public on Nov 01 2015	Public on Nov 01 2015	Public on Nov 01 2015	Public on Nov 01 2015	Public on Nov 01 2015	Public on Nov 01 2015	Public on Nov 01 2015	Public on Nov 01 2015	Public on Nov 01 2015	Public on Nov 01 2015	Public on Nov 01 2015	Public on Nov 01 2015	Public on Nov 01 2015	Public on Nov 01 2015	Public on Nov 01 2015	Public on Nov 01 2015	Public on Nov 01 2015	Public on Nov 01 2015	Public on Nov 01 2015	Public on Nov 01 2015	Public on Nov 01 2015	Public on Nov 01 2015	Public on Nov 01 2015	Public on Nov 01 2015	Public on Nov 01 2015	Public on Nov 01 2015	Public on Nov 01 2015	Public on Nov 01 2015	Public on Nov 01 2015	Public on Nov 01 2015	Public on Nov 01 2015	Public on Nov 01 2015	Public on Nov 01 2015
!Sample_submission_date	Jan 22 2015	Jan 22 2015	Jan 22 2015	Jan 22 2015	Jan 22 2015	Jan 22 2015	Jan 22 2015	Jan 22 2015	Jan 22 2015	Jan 22 2015	Jan 22 2015	Jan 22 2015	Jan 22 2015	Jan 22 2015	Jan 22 2015	Jan 22 2015	Jan 22 2015	Jan 22 2015	Jan 22 2015	Jan 22 2015	Jan 22 2015	Jan 22 2015	Jan 22 2015	Jan 22 2015	Jan 22 2015	Jan 22 2015	Jan 22 2015	Jan 22 2015	Jan 22 2015	Jan 22 2015	Jan 22 2015	Jan 22 2015	Jan 22 2015	Jan 22 2015	Jan 22 2015	Jan 22 2015	Jan 22 2015	Jan 22 2015	Jan 22 2015	Jan 22 2015	Jan 22 2015	Jan 22 2015	Jan 22 2015	Jan 22 2015	Jan 22 2015	Jan 22 2015	Jan 22 2015	Jan 22 2015	Jan 22 2015
!Sample_last_update_date	Nov 01 2015	Nov 01 2015	Nov 01 2015	Nov 01 2015	Nov 01 2015	Nov 01 2015	Nov 01 2015	Nov 01 2015	Nov 01 2015	Nov 01 2015	Nov 01 2015	Nov 01 2015	Nov 01 2015	Nov 01 2015	Nov 01 2015	Nov 01 2015	Nov 01 2015	Nov 01 2015	Nov 01 2015	Nov 01 2015	Nov 01 2015	Nov 01 2015	Nov 01 2015	Nov 01 2015	Nov 01 2015	Nov 01 2015	Nov 01 2015	Nov 01 2015	Nov 01 2015	Nov 01 2015	Nov 01 2015	Nov 01 2015	Nov 01 2015	Nov 01 2015	Nov 01 2015	Nov 01 2015	Nov 01 2015	Nov 01 2015	Nov 01 2015	Nov 01 2015	Nov 01 2015	Nov 01 2015	Nov 01 2015	Nov 01 2015	Nov 01 2015	Nov 01 2015	Nov 01 2015	Nov 01 2015	Nov 01 2015
!Sample_source_name_ch1	nasal-epithelium	nasal-epithelium	nasal-epithelium	nasal-epithelium	nasal-epithelium	nasal-epithelium	nasal-epithelium	nasal-epithelium	nasal-epithelium	nasal-epithelium	nasal-epithelium	nasal-epithelium	nasal-epithelium	nasal-epithelium	nasal-epithelium	nasal-epithelium	nasal-epithelium	nasal-epithelium	nasal-epithelium	nasal-epithelium	nasal-epithelium	nasal-epithelium	nasal-epithelium	nasal-epithelium	nasal-epithelium	nasal-epithelium	nasal-epithelium	nasal-epithelium	nasal-epithelium	nasal-epithelium	nasal-epithelium	nasal-epithelium	nasal-epithelium	nasal-epithelium	nasal-epithelium	nasal-epithelium	nasal-epithelium	nasal-epithelium	nasal-epithelium	nasal-epithelium	nasal-epithelium	nasal-epithelium	nasal-epithelium	nasal-epithelium	nasal-epithelium	nasal-epithelium	nasal-epithelium	nasal-epithelium	nasal-epithelium
!Sample_gender	gender: Female	gender: Female	gender: Male	gender: Female	gender: Male	gender: Female	gender: Female	gender: Male	gender: Male	gender: Female	gender: Female	gender: Female	gender: Female	gender: Female	gender: Female	gender: Female	gender: Male	gender: Male	gender: Male	gender: Male	gender: Male	gender: Male	gender: Female	gender: Male	gender: Male	gender: Male	gender: Male	gender: Male	gender: Male	gender: Female	gender: Male	gender: Male	gender: Female	gender: Male	gender: Male	gender: Female	gender: Male	gender: Female	gender: Male	gender: Female	gender: Female	gender: Male	gender: Male	gender: Female	gender: Male	gender: Male	gender: Male	gender: Male	gender: Female
!Sample_age	age: 12	age: 12	age: 10	age: 11	age: 11	age: 12	age: 10	age: 11	age: 12	age: 11	age: 10	age: 11	age: 10	age: 10	age: 10	age: 12	age: 12	age: 12	age: 12	age: 9	age: 10	age: 10	age: 12	age: 12	age: 10	age: 9	age: 10	age: 11	age: 10	age: 11	age: 12	age: 10	age: 11	age: 11	age: 11	age: 11	age: 11	age: 12	age: 11	age: 10	age: 11	age: 10	age: 12	age: 12	age: 12	age: 10	age: 11	age: 12	age: 12
!Sample_race_hispanic	race_hispanic: No	race_hispanic: No	race_hispanic: No	race_hispanic: No	race_hispanic: No	race_hispanic: No	race_hispanic: Yes	race_hispanic: No	race_hispanic: No	race_hispanic: No	race_hispanic: No	race_hispanic: No	race_hispanic: No	race_hispanic: No	race_hispanic: No	race_hispanic: Yes	race_hispanic: No	race_hispanic: No	race_hispanic: No	race_hispanic: No	race_hispanic: No	race_hispanic: No	race_hispanic: No	race_hispanic: No	race_hispanic: No	race_hispanic: No	race_hispanic: No	race_hispanic: No	race_hispanic: No	race_hispanic: No	race_hispanic: No	race_hispanic: No	race_hispanic: No	race_hispanic: No	race_hispanic: Yes	race_hispanic: No	race_hispanic: Yes	race_hispanic: No	race_hispanic: No	race_hispanic: No	race_hispanic: No	race_hispanic: No	race_hispanic: Yes	race_hispanic: No	race_hispanic: No	race_hispanic: Yes	race_hispanic: Yes	race_hispanic: Yes	race_hispanic: Yes
!Sample_race_african_americans	race_aa: Yes	race_aa: No	race_aa: Yes	race_aa: Yes	race_aa: Yes	race_aa: Yes	race_aa: Yes	race_aa: Yes	race_aa: Yes	race_aa: Yes	race_aa: Yes	race_aa: Yes	race_aa: Yes	race_aa: Yes	race_aa: Yes	race_aa: Yes	race_aa: Yes	race_aa: Yes	race_aa: Yes	race_aa: Yes	race_aa: Yes	race_aa: Yes	race_aa: Yes	race_aa: Yes	race_aa: Yes	race_aa: Yes	race_aa: Yes	race_aa: Yes	race_aa: Yes	race_aa: Yes	race_aa: Yes	race_aa: Yes	race_aa: Yes	race_aa: Yes	race_aa: Yes	race_aa: Yes	race_aa: Yes	race_aa: Yes	race_aa: Yes	race_aa: Yes	race_aa: Yes	race_aa: Yes	race_aa: No	race_aa: Yes	race_aa: Yes	race_aa: Yes	race_aa: No	race_aa: No	race_aa: No
!Sample_race_white	race_white: No	race_white: No	race_white: No	race_white: No	race_white: No	race_white: No	race_white: Yes	race_white: No	race_white: No	race_white: No	race_white: No	race_white: No	race_white: No	race_white: No	race_white: No	race_white: No	race_white: No	race_white: No	race_white: No	race_white: No	race_white: No	race_white: No	race_white: No	race_white: No	race_white: No	race_white: No	race_white: No	race_white: No	race_white: No	race_white: No	race_white: No	race_white: No	race_white: No	race_white: No	race_white: Yes	race_white: Yes	race_white: Yes	race_white: No	race_white: No	race_white: No	race_white: No	race_white: No	race_white: No	race_white: No	race_white: No	race_white: No	race_white: Yes	race_white: No	race_white: No
!Sample_race_asian	race_asian: No	race_asian: No	race_asian: No	race_asian: No	race_asian: No	race_asian: No	race_asian: No	race_asian: No	race_asian: No	race_asian: No	race_asian: No	race_asian: No	race_asian: No	race_asian: No	race_asian: No	race_asian: No	race_asian: No	race_asian: No	race_asian: No	race_asian: No	race_asian: No	race_asian: No	race_asian: No	race_asian: No	race_asian: No	race_asian: No	race_asian: No	race_asian: No	race_asian: No	race_asian: No	race_asian: No	race_asian: No	race_asian: No	race_asian: No	race_asian: No	race_asian: No	race_asian: No	race_asian: No	race_asian: No	race_asian: No	race_asian: No	race_asian: No	race_asian: No	race_asian: No	race_asian: No	race_asian: No	race_asian: No	race_asian: No	race_asian: No
!Sample_race_indian_alaska	race_indian_alaska: No	race_indian_alaska: No	race_indian_alaska: No	race_indian_alaska: No	race_indian_alaska: No	race_indian_alaska: No	race_indian_alaska: No	race_indian_alaska: No	race_indian_alaska: No	race_indian_alaska: No	race_indian_alaska: No	race_indian_alaska: No	race_indian_alaska: No	race_indian_alaska: No	race_indian_alaska: No	race_indian_alaska: Yes	race_indian_alaska: No	race_indian_alaska: No	race_indian_alaska: No	race_indian_alaska: No	race_indian_alaska: No	race_indian_alaska: No	race_indian_alaska: No	race_indian_alaska: No	race_indian_alaska: No	race_indian_alaska: No	race_indian_alaska: No	race_indian_alaska: No	race_indian_alaska: No	race_indian_alaska: No	race_indian_alaska: No	race_indian_alaska: No	race_indian_alaska: No	race_indian_alaska: No	race_indian_alaska: No	race_indian_alaska: No	race_indian_alaska: No	race_indian_alaska: No	race_indian_alaska: No	race_indian_alaska: No	race_indian_alaska: No	race_indian_alaska: No	race_indian_alaska: No	race_indian_alaska: Yes	race_indian_alaska: No	race_indian_alaska: No	race_indian_alaska: No	race_indian_alaska: No	race_indian_alaska: No
!Sample_platform_id	GPL14550	GPL14550	GPL14550	GPL14550	GPL14550	GPL14550	GPL14550	GPL14550	GPL14550	GPL14550	GPL14550	GPL14550	GPL14550	GPL14550	GPL14550	GPL14550	GPL14550	GPL14550	GPL14550	GPL14550	GPL14550	GPL14550	GPL14550	GPL14550	GPL14550	GPL14550	GPL14550	GPL14550	GPL14550	GPL14550	GPL14550	GPL14550	GPL14550	GPL14550	GPL14550	GPL14550	GPL14550	GPL14550	GPL14550	GPL14550	GPL14550	GPL14550	GPL14550	GPL14550	GPL14550	GPL14550	GPL14550	GPL14550	GPL14550
!Sample_contact_country	USA	USA	USA	USA	USA	USA	USA	USA	USA	USA	USA	USA	USA	USA	USA	USA	USA	USA	USA	USA	USA	USA	USA	USA	USA	USA	USA	USA	USA	USA	USA	USA	USA	USA	USA	USA	USA	USA	USA	USA	USA	USA	USA	USA	USA	USA	USA	USA	USA
[truncated: 20 more columns]
