# Supplementary material for: Subtyping children with asthma by clustering analysis of mRNA expression data
Source: Front Genet. 2022 Sep 9;13:974936. doi: 10.3389/fgene.2022.974936 (PMC9500203; doi:10.3389/fgene.2022.974936)
Supplement: Supplementary file 6 [file Table5.xlsx]

## Sheet: Sheet1
Gene	Module	MM_R	MM_pvalue
ABCC6	lightcyan1	0.873096	3.80925e-12
ACSS1	lightcyan1	0.816639	1.25577e-09
ADC	lightcyan1	0.818384	1.0828e-09
AKAP14	lightcyan1	0.905309	3.39046e-14
ANKMY1	lightcyan1	0.843862	1.02099e-10
ANKRD5	lightcyan1	0.828623	4.39148e-10
ANKRD54	lightcyan1	0.811607	1.90893e-09
ARMC3	lightcyan1	0.918092	3.18593e-15
ARMC9	lightcyan1	0.826431	5.35377e-10
ATPIF1	lightcyan1	0.863707	1.18869e-11
B9D1	lightcyan1	0.903124	4.91114e-14
BBS5	lightcyan1	0.855989	2.84939e-11
BBS9	lightcyan1	0.868956	6.35969e-12
C11orf49	lightcyan1	0.891604	3.02762e-13
C11orf70	lightcyan1	0.941924	1.1101e-17
C14orf135	lightcyan1	0.861354	1.56044e-11
C14orf45	lightcyan1	0.930001	2.41914e-16
C1orf194	lightcyan1	0.88867	4.65736e-13
C1orf201	lightcyan1	0.852735	4.05772e-11
C3orf15	lightcyan1	0.881826	1.21608e-12
C6orf97	lightcyan1	0.958231	4.64163e-20
C9orf116	lightcyan1	0.949546	1.07711e-18
CAPS2	lightcyan1	0.837702	1.8747e-10
CASC1	lightcyan1	0.952903	3.4298e-19
CASC2	lightcyan1	0.914188	6.81881e-15
CC2D2A	lightcyan1	0.911472	1.13365e-14
CCDC103	lightcyan1	0.818511	1.07115e-09
CCDC108	lightcyan1	0.822786	7.39776e-10
CCDC147	lightcyan1	0.878402	1.92301e-12
CCDC148	lightcyan1	0.881499	1.2712e-12
CCDC157	lightcyan1	0.836022	2.20303e-10
CCDC41	lightcyan1	0.823796	6.7687e-10
CCDC74B	lightcyan1	0.823188	7.14112e-10
CDHR3	lightcyan1	0.892222	2.76081e-13
CDHR4	lightcyan1	0.824121	6.57723e-10
CDK20	lightcyan1	0.919781	2.26545e-15
CDKL1	lightcyan1	0.84274	1.14268e-10
CDS1	lightcyan1	0.8315	3.37147e-10
CERKL	lightcyan1	0.801199	4.36962e-09
CHN2	lightcyan1	0.811668	1.89942e-09
CLMN	lightcyan1	0.940722	1.55804e-17
CLUAP1	lightcyan1	0.827939	4.67285e-10
CRIP1	lightcyan1	0.843418	1.06758e-10
CTNNAL1	lightcyan1	0.804887	3.2769e-09
CYB5D1	lightcyan1	0.865697	9.40729e-12
DCBLD2	lightcyan1	0.876707	2.40027e-12
DHRS4L1	lightcyan1	0.812383	1.79104e-09
DMKN	lightcyan1	0.821584	8.21742e-10
DNAAF1	lightcyan1	0.847149	7.30346e-11
DNAH10	lightcyan1	0.938326	2.99894e-17
DNAH3	lightcyan1	0.937422	3.81377e-17
DNAH5	lightcyan1	0.883601	9.53607e-13
DNAH6	lightcyan1	0.870124	5.51313e-12
DNAI1	lightcyan1	0.923046	1.14685e-15
DNAI2	lightcyan1	0.956151	1.04366e-19
DPCD	lightcyan1	0.922942	1.17251e-15
DYNLL1	lightcyan1	0.833385	2.82787e-10
DYNLRB2	lightcyan1	0.891123	3.25202e-13
DZIP1	lightcyan1	0.894663	1.90684e-13
DZIP3	lightcyan1	0.905787	3.12259e-14
EFCAB1	lightcyan1	0.953543	2.73058e-19
EFCAB10	lightcyan1	0.940883	1.48927e-17
EFCAB6	lightcyan1	0.923763	9.83492e-16
EFHB	lightcyan1	0.881884	1.20659e-12
EIF4ENIF1	lightcyan1	0.843881	1.01898e-10
EML1	lightcyan1	0.878477	1.90402e-12
ENKUR	lightcyan1	0.887236	5.72393e-13
FAM161A	lightcyan1	0.94397	6.12911e-18
FANK1	lightcyan1	0.923975	9.39581e-16
FBXO36	lightcyan1	0.882666	1.08447e-12
FHAD1	lightcyan1	0.903942	4.27968e-14
FILIP1	lightcyan1	0.826312	5.4112e-10
GLT8D1	lightcyan1	0.830712	3.62652e-10
GP1BB	lightcyan1	0.800749	4.52396e-09
HEATR2	lightcyan1	0.812662	1.75035e-09
IQCA1	lightcyan1	0.88099	1.3618e-12
IQCD	lightcyan1	0.951473	5.64018e-19
IQCE	lightcyan1	0.886152	6.67672e-13
KATNAL2	lightcyan1	0.828019	4.63923e-10
KLHL6	lightcyan1	0.896745	1.3806e-13
LARP6	lightcyan1	0.824942	6.11504e-10
LDLRAD1	lightcyan1	0.85518	3.11364e-11
LRRC49	lightcyan1	0.863135	1.2706e-11
LRRIQ1	lightcyan1	0.89043	3.60233e-13
LRTOMT	lightcyan1	0.937752	3.49547e-17
MAP6	lightcyan1	0.972867	3.39152e-23
MAP9	lightcyan1	0.815705	1.35859e-09
MDH1B	lightcyan1	0.910201	1.43008e-14
MGC2752	lightcyan1	0.889045	4.41132e-13
MIPEP	lightcyan1	0.870614	5.19052e-12
MLF1	lightcyan1	0.908029	2.11066e-14
MOK	lightcyan1	0.921944	1.44767e-15
MORN3	lightcyan1	0.911377	1.15362e-14
MYLK	lightcyan1	0.85288	3.995e-11
NEK10	lightcyan1	0.833108	2.90214e-10
NEK11	lightcyan1	0.940462	1.675e-17
NHLRC4	lightcyan1	0.945936	3.3909e-18
ODF2	lightcyan1	0.892851	2.51169e-13
OSBPL6	lightcyan1	0.874652	3.12741e-12
OSCP1	lightcyan1	0.854454	3.37018e-11
PHTF1	lightcyan1	0.836684	2.06767e-10
PKIG	lightcyan1	0.811164	1.97944e-09
PPIL6	lightcyan1	0.910836	1.27396e-14
RABL2A	lightcyan1	0.855621	2.96695e-11
RFX3	lightcyan1	0.866479	8.57201e-12
RSPH1	lightcyan1	0.874905	3.02804e-12
RSPH4A	lightcyan1	0.842538	1.16599e-10
RSPH9	lightcyan1	0.864753	1.05159e-11
RTDR1	lightcyan1	0.922751	1.22104e-15
SLC13A3	lightcyan1	0.801015	4.43214e-09
SPAG16	lightcyan1	0.952782	3.57898e-19
SPATA6	lightcyan1	0.898612	1.02754e-13
SPATA7	lightcyan1	0.900115	8.06682e-14
SPEF1	lightcyan1	0.815948	1.33116e-09
SPEF2	lightcyan1	0.891036	3.29407e-13
STOX1	lightcyan1	0.811532	1.92072e-09
TCTEX1D4	lightcyan1	0.930468	2.16689e-16
TMEM146	lightcyan1	0.848933	6.06895e-11
TMEM231	lightcyan1	0.822057	7.88536e-10
TMEM237	lightcyan1	0.874769	3.08122e-12
TOMM34	lightcyan1	0.864436	1.09155e-11
TRIM37	lightcyan1	0.857122	2.51426e-11
TSGA10	lightcyan1	0.909896	1.51124e-14
TTC12	lightcyan1	0.843226	1.0884e-10
TTC16	lightcyan1	0.929535	2.69831e-16
TTC29	lightcyan1	0.883616	9.51629e-13
TTLL1	lightcyan1	0.882204	1.15509e-12
TTLL9	lightcyan1	0.862924	1.30209e-11
UBXN10	lightcyan1	0.930089	2.36992e-16
UBXN11	lightcyan1	0.833916	2.69021e-10
UNC119B	lightcyan1	0.857895	2.30696e-11
VWA3A	lightcyan1	0.844144	9.92321e-11
WDR19	lightcyan1	0.904291	4.03376e-14
WDR65	lightcyan1	0.928503	3.42704e-16
WDR66	lightcyan1	0.875466	2.81796e-12
WDR73	lightcyan1	0.834358	2.58029e-10
WDR78	lightcyan1	0.891407	3.11794e-13
WDR92	lightcyan1	0.889814	3.94358e-13
WDR96	lightcyan1	0.860855	1.65196e-11
XLOC_011950	lightcyan1	0.812771	1.73463e-09
YSK4	lightcyan1	0.953636	2.64136e-19
ZCWPW1	lightcyan1	0.864832	1.04184e-11
44630	lightcyan1	0.813265	1.66527e-09
ACYP1	lightcyan1	0.840415	1.43899e-10
AGBL2	lightcyan1	0.936095	5.39271e-17
AK7	lightcyan1	0.953073	3.22855e-19
AK8	lightcyan1	0.880604	1.4345e-12
ALDH1L1	lightcyan1	0.897463	1.23313e-13
ANKUB1	lightcyan1	0.936449	4.92114e-17
AP2B1	lightcyan1	0.837177	1.97193e-10
APBB1	lightcyan1	0.87243	4.14191e-12
AQP10	lightcyan1	0.83722	1.9639e-10
ARHGAP18	lightcyan1	0.825118	6.02045e-10
ARL3	lightcyan1	0.843023	1.11077e-10
ARL6	lightcyan1	0.85372	3.64937e-11
ARMC2	lightcyan1	0.935494	6.29385e-17
ARMC4	lightcyan1	0.924868	7.74006e-16
ATG9B	lightcyan1	0.872653	4.02752e-12
B9D2	lightcyan1	0.871727	4.52194e-12
BAIAP3	lightcyan1	0.845133	8.97764e-11
BASP1	lightcyan1	0.807428	2.67791e-09
BBS12	lightcyan1	0.855691	2.94412e-11
BBS2	lightcyan1	0.900991	6.9927e-14
BBS4	lightcyan1	0.92103	1.7521e-15
BNIP3	lightcyan1	0.808792	2.4e-09
BPHL	lightcyan1	0.843058	1.10683e-10
BSCL2	lightcyan1	0.800647	4.55942e-09
BTBD3	lightcyan1	0.851073	4.84498e-11
BTG4	lightcyan1	0.841378	1.3085e-10
C10orf107	lightcyan1	0.941034	1.42778e-17
C10orf67	lightcyan1	0.859618	1.90123e-11
C11orf52	lightcyan1	0.802902	3.82858e-09
C11orf63	lightcyan1	0.89966	8.68263e-14
C11orf74	lightcyan1	0.872416	4.14929e-12
C12orf76	lightcyan1	0.853438	3.76192e-11
C13orf26	lightcyan1	0.865101	1.00934e-11
C14orf142	lightcyan1	0.911187	1.19456e-14
C14orf37	lightcyan1	0.865004	1.02098e-11
C15orf26	lightcyan1	0.926887	4.94874e-16
C16orf48	lightcyan1	0.930825	1.99116e-16
C16orf71	lightcyan1	0.89454	1.94319e-13
C16orf80	lightcyan1	0.852316	4.24411e-11
C16orf93	lightcyan1	0.919313	2.49149e-15
C17orf50	lightcyan1	0.822477	7.60121e-10
C17orf72	lightcyan1	0.914413	6.53246e-15
C17orf79	lightcyan1	0.812532	1.76916e-09
C18orf1	lightcyan1	0.825702	5.71477e-10
C19orf51	lightcyan1	0.938972	2.52004e-17
C1orf114	lightcyan1	0.855809	2.90624e-11
C1orf158	lightcyan1	0.824517	6.35019e-10
C1orf173	lightcyan1	0.928637	3.32343e-16
C1orf189	lightcyan1	0.909469	1.63222e-14
C1orf192	lightcyan1	0.913719	7.45229e-15
C1orf228	lightcyan1	0.884645	8.24988e-13
C1orf87	lightcyan1	0.82612	5.50519e-10
C1orf88	lightcyan1	0.923889	9.57139e-16
C1QTNF5	lightcyan1	0.867231	7.83441e-12
C20orf195	lightcyan1	0.923726	9.91319e-16
C20orf26	lightcyan1	0.83296	2.94287e-10
C20orf85	lightcyan1	0.92074	1.86048e-15
C21orf59	lightcyan1	0.869339	6.0698e-12
C22orf15	lightcyan1	0.817282	1.1893e-09
C2CD2L	lightcyan1	0.80238	3.98748e-09
C2orf55	lightcyan1	0.838335	1.7633e-10
C2orf70	lightcyan1	0.824763	6.21354e-10
C2orf77	lightcyan1	0.923262	1.0951e-15
C2orf81	lightcyan1	0.877465	2.17473e-12
C2orf82	lightcyan1	0.808951	2.3694e-09
C3orf18	lightcyan1	0.815473	1.38532e-09
C3orf25	lightcyan1	0.864266	1.11349e-11
C3orf67	lightcyan1	0.906248	2.88336e-14
C4orf22	lightcyan1	0.844293	9.7748e-11
C4orf47	lightcyan1	0.914508	6.41509e-15
C5orf4	lightcyan1	0.891615	3.02255e-13
C5orf45	lightcyan1	0.826304	5.41507e-10
C5orf49	lightcyan1	0.879555	1.65056e-12
C6orf103	lightcyan1	0.924607	8.19427e-16
C6orf108	lightcyan1	0.875224	2.90677e-12
C6orf118	lightcyan1	0.880517	1.45133e-12
C6orf154	lightcyan1	0.821497	8.28001e-10
C6orf165	lightcyan1	0.86132	1.56643e-11
C6orf225	lightcyan1	0.914228	6.76721e-15
C7orf57	lightcyan1	0.909536	1.61269e-14
C9orf103	lightcyan1	0.842649	1.15315e-10
C9orf171	lightcyan1	0.896807	1.3673e-13
C9orf24	lightcyan1	0.890718	3.45249e-13
CACNG6	lightcyan1	0.865204	9.97178e-12
CALML4	lightcyan1	0.845921	8.28463e-11
CAPS	lightcyan1	0.911271	1.17628e-14
CAPSL	lightcyan1	0.908401	1.97559e-14
CBY1	lightcyan1	0.812649	1.75218e-09
CCDC102A	lightcyan1	0.881122	1.33769e-12
CCDC113	lightcyan1	0.921388	1.62644e-15
CCDC121	lightcyan1	0.816387	1.28276e-09
CCDC13	lightcyan1	0.941447	1.27083e-17
CCDC146	lightcyan1	0.947483	2.09503e-18
CCDC153	lightcyan1	0.875752	2.71607e-12
CCDC164	lightcyan1	0.92401	9.32556e-16
CCDC19	lightcyan1	0.909789	1.54082e-14
CCDC30	lightcyan1	0.865951	9.12795e-12
CCDC37	lightcyan1	0.887095	5.84074e-13
CCDC39	lightcyan1	0.88708	5.8527e-13
CCDC42B	lightcyan1	0.924849	7.77198e-16
CCDC60	lightcyan1	0.929385	2.79415e-16
CCDC65	lightcyan1	0.82877	4.33299e-10
CCDC67	lightcyan1	0.809535	2.26011e-09
CCDC78	lightcyan1	0.887266	5.69928e-13
CCDC89	lightcyan1	0.866266	8.79177e-12
CCDC96	lightcyan1	0.90413	4.1452e-14
CCL15	lightcyan1	0.898915	9.78884e-14
CCP110	lightcyan1	0.886748	6.1363e-13
CD164L2	lightcyan1	0.873973	3.40966e-12
CEP290	lightcyan1	0.815848	1.34244e-09
CES4A	lightcyan1	0.847522	7.02739e-11
CETN2	lightcyan1	0.933402	1.06531e-16
CHCHD6	lightcyan1	0.80614	2.96744e-09
CHST9	lightcyan1	0.823277	7.08545e-10
CIB1	lightcyan1	0.841672	1.27093e-10
CNN1	lightcyan1	0.861117	1.60325e-11
CNTD1	lightcyan1	0.820931	8.69683e-10
CNTF	lightcyan1	0.827985	4.65334e-10
COL21A1	lightcyan1	0.887221	5.73641e-13
COL9A3	lightcyan1	0.853314	3.8127e-11
COQ4	lightcyan1	0.863066	1.2809e-11
CROCC	lightcyan1	0.867872	7.25238e-12
CTGF	lightcyan1	0.807877	2.58326e-09
CTXN1	lightcyan1	0.85723	2.48433e-11
CXorf41	lightcyan1	0.925396	6.89377e-16
DALRD3	lightcyan1	0.918402	2.99401e-15
DCDC2	lightcyan1	0.86729	7.77907e-12
DCDC2B	lightcyan1	0.846668	7.67421e-11
DCDC5	lightcyan1	0.928098	3.76069e-16
DDAH1	lightcyan1	0.863099	1.27591e-11
DEFB124	lightcyan1	0.817116	1.2061e-09
DIXDC1	lightcyan1	0.929392	2.78964e-16
DLEC1	lightcyan1	0.831524	3.36391e-10
DNAH11	lightcyan1	0.905479	3.29266e-14
DNAH2	lightcyan1	0.884762	8.11642e-13
DNAH7	lightcyan1	0.891747	2.96383e-13
DNAJA4	lightcyan1	0.809963	2.18304e-09
DNAJB13	lightcyan1	0.865041	1.01658e-11
DNALI1	lightcyan1	0.901848	6.07346e-14
DNER	lightcyan1	0.850919	4.925e-11
DPY30	lightcyan1	0.807462	2.67054e-09
DUSP18	lightcyan1	0.882447	1.11739e-12
DUSP28	lightcyan1	0.838985	1.65525e-10
DYNC2H1	lightcyan1	0.898933	9.76098e-14
DYNLT1	lightcyan1	0.809368	2.29095e-09
DYX1C1	lightcyan1	0.961046	1.44861e-20
DZANK1	lightcyan1	0.940333	1.736e-17
ECT2L	lightcyan1	0.805546	3.11059e-09
EFCAB2	lightcyan1	0.906369	2.82345e-14
EFCAB7	lightcyan1	0.9127	9.02682e-15
EFHC1	lightcyan1	0.821693	8.13973e-10
EFHC2	lightcyan1	0.879251	1.71872e-12
EFNB3	lightcyan1	0.802942	3.81666e-09
ENO2	lightcyan1	0.873192	3.76379e-12
ENPP5	lightcyan1	0.858335	2.19648e-11
EPB41L4B	lightcyan1	0.824521	6.34834e-10
ERBB4	lightcyan1	0.853588	3.7016e-11
FAM116B	lightcyan1	0.88017	1.5205e-12
FAM164C	lightcyan1	0.905629	3.20915e-14
FAM166B	lightcyan1	0.888455	4.80493e-13
FAM175A	lightcyan1	0.878344	1.9376e-12
FAM179B	lightcyan1	0.911043	1.22655e-14
FAM47E	lightcyan1	0.955443	1.36245e-19
FAM71E1	lightcyan1	0.805424	3.1407e-09
FAM81A	lightcyan1	0.900034	8.17351e-14
FAM81B	lightcyan1	0.915267	5.54541e-15
FAM92B	lightcyan1	0.86189	1.46729e-11
FBXL13	lightcyan1	0.891457	3.09477e-13
FBXL2	lightcyan1	0.841691	1.26856e-10
FBXO15	lightcyan1	0.866152	8.91183e-12
FBXO16	lightcyan1	0.819106	1.01791e-09
FBXW9	lightcyan1	0.864907	1.03279e-11
FDXR	lightcyan1	0.832956	2.9438e-10
FLJ23152	lightcyan1	0.924026	9.29399e-16
FLJ90757	lightcyan1	0.835794	2.25149e-10
FOXJ1	lightcyan1	0.915613	5.18705e-15
FUZ	lightcyan1	0.910165	1.43942e-14
GAS8	lightcyan1	0.816104	1.31379e-09
GLB1L	lightcyan1	0.882524	1.10573e-12
GPC4	lightcyan1	0.820181	9.28054e-10
GPR162	lightcyan1	0.84789	6.76484e-11
GPR172B	lightcyan1	0.840894	1.37264e-10
GRIN3B	lightcyan1	0.895118	1.77784e-13
HLTF	lightcyan1	0.805421	3.14142e-09
HSF2	lightcyan1	0.884334	8.61485e-13
HSPBP1	lightcyan1	0.882542	1.10294e-12
IFT140	lightcyan1	0.948956	1.30651e-18
IFT172	lightcyan1	0.919789	2.26187e-15
IFT27	lightcyan1	0.833327	2.84325e-10
IFT43	lightcyan1	0.862874	1.30962e-11
IFT46	lightcyan1	0.892263	2.74376e-13
IFT52	lightcyan1	0.865694	9.41035e-12
IFT80	lightcyan1	0.816505	1.27014e-09
IFT81	lightcyan1	0.950478	7.9022e-19
IFT88	lightcyan1	0.867206	7.85724e-12
IGFBP2	lightcyan1	0.81179	1.88045e-09
IK	lightcyan1	0.843293	1.08109e-10
INHBB	lightcyan1	0.861988	1.45086e-11
INPP5E	lightcyan1	0.866176	8.88686e-12
IPO4	lightcyan1	0.824448	6.38935e-10
IQCH	lightcyan1	0.904461	3.91899e-14
IQCK	lightcyan1	0.833375	2.83056e-10
KATNAL1	lightcyan1	0.859651	1.89421e-11
KCNE1	lightcyan1	0.805165	3.20569e-09
KCNRG	lightcyan1	0.956189	1.02848e-19
KIAA1407	lightcyan1	0.870201	5.46166e-12
KIAA1797	lightcyan1	0.835582	2.29749e-10
KIF19	lightcyan1	0.870424	5.31348e-12
KIF3A	lightcyan1	0.812789	1.73211e-09
KIF3B	lightcyan1	0.909897	1.51091e-14
KIFAP3	lightcyan1	0.955605	1.28235e-19
KLHDC9	lightcyan1	0.903902	4.30855e-14
KLLN	lightcyan1	0.817312	1.18629e-09
LCA5	lightcyan1	0.852915	3.98007e-11
LCA5L	lightcyan1	0.897035	1.31921e-13
LINC00094	lightcyan1	0.89383	2.16568e-13
LOC100128292	lightcyan1	0.822041	7.89613e-10
LOC100128511	lightcyan1	0.868172	6.99462e-12
LOC100129534	lightcyan1	0.817025	1.21548e-09
LOC100233156	lightcyan1	0.831698	3.31013e-10
LOC145694	lightcyan1	0.928958	3.08548e-16
LOC283485	lightcyan1	0.882954	1.0424e-12
LOC283911	lightcyan1	0.818832	1.04214e-09
LOC339240	lightcyan1	0.815898	1.33675e-09
LOC375190	lightcyan1	0.878671	1.85583e-12
LOC388780	lightcyan1	0.905318	3.38499e-14
LOC389765	lightcyan1	0.857827	2.32464e-11
LOC439911	lightcyan1	0.858204	2.22872e-11
LOC643037	lightcyan1	0.824264	6.4944e-10
LOC728392	lightcyan1	0.918901	2.70838e-15
LOC729013	lightcyan1	0.87269	4.00904e-12
LOC730202	lightcyan1	0.878412	1.92029e-12
LRRC23	lightcyan1	0.896151	1.51484e-13
LRRC34	lightcyan1	0.869936	5.64209e-12
LRRC36	lightcyan1	0.870658	5.16225e-12
LRRC43	lightcyan1	0.810746	2.04819e-09
LRRC46	lightcyan1	0.89009	3.78727e-13
LRRC48	lightcyan1	0.936456	4.91192e-17
LRRC56	lightcyan1	0.87485	3.04923e-12
LRRC61	lightcyan1	0.863176	1.26457e-11
LRRC71	lightcyan1	0.929761	2.55962e-16
LRRIQ3	lightcyan1	0.86591	9.17203e-12
LRWD1	lightcyan1	0.881731	1.23186e-12
LZTFL1	lightcyan1	0.936326	5.07982e-17
MAGIX	lightcyan1	0.853583	3.70348e-11
MAK	lightcyan1	0.887029	5.89573e-13
MAP1A	lightcyan1	0.947331	2.198e-18
MAPRE3	lightcyan1	0.85047	5.16442e-11
MGC50722	lightcyan1	0.895731	1.61719e-13
MNS1	lightcyan1	0.947944	1.81011e-18
MORN2	lightcyan1	0.899288	9.21929e-14
MORN5	lightcyan1	0.896303	1.47939e-13
MRPS31	lightcyan1	0.881703	1.23661e-12
MS4A8B	lightcyan1	0.835594	2.29483e-10
MSH3	lightcyan1	0.813996	1.56723e-09
MYCBP	lightcyan1	0.834727	2.49169e-10
MYCBPAP	lightcyan1	0.825519	5.80881e-10
MZF1	lightcyan1	0.805208	3.19488e-09
NAT14	lightcyan1	0.902953	5.05397e-14
NBEA	lightcyan1	0.863486	1.21976e-11
NCALD	lightcyan1	0.899336	9.14829e-14
NEURL1B	lightcyan1	0.823724	6.81186e-10
NME5	lightcyan1	0.930999	1.91013e-16
NME7	lightcyan1	0.926077	5.93064e-16
NME9	lightcyan1	0.864119	1.13289e-11
NPHP1	lightcyan1	0.938069	3.21285e-17
NSUN7	lightcyan1	0.836929	2.01971e-10
NUDC	lightcyan1	0.831946	3.23466e-10
NWD1	lightcyan1	0.868732	6.5355e-12
NXF2	lightcyan1	0.809704	2.22939e-09
ODF3B	lightcyan1	0.879182	1.73439e-12
OR7E12P	lightcyan1	0.820075	9.36546e-10
P4HTM	lightcyan1	0.897077	1.31059e-13
PACRG	lightcyan1	0.967601	6.64571e-22
PALMD	lightcyan1	0.840773	1.38914e-10
PCDP1	lightcyan1	0.955509	1.32963e-19
PCYT1B	lightcyan1	0.871215	4.819e-12
PDE6B	lightcyan1	0.914203	6.79927e-15
PEX11G	lightcyan1	0.806304	2.92904e-09
PFN2	lightcyan1	0.837168	1.97378e-10
PFN4	lightcyan1	0.82986	3.92201e-10
PIH1D2	lightcyan1	0.951923	4.83076e-19
PLCH1	lightcyan1	0.836722	2.06018e-10
PLEKHB1	lightcyan1	0.874591	3.15171e-12
POLQ	lightcyan1	0.809895	2.19509e-09
POLR2I	lightcyan1	0.855587	2.97809e-11
POMT2	lightcyan1	0.837296	1.94951e-10
PPOX	lightcyan1	0.931818	1.5691e-16
PPP1R16A	lightcyan1	0.829819	3.93671e-10
PPP1R32	lightcyan1	0.857855	2.31728e-11
PPP1R36	lightcyan1	0.873945	3.42174e-12
PPP1R42	lightcyan1	0.818478	1.07416e-09
PRDX5	lightcyan1	0.872821	3.94332e-12
PRR18	lightcyan1	0.846619	7.71261e-11
PRR7	lightcyan1	0.912057	1.01748e-14
PRSS12	lightcyan1	0.833925	2.68789e-10
PSENEN	lightcyan1	0.877106	2.2791e-12
PTGER2	lightcyan1	0.882129	1.1669e-12
PTPLAD2	lightcyan1	0.877447	2.17976e-12
PTPRT	lightcyan1	0.889411	4.18257e-13
PZP	lightcyan1	0.820774	8.81617e-10
RAB21	lightcyan1	-0.828521	4.43228e-10
RAB36	lightcyan1	0.880734	1.40951e-12
RABL5	lightcyan1	0.85737	2.44596e-11
RBKS	lightcyan1	0.911269	1.17665e-14
RBM24	lightcyan1	0.81111	1.98823e-09
REC8	lightcyan1	0.822733	7.43265e-10
REEP2	lightcyan1	0.826285	5.4244e-10
RFX2	lightcyan1	0.947999	1.77876e-18
RGAG4	lightcyan1	0.898463	1.05226e-13
RGS22	lightcyan1	0.893218	2.37642e-13
RHEBL1	lightcyan1	0.833618	2.76669e-10
RHOBTB1	lightcyan1	0.824585	6.312e-10
RIIAD1	lightcyan1	0.846183	8.06516e-11
ROPN1L	lightcyan1	0.923646	1.00868e-15
RRAD	lightcyan1	0.889341	4.22529e-13
RSPH10B	lightcyan1	0.836534	2.09775e-10
RUVBL2	lightcyan1	0.861981	1.45203e-11
SEC14L4	lightcyan1	0.81961	9.74806e-10
SERPINI2	lightcyan1	0.808348	2.48744e-09
SFXN3	lightcyan1	0.893013	2.45129e-13
SHANK2	lightcyan1	0.909127	1.7357e-14
SLC25A14	lightcyan1	0.88316	1.01331e-12
SLC38A6	lightcyan1	0.868071	7.08056e-12
SLC41A1	lightcyan1	0.855803	2.90812e-11
SLC4A8	lightcyan1	0.894827	1.85935e-13
SLC7A2	lightcyan1	0.888315	4.90303e-13
SLFN13	lightcyan1	0.832221	3.153e-10
SLIT1	lightcyan1	0.838914	1.66682e-10
SMPD2	lightcyan1	0.812251	1.81057e-09
SMYD2	lightcyan1	0.94242	9.63297e-18
SNED1	lightcyan1	0.864211	1.12079e-11
SNTN	lightcyan1	0.823338	7.04767e-10
SPA17	lightcyan1	0.911478	1.13226e-14
SPAG17	lightcyan1	0.894685	1.90032e-13
SPAG6	lightcyan1	0.946508	2.84274e-18
SPAG8	lightcyan1	0.914351	6.60968e-15
SPATA17	lightcyan1	0.951827	4.99261e-19
SPATA18	lightcyan1	0.955978	1.11423e-19
SPATA4	lightcyan1	0.836116	2.18328e-10
SPATS1	lightcyan1	0.870241	5.43503e-12
SRD5A2	lightcyan1	0.848531	6.32901e-11
SSBP4	lightcyan1	0.874454	3.20722e-12
ST3GAL1	lightcyan1	-0.818117	1.10776e-09
STK33	lightcyan1	0.868453	6.76021e-12
TCTE1	lightcyan1	0.894857	1.8509e-13
TCTN1	lightcyan1	0.946385	2.95289e-18
TCTN2	lightcyan1	0.895334	1.71968e-13
TEKT1	lightcyan1	0.930621	2.08998e-16
TEKT2	lightcyan1	0.877074	2.2884e-12
TIMP4	lightcyan1	0.879544	1.65289e-12
TMEM107	lightcyan1	0.870016	5.58705e-12
TMEM138	lightcyan1	0.828297	4.52366e-10
TMEM17	lightcyan1	0.876501	2.46557e-12
TMEM190	lightcyan1	0.846541	7.77496e-11
TMEM212	lightcyan1	0.886036	6.78781e-13
TMEM218	lightcyan1	0.808207	2.51565e-09
TMEM232	lightcyan1	0.850433	5.18447e-11
TMEM67	lightcyan1	0.851649	4.55741e-11
TMEM68	lightcyan1	0.850637	5.07411e-11
TMPRSS7	lightcyan1	0.829381	4.09803e-10
TNFAIP8L1	lightcyan1	0.901972	5.9495e-14
TP53AIP1	lightcyan1	0.808574	2.44251e-09
TP53BP1	lightcyan1	0.86619	8.87232e-12
TPPP	lightcyan1	0.904978	3.58839e-14
TPPP3	lightcyan1	0.885489	7.331e-13
TPST1	lightcyan1	0.802516	3.94543e-09
TRAF3IP1	lightcyan1	0.922633	1.25203e-15
TRIP13	lightcyan1	0.911464	1.13523e-14
TSPYL4	lightcyan1	0.812866	1.72109e-09
TTBK2	lightcyan1	0.883768	9.31834e-13
TTC21A	lightcyan1	0.828138	4.5893e-10
TTC25	lightcyan1	0.901434	6.50248e-14
TTC26	lightcyan1	0.905357	3.36286e-14
TTC30B	lightcyan1	0.900937	7.05551e-14
TTC5	lightcyan1	0.930286	2.26214e-16
TUB	lightcyan1	0.872767	3.97041e-12
TUBB4B	lightcyan1	0.812533	1.76899e-09
TUSC3	lightcyan1	0.873957	3.41672e-12
TXLNB	lightcyan1	0.868529	6.69858e-12
ULK2	lightcyan1	0.815493	1.38304e-09
ULK4	lightcyan1	0.839159	1.62737e-10
VWA3B	lightcyan1	0.82029	9.19299e-10
WBP1	lightcyan1	0.824906	6.13458e-10
WDR16	lightcyan1	0.891885	2.9033e-13
WDR34	lightcyan1	0.874018	3.39004e-12
WDR38	lightcyan1	0.930537	2.13176e-16
WDR54	lightcyan1	0.921892	1.46362e-15
WDR60	lightcyan1	0.835565	2.30111e-10
WDR63	lightcyan1	0.867256	7.81107e-12
WDR86	lightcyan1	0.87361	3.56998e-12
WFDC6	lightcyan1	0.926549	5.33868e-16
WRB	lightcyan1	0.819312	1.00014e-09
XLOC_002746	lightcyan1	0.887114	5.82501e-13
XLOC_003204	lightcyan1	0.833019	2.92662e-10
XLOC_014177	lightcyan1	0.817327	1.18471e-09
XPNPEP3	lightcyan1	0.817478	1.16966e-09
ZBBX	lightcyan1	0.961438	1.2233e-20
ZDHHC1	lightcyan1	0.879572	1.64673e-12
ZFP106	lightcyan1	0.864319	1.1066e-11
ZFP3	lightcyan1	0.818317	1.08899e-09
ZMYND10	lightcyan1	0.888113	5.04801e-13
ZMYND12	lightcyan1	0.86021	1.77793e-11
ZNF204P	lightcyan1	0.857499	2.41121e-11
ZNF214	lightcyan1	0.83795	1.83033e-10
ZNF295-AS1	lightcyan1	0.825704	5.71345e-10
ZNF474	lightcyan1	0.912276	9.76829e-15
ZNHIT2	lightcyan1	0.855934	2.86653e-11
